# Supplementary material for: Case Report: Single-cell RNA sequencing reveals cellular and molecular mechanisms in newborn cardiac hemangioma formation
Source: Front Cardiovasc Med. 2025 Dec 8;12:1682677. doi: 10.3389/fcvm.2025.1682677 (PMC12722891; doi:10.3389/fcvm.2025.1682677)
Supplement: Supplementary file 2 [file Datasheet1.csv]

	p_val	avg_log2FC	pct.1	pct.2	p_val_adj
MT-ND4	2.63326997331923e-65	1.75157015027801	0.964	0.508	6.14210221276711e-61
MT-CYB	2.93458020551868e-57	1.47891862356354	0.974	0.58	6.84490832937233e-53
ADGRF5	2.04346634487952e-56	1.83725492149579	0.839	0.156	4.76638524943147e-52
MT-CO2	6.60888515021506e-56	1.43355422346453	0.968	0.596	1.54152246128766e-51
IL6ST	9.74214643776363e-55	1.78827407796412	0.9	0.228	2.27235565660837e-50
MT-ND1	4.74285889863387e-54	1.54879416765425	0.958	0.46	1.10627183810635e-49
MT-ND2	6.23938673783633e-52	1.54342902583891	0.949	0.412	1.45533695660032e-47
MT-ATP6	1.8634391374522e-51	1.3747327196177	0.98	0.7	4.34647178810726e-47
KTN1	1.39526856739593e-50	1.16165777114951	0.936	0.268	3.25446393345101e-46
FTL	5.09322652174729e-50	-1.61348218807345	0.994	0.976	1.18799508619755e-45
EMCN	1.27239386317989e-49	1.31002011179682	0.916	0.232	2.9678586858671e-45
SYNE2	2.28501709936912e-49	1.60011922908566	0.838	0.188	5.32980238427847e-45
HLA-A	4.20363753237405e-49	1.02846659611767	0.998	0.668	9.80498454426247e-45
CLEC14A	4.49995448787917e-49	1.20528438410872	0.965	0.316	1.04961438429782e-44
EMP1	4.57324660287772e-49	1.32918862872142	0.925	0.276	1.06670977012123e-44
TNFSF10	5.36589584084223e-49	1.69368706335839	0.8	0.168	1.25159520487645e-44
MT-ND3	5.04647386755214e-48	1.34025029220077	0.953	0.456	1.17709002960654e-43
APP	1.24241235154093e-46	1.24883909907049	0.965	0.324	2.89792680996922e-42
NEAT1	4.91803149058329e-46	0.863597420397484	0.962	0.424	1.14713084517855e-41
STOM	9.73948281138519e-46	1.26476638200486	0.851	0.208	2.2717343657556e-41
ATP2B1	1.245147847653e-45	1.28426069754179	0.72	0.116	2.90430735465062e-41
PRRC2C	2.72205100118186e-45	1.04484098224962	0.889	0.228	6.3491839602567e-41
ITGA6	3.65857540325577e-45	1.14504574138044	0.917	0.3	8.53362712809409e-41
MACF1	5.56998186509778e-45	0.832547092650749	0.932	0.3	1.29919827003406e-40
MTDH	8.56242475069251e-45	0.956963690126635	0.911	0.252	1.99718557309903e-40
XIST	9.73235921900394e-45	0.691935655599317	0.895	0.248	2.27007278783267e-40
FLT1	1.11879872394482e-44	1.6048319942534	0.837	0.228	2.60959802360129e-40
F2R	1.75563338674556e-44	1.27524262278259	0.8	0.176	4.09501487458403e-40
MT-CO3	6.931040602457e-44	1.13980507526732	0.974	0.648	1.6166652205231e-39
MT-ND5	9.83631873539068e-44	1.30192545157897	0.896	0.272	2.29432134502988e-39
PTPRB	1.35830062940008e-43	1.31389431688217	0.767	0.156	3.16823621807569e-39
MMRN2	6.36077120994525e-43	0.976821679558184	0.756	0.136	1.48364988471973e-38
UBXN4	2.18437981021659e-42	0.98501840784093	0.827	0.2	5.09506590733021e-38
TM9SF3	4.47940998716375e-42	1.00357771711513	0.777	0.156	1.04482237950595e-37
TSPAN18	5.48409056615972e-42	0.859727934408033	0.755	0.156	1.27916412455675e-37
HEG1	1.4567040191925e-41	1.10704266526348	0.734	0.144	3.3977621247665e-37
BMPR2	2.04229059893326e-41	0.931301621381089	0.833	0.208	4.76364282201183e-37
PDIA3	2.04551294095984e-41	0.914565767131856	0.913	0.272	4.77115893478882e-37
NRP1	2.28037849632034e-41	1.05456164797807	0.915	0.276	5.31898284266719e-37
RDX	2.69400320944121e-41	0.8869056901775	0.925	0.288	6.28376248602162e-37
KIAA0355	3.17803186124603e-41	1.65233165391747	0.694	0.124	7.41275931635635e-37
MYCBP2	4.29790469035978e-41	1.82145078454089	0.647	0.092	1.00248626902642e-36
MYCT1	5.70993861434616e-41	0.891969515252008	0.731	0.132	1.33184318179624e-36
ELK3	6.26626419578024e-41	1.26521961708132	0.941	0.336	1.46160612366574e-36
CCDC47	9.56532778806344e-41	2.36769216901581	0.557	0.044	2.2311127065658e-36
VWF	1.71855489892381e-40	1.3871868223088	0.885	0.332	4.00852930173978e-36
LAMC1	2.517409065581e-40	1.16184636773422	0.743	0.152	5.87185664546768e-36
BCAM	2.77004496224804e-40	1.16039609542346	0.77	0.168	6.46112987444355e-36
LEPROT	2.77694302398071e-40	0.854478917477825	0.822	0.204	6.47721960343501e-36
MT-CO1	9.28644007372841e-40	1.06191042145139	0.969	0.636	2.16606214719715e-35
ADGRL2	1.36532479649473e-39	0.920922257158242	0.691	0.116	3.18462008782395e-35
MT-ND4L	3.3126707063076e-39	2.18731292709238	0.606	0.076	7.72680442246249e-35
ADAM10	3.32599380843358e-39	1.45212452780071	0.632	0.096	7.75788055817133e-35
HLA-E	3.37650913496915e-39	1.02301415203316	0.994	0.608	7.87570755731554e-35
SPTBN1	5.34751062006363e-39	0.971233035895632	0.986	0.432	1.24730685212984e-34
BOD1L1	8.45590091392758e-39	1.18278153226192	0.729	0.156	1.97233888817361e-34
ROCK2	8.50010098576521e-39	1.11536458920459	0.736	0.164	1.98264855492973e-34
ANKRD11	2.86912693128122e-38	0.863723769873069	0.764	0.184	6.69223856721345e-34
HSP90B1	3.0543481603898e-38	0.907866338716422	0.932	0.32	7.12426708410922e-34
FGFR1	6.24202818244681e-38	1.14486124670053	0.668	0.104	1.45595307355572e-33
RPN2	9.018608010749e-38	1.18837678422441	0.657	0.116	2.1035903185072e-33
WSB1	9.53448812172264e-38	1.06731021133669	0.74	0.16	2.2239193543918e-33
PCDH17	9.81781077948248e-38	1.03766445128085	0.85	0.264	2.29000436431429e-33
CALCRL	1.04065473085573e-37	1.1158288089008	0.939	0.36	2.42732715972099e-33
PTTG1IP	1.26433054345829e-37	0.637422630049619	0.865	0.236	2.94905099261646e-33
TMBIM6	3.06395181339922e-37	0.870759714480443	0.939	0.288	7.14666760475368e-33
PDIA6	4.44316181472384e-37	1.0553347497146	0.787	0.196	1.03636749328433e-32
PECAM1	5.38921879526578e-37	1.06270161581271	0.99	0.476	1.25703528399574e-32
DOCK9	1.04690571284701e-36	1.42334656082529	0.657	0.12	2.44190757521564e-32
SERINC1	1.2232902013988e-36	1.08079927001805	0.723	0.156	2.85332439476271e-32
SPTLC2	1.66226104956013e-36	1.50161407778709	0.568	0.072	3.87722389809901e-32
UTRN	1.77135632414234e-36	0.81296853795003	0.86	0.256	4.13168862606202e-32
SNTB2	1.80148756444164e-36	1.48658269008481	0.681	0.14	4.20196974406013e-32
PTPRG	2.04968415579561e-36	1.64498180788866	0.613	0.096	4.78088829339327e-32
PTPRM	3.35196570381995e-36	0.919379251926152	0.699	0.144	7.81846000416004e-32
TRAM1	5.0055569728567e-36	0.7113019999058	0.736	0.164	1.16754616391882e-31
TGOLN2	5.12054568333455e-36	0.80951268481361	0.691	0.136	1.19436728063778e-31
TCF4	5.57310491502816e-36	0.915782930004304	0.978	0.5	1.29992672143032e-31
LUZP1	6.72154679915529e-36	0.789119839324282	0.85	0.24	1.56780079090297e-31
SLFN5	7.05501298910387e-36	1.29864823369373	0.692	0.14	1.64558177970848e-31
CALU	7.32712600797681e-36	0.872705049017484	0.766	0.18	1.70905214136059e-31
PALM2-AKAP2	7.77320779261493e-36	0.97159535626795	0.894	0.276	1.81310071762743e-31
SPTAN1	1.12010955769273e-35	0.968612209450733	0.772	0.196	2.6126555433183e-31
NFIA	1.57625532748579e-35	1.12694960634404	0.765	0.2	3.67661555136059e-31
LAPTM4A	2.47225271109401e-35	0.854460934037628	0.885	0.276	5.76652944862677e-31
SERPINH1	4.10633604692862e-35	0.846730964723939	0.894	0.272	9.57802882946101e-31
AKAP9	4.63831868271436e-35	0.804682015930348	0.699	0.156	1.08188783274312e-30
PPIG	6.64044935913816e-35	0.994380697549298	0.726	0.164	1.54888481301898e-30
FBN1	7.90658103926495e-35	1.091489810161	0.746	0.192	1.84421002740855e-30
CDH5	7.97183398749705e-35	0.803535170340421	0.95	0.348	1.85943027758369e-30
MBNL2	8.93235404827984e-35	0.61135482129102	0.728	0.164	2.08347158176127e-30
TACC1	9.26879712915576e-35	0.841367604480996	0.772	0.2	2.16194693037558e-30
ENG	9.93208715354121e-35	1.05222721640568	0.939	0.388	2.31665932856349e-30
CAV1	1.16469276924133e-34	0.972931991499016	0.952	0.412	2.7166458842554e-30
CCPG1	1.26160596900234e-34	1.00925089901588	0.625	0.108	2.94269592269797e-30
STAT3	1.49063391401365e-34	0.964801974757943	0.749	0.192	3.47690360443683e-30
ESAM	1.49731212572086e-34	0.721110253859916	0.901	0.288	3.4924805332439e-30
TIE1	1.71312902454552e-34	1.05696805177519	0.678	0.148	3.99587344975243e-30
SEC62	1.72188522628599e-34	0.778637120442885	0.923	0.328	4.01629729031207e-30
AHNAK	2.65941879326397e-34	0.920366316572159	0.895	0.32	6.2030943352882e-30
TMBIM4	3.30082873781454e-34	0.650998077835436	0.733	0.172	7.6991830309524e-30
CYYR1	4.01583251211155e-34	0.722340544750502	0.704	0.148	9.36692933450019e-30
HLA-B	5.11995185037112e-34	0.844909461773109	0.995	0.672	1.19422876909906e-29
FUS	5.95181610468807e-34	0.594808090175501	0.87	0.264	1.38826110641849e-29
ADGRL4	6.69071142122623e-34	0.765952746160833	0.903	0.304	1.56060843900102e-29
CRIM1	8.41783412436531e-34	0.903871811354875	0.698	0.156	1.96345980950821e-29
NR2F2	8.94036764393934e-34	1.41880025771089	0.759	0.244	2.08534075294885e-29
TSPAN7	1.01957239785608e-33	1.76258386350704	0.548	0.076	2.37815261799931e-29
ECE1	1.09704976218324e-33	0.690905221876446	0.713	0.16	2.5588685702924e-29
TGFBR2	1.12643220300781e-33	0.910154637849456	0.948	0.38	2.62740311351572e-29
PARP14	1.20168291110898e-33	0.931296077406284	0.671	0.144	2.80292539016169e-29
ARID1B	1.65391487379192e-33	1.23346761491201	0.614	0.108	3.85775644311965e-29
CANX	1.86894361899688e-33	0.717891125068396	0.856	0.252	4.35931099131022e-29
PIK3C2A	2.04504041555615e-33	1.22114921058485	0.616	0.112	4.77005676928473e-29
GLS	2.15243882442895e-33	0.857178884484131	0.662	0.136	5.02056355798054e-29
TIMP3	2.37458041980912e-33	0.92193626777471	0.853	0.284	5.53870882920478e-29
CALR	2.61678961934814e-33	0.745291620272089	0.9	0.308	6.10366178712954e-29
RSF1	3.05853305362231e-33	0.980064253386338	0.712	0.172	7.13402834757404e-29
TPR	3.12283220840345e-33	0.682197739219078	0.761	0.184	7.28400612610105e-29
RB1CC1	3.99979319645891e-33	0.986399889773778	0.645	0.128	9.3295176307404e-29
HLA-C	4.50585551049086e-33	0.8365864733618	0.994	0.652	1.05099079782199e-28
EIF3A	4.56660750638155e-33	0.627357608731995	0.785	0.216	1.0651612008635e-28
BCAP31	4.73063297937472e-33	0.757742661613107	0.634	0.116	1.10342014243915e-28
PLEKHG1	5.02729845119308e-33	1.10143589750554	0.601	0.104	1.17261736374079e-28
PCMTD1	5.30408647873967e-33	1.03977328264465	0.642	0.128	1.23717817116603e-28
TM4SF1	6.01770926489995e-33	0.760484565676289	0.942	0.372	1.40363068603791e-28
HOOK3	6.68216393985729e-33	0.935811838617887	0.632	0.116	1.55861473897171e-28
ADAM15	6.84232654341387e-33	0.931296712849945	0.705	0.172	1.59597266625128e-28
TAOK1	6.9809094304447e-33	1.306696150184	0.627	0.12	1.62829712465123e-28
RSRP1	7.11080276939105e-33	0.869376970776317	0.709	0.16	1.65859474596046e-28
GNAQ	7.74864228011943e-33	1.12093813417967	0.7	0.168	1.80737081183786e-28
LMAN1	7.8208854771579e-33	1.64090678771014	0.614	0.124	1.82422153754708e-28
GOLGB1	1.10882809087643e-32	0.963338694782544	0.681	0.144	2.58634152196927e-28
COL15A1	1.23562624622804e-32	1.20500427976641	0.828	0.336	2.88209821932691e-28
ITM2A	1.3639918797021e-32	1.24961905844688	0.8	0.28	3.18151105940516e-28
KANK3	1.54509673149653e-32	0.833018935165456	0.683	0.148	3.60393812621565e-28
MYADM	2.02100636401586e-32	1.21933593577831	0.631	0.136	4.71399734406699e-28
LAMB1	2.08972550548517e-32	0.551804487769246	0.825	0.256	4.87428474154417e-28
FSTL1	2.45765356892372e-32	0.628050873488375	0.755	0.192	5.73247694951459e-28
U2SURP	2.51774857553346e-32	0.923229436882731	0.635	0.12	5.87264855243179e-28
SLC44A2	2.67492366099216e-32	0.992408068035733	0.604	0.104	6.23925943926422e-28
GBP4	3.20752470532725e-32	1.49294544593645	0.611	0.124	7.48155137517582e-28
KIDINS220	4.24693819976149e-32	1.6292397023695	0.557	0.084	9.90598335094367e-28
RCN1	4.73730600075113e-32	0.349272905652912	0.688	0.156	1.1049766246752e-27
SERINC3	5.08547779746874e-32	1.01331356307327	0.684	0.16	1.18618769625958e-27
DLC1	5.71259936517129e-32	0.847927822568645	0.733	0.176	1.3324638019262e-27
IQGAP1	5.92152562740633e-32	0.7331532991732	0.819	0.24	1.38119585259253e-27
GOLGA4	6.4753520511277e-32	1.21258268408841	0.687	0.164	1.51037586592554e-27
CD109	6.91124821394792e-32	1.05952859935735	0.655	0.136	1.61204864590335e-27
TMEM165	7.96744773130855e-32	1.45525171837493	0.597	0.112	1.85840718332772e-27
SF1	8.45211132636946e-32	0.481588953108539	0.726	0.168	1.97145496687568e-27
TJP1	8.61164854207964e-32	0.5350223921278	0.806	0.224	2.00866702244008e-27
TMEM30A	8.74819691978494e-32	1.16843309566164	0.562	0.088	2.04051693153984e-27
ARID4B	9.76342505268674e-32	0.840713488764652	0.729	0.176	2.27731889353918e-27
ROCK1	9.87680146073294e-32	0.701654552282926	0.717	0.176	2.30376394071596e-27
TAPBP	1.03564553921541e-31	0.786217669211848	0.663	0.14	2.41564322021994e-27
AQP1	1.11786445396157e-31	1.07753050657838	0.724	0.204	2.60741883886536e-27
RRBP1	1.13309700311458e-31	0.755004833753705	0.809	0.236	2.64294875976475e-27
TSPAN14	1.39679303049634e-31	1.26678871802084	0.594	0.104	3.25801974363271e-27
ZEB1	1.40726496017722e-31	0.878196446295766	0.781	0.212	3.28244551961335e-27
CD93	1.46843655733593e-31	0.990178521555324	0.923	0.372	3.42512826998606e-27
HLA-F	1.63136678707328e-31	0.738518236770482	0.675	0.152	3.80516303084842e-27
SARAF	1.71478634856695e-31	0.816283685185655	0.703	0.168	3.99973915803241e-27
WNK1	2.03011230924669e-31	0.895383382023985	0.62	0.12	4.73523696131791e-27
LRRC8A	2.37064082856282e-31	1.15184251873992	0.502	0.052	5.52951973262278e-27
PLPP3	2.38442031289283e-31	1.11873616081508	0.75	0.22	5.56166037982252e-27
DNAJC3	2.43651342100554e-31	1.33848407331946	0.537	0.076	5.68316755449543e-27
N4BP2L2	2.66853318301839e-31	0.643521261796574	0.76	0.22	6.22435364939039e-27
LPP	2.83081355355753e-31	0.920941061326348	0.71	0.184	6.60287261367295e-27
EFCAB14	3.54908872577955e-31	0.950940124636099	0.694	0.168	8.2782494528808e-27
RNF145	3.80576826671249e-31	1.4420594152865	0.545	0.084	8.87695448210689e-27
MALAT1	4.54942204476512e-31	0.64427344051221	1	0.932	1.06115269194146e-26
WWTR1	4.86148634595882e-31	0.62964540393962	0.778	0.22	1.13394169019489e-26
ZC3H13	5.44636940908654e-31	0.788569042446817	0.637	0.136	1.27036566466943e-26
CTNND1	5.54550656833879e-31	0.833079417570558	0.681	0.156	1.29348940706502e-26
JAG1	7.07337935001341e-31	2.01989580725327	0.53	0.076	1.64986573339063e-26
ASAP1	9.38810720625601e-31	0.793044939879662	0.748	0.196	2.18977600585921e-26
APLP2	9.52804233103331e-31	0.847121517319669	0.892	0.32	2.22241587371352e-26
CEP68	9.57761719913841e-31	1.12778677669826	0.536	0.08	2.23397921169903e-26
PODXL	1.07997205203669e-30	0.775922625753102	0.838	0.284	2.51903481137557e-26
GASK1B	1.08951402714869e-30	0.914417357568916	0.759	0.224	2.54129146832432e-26
SLC12A2	1.13934720877417e-30	0.741993123271459	0.722	0.188	2.65752736446575e-26
SHANK3	1.33503990427607e-30	0.732118201846518	0.671	0.152	3.11398057672394e-26
ACVRL1	1.43334323365692e-30	0.465503026601427	0.722	0.184	3.34327309250475e-26
KDR	1.45404372803037e-30	1.06647296343373	0.803	0.26	3.39155699563083e-26
AFF4	1.68369105302902e-30	1.02708873481415	0.54	0.08	3.92720938119018e-26
GCC2	2.12145474556468e-30	0.61089993412094	0.702	0.168	4.94829319402962e-26
LUC7L3	2.86023253954654e-30	1.05306081984857	0.661	0.16	6.6714923984923e-26
YES1	2.95561316988255e-30	0.765592973968128	0.683	0.156	6.89396771875105e-26
GLG1	3.19319495455942e-30	0.87152615031275	0.604	0.116	7.44812723150984e-26
FAM133B	3.26143810697595e-30	0.732532293339679	0.657	0.156	7.60730438452141e-26
DDX6	3.53657914430482e-30	0.779379548885913	0.595	0.112	8.24907085409099e-26
NUCB2	4.18700738563156e-30	0.547831081836504	0.634	0.136	9.76619472698561e-26
NID1	4.80143793451969e-30	0.839427417146753	0.704	0.188	1.11993539822672e-25
ELK4	4.81976254084239e-30	1.39043915141132	0.532	0.08	1.12420961265149e-25
ZBTB20	4.94799332947015e-30	0.76647267780252	0.629	0.132	1.15411944409891e-25
KMT2A	4.99459972440881e-30	0.899249103030993	0.661	0.148	1.16499038571836e-25
NFE2L1	5.71014168864371e-30	1.19211154348089	0.536	0.088	1.33189054887615e-25
DNAJC10	6.33188126484111e-30	1.73044636166473	0.496	0.064	1.47691130502419e-25
ATP6AP2	7.34808466616174e-30	0.836213729659001	0.64	0.136	1.71394074838223e-25
RAD21	7.97190492562525e-30	0.71640628571563	0.619	0.124	1.85944682390209e-25
JMJD1C	8.22327210438915e-30	0.613604870362484	0.74	0.2	1.91807821834877e-25
CPD	9.09880202927421e-30	1.85783767127234	0.459	0.044	2.12229557332821e-25
SCAF11	1.03257841659334e-29	0.387248758255843	0.795	0.224	2.40848915670396e-25
RBM25	1.20788757922996e-29	0.598520600397942	0.793	0.22	2.81739777855387e-25
SPCS3	1.21195603301882e-29	0.537257057539893	0.677	0.156	2.8268874470164e-25
ADCY4	1.2667601754164e-29	0.918824611249899	0.635	0.136	2.95471810915875e-25
PLCB1	1.59924025271594e-29	0.931116393232092	0.608	0.128	3.73022788945992e-25
HSPG2	1.72709843898511e-29	0.758578938013625	0.995	0.568	4.02845710893278e-25
PPP1R12A	1.80623256713804e-29	0.70775164201462	0.668	0.164	4.21303746284947e-25
DST	1.960019780326e-29	0.867563543861402	0.665	0.16	4.57174613761039e-25
CCNL1	2.08703358713162e-29	0.436990017952875	0.774	0.224	4.86800584198449e-25
MEF2A	2.13377707100564e-29	0.684938648549139	0.778	0.22	4.97703501812065e-25
MED13L	2.16813777143898e-29	0.7496535408323	0.589	0.108	5.05718135188142e-25
NRP2	2.32693480717369e-29	0.779714076144637	0.853	0.3	5.42757543773262e-25
MAST4	2.58327743597019e-29	1.38553540488494	0.525	0.08	6.02549461940048e-25
CYB5R3	2.61763764073329e-29	0.696540300792799	0.684	0.168	6.1056397970104e-25
NFIB	2.75311351479811e-29	0.68078253859684	0.903	0.344	6.4216372732666e-25
HECTD1	3.03655484442454e-29	1.06654400300491	0.556	0.1	7.08276417462023e-25
FRYL	3.89283624991002e-29	1.84596463232398	0.51	0.076	9.08004055291513e-25
NIPBL	4.02163483619665e-29	0.875656120252603	0.593	0.116	9.38046325542868e-25
BAZ2B	4.09626961142694e-29	1.03244290233653	0.63	0.144	9.55454886865334e-25
ITGA5	4.23958251221455e-29	0.535084639494162	0.76	0.208	9.88882620974044e-25
PLEC	4.32130965190994e-29	0.726877396652327	0.644	0.144	1.00794547630799e-24
CD2AP	4.53100830331023e-29	1.23202398780441	0.505	0.072	1.05685768674711e-24
NKTR	5.10845314604184e-29	0.828558547138011	0.653	0.156	1.19154669631426e-24
FRMD4B	5.31455367557905e-29	0.427751341912726	0.71	0.18	1.23961964482881e-24
TMEM109	5.35501963322837e-29	0.951796221509773	0.562	0.104	1.24905832945052e-24
DEGS1	5.38091296791522e-29	0.858151084037543	0.598	0.124	1.25509794976622e-24
HACD3	5.40876937561498e-29	1.63058804928456	0.484	0.064	1.26159545686219e-24
CDH13	5.61219130145095e-29	0.69347191415666	0.642	0.144	1.30904362106343e-24
ODF2L	5.95139375841334e-29	0.707859680589771	0.613	0.128	1.38816259414991e-24
CHD9	7.08239255459015e-29	0.84100175250882	0.64	0.152	1.65196806335815e-24
S1PR1	7.25958971963737e-29	0.401482921406813	0.608	0.12	1.69329930210542e-24
TRIM44	7.90215453423157e-29	0.672647025938703	0.589	0.116	1.84317754510951e-24
ATP1A1	9.330524442277e-29	0.790568746483562	0.678	0.176	2.17634482616111e-24
ERG	9.37912050577622e-29	0.271380364770786	0.671	0.164	2.1876798579723e-24
SNRK	9.42222437764914e-29	0.713425236946985	0.702	0.188	2.19773383608666e-24
DYNC1H1	1.02455296895269e-28	0.684004183292613	0.814	0.248	2.38976980008215e-24
EPC1	1.02851515527007e-28	0.979156572230739	0.568	0.112	2.39901159966744e-24
ATP2B4	1.04767479705645e-28	0.970520226754381	0.562	0.1	2.44370146413416e-24
NUFIP2	1.21754973860388e-28	1.20011889851091	0.556	0.108	2.83993476529355e-24
LIMCH1	1.23041241436903e-28	0.651843551621741	0.621	0.14	2.86993695651577e-24
SHE	1.5670667649488e-28	1.26503953991044	0.515	0.076	3.65518322924308e-24
MEF2C	1.60016481220606e-28	0.69249122649695	0.868	0.312	3.73238442447063e-24
ROBO4	1.77387303929853e-28	0.650095129984368	0.791	0.252	4.13755886416383e-24
CFLAR	2.1468747933315e-28	0.672747693871248	0.741	0.216	5.00758545544573e-24
ZNF106	2.18538402753539e-28	1.13650194519571	0.542	0.096	5.09740824422629e-24
SASH1	2.49884855498563e-28	0.834209346673256	0.678	0.172	5.82856425450398e-24
PLXND1	2.6004827566653e-28	0.634517528758479	0.875	0.3	6.0656260299218e-24
TEK	2.61523446751825e-28	0.906132590256327	0.572	0.112	6.10003439548631e-24
TMEM59	2.79533096928981e-28	0.484403517539825	0.864	0.276	6.52010948586848e-24
DAAM1	2.86317054672262e-28	0.860356568569099	0.595	0.12	6.67834530023051e-24
TMED10	3.10024766091874e-28	0.903048729818945	0.588	0.124	7.23132766909295e-24
BNIP2	3.26090908430647e-28	0.573203883881017	0.62	0.14	7.60607043914483e-24
HDGFL3	3.32195852207028e-28	0.510298887479702	0.681	0.168	7.74846825272893e-24
RAMP2	3.61376007229022e-28	0.743062096804367	0.979	0.488	8.42909536861694e-24
BSG	4.54227469379997e-28	0.519670791199646	0.749	0.208	1.05948557232884e-23
FKBP9	5.2186449000722e-28	0.389485368895898	0.618	0.136	1.21724892294184e-23
MIDN	5.51244174343622e-28	0.893084987515392	0.656	0.164	1.2857770366565e-23
ATP8B1	5.51864979233895e-28	2.00796640954003	0.439	0.044	1.28722506406306e-23
EEA1	6.73555174197707e-28	0.814507279386164	0.554	0.108	1.57106744381615e-23
SLK	7.82282190146128e-28	0.613277553831987	0.683	0.184	1.82467320851584e-23
EDNRB	7.88937799617981e-28	1.61500307193864	0.575	0.132	1.84019741760894e-23
ANKRD12	8.10615608296194e-28	0.693075412000159	0.682	0.18	1.89076090635087e-23
VGLL4	8.28307873863482e-28	0.627755648387593	0.712	0.192	1.93202811578657e-23
CD46	9.25020019672202e-28	0.737200939318494	0.559	0.104	2.15760919588541e-23
ARL4A	9.5277539912326e-28	1.17278245531349	0.598	0.136	2.222348618455e-23
TMED9	9.62207866597071e-28	0.567278901983826	0.667	0.16	2.24434984883767e-23
SMARCA2	9.68732979247732e-28	0.630360383450418	0.578	0.12	2.25956967409534e-23
APC	1.00436215694459e-27	1.18355421851049	0.494	0.068	2.34267473107327e-23
AHR	1.06499602111039e-27	0.879857342858622	0.577	0.116	2.48410321923999e-23
REST	1.13785695129232e-27	0.615515001740457	0.566	0.112	2.65405133888934e-23
LAMP2	1.18738448705911e-27	0.879542414569393	0.572	0.12	2.76957431606537e-23
NOTCH1	1.29137347232293e-27	1.07308027848041	0.566	0.108	3.01212862419322e-23
TRIP11	1.32598567698129e-27	0.911599251985241	0.579	0.128	3.09286159155887e-23
RORA	1.4252069685147e-27	1.46047204916705	0.517	0.092	3.32429525406054e-23
FOXP1	1.44302412908305e-27	1.1074528567154	0.718	0.236	3.36585378108621e-23
PDLIM5	1.60501581595793e-27	1.04999440259684	0.547	0.096	3.74369939072188e-23
MBNL1	1.61126809642837e-27	0.593870756819699	0.689	0.18	3.75828283491916e-23
SYPL1	1.67952003035081e-27	0.653280301394769	0.678	0.172	3.91748047079328e-23
NUCB1	2.42693324510425e-27	0.401767718054722	0.699	0.18	5.66082179420566e-23
TM9SF2	2.69883115665616e-27	1.04518093458906	0.551	0.112	6.29502367290049e-23
ZFP36L2	2.69947198243293e-27	0.844866173462809	0.795	0.276	6.29651839902481e-23
CD59	2.88397014356964e-27	0.681052394577782	0.96	0.432	6.72686035987618e-23
FAM3C	3.04805307579359e-27	0.913110571003614	0.536	0.092	7.10958379928854e-23
CLIP1	3.30828954028653e-27	1.19945538318852	0.485	0.076	7.71658535271834e-23
CTTNBP2NL	3.31237397502394e-27	0.922940996613453	0.582	0.12	7.72611229674335e-23
RASAL2	3.4349336782011e-27	0.902638051376666	0.593	0.132	8.01198280440407e-23
EMP2	3.636332797175e-27	0.509875572577571	0.697	0.188	8.48174624941068e-23
NOSTRIN	3.82569417624903e-27	0.835810374674173	0.649	0.164	8.92343166610087e-23
PXDN	3.86818132943039e-27	0.775260024140284	0.688	0.196	9.02253295089639e-23
KLF10	4.00437805260492e-27	1.11026510128476	0.644	0.172	9.34021180770097e-23
ZBTB38	4.02983214549592e-27	1.22965945559976	0.514	0.084	9.39958347936923e-23
RNF213	4.23018289284588e-27	0.638811110122915	0.694	0.192	9.86690159756301e-23
YY1	4.84108669171937e-27	0.441106061775398	0.714	0.188	1.12918347084354e-22
TIMP2	5.71264750920143e-27	0.449644311626805	0.861	0.284	1.33247503152123e-22
MAN1A2	5.77125109600401e-27	0.61321968037352	0.494	0.076	1.34614431814294e-22
LRP10	6.40661701771139e-27	1.37476671552851	0.484	0.076	1.49434341938118e-22
SRRM2	6.77702505108235e-27	0.454904966960103	0.85	0.284	1.58074109316496e-22
HUWE1	6.77935837708811e-27	1.43823595539841	0.483	0.072	1.5812853414558e-22
FZD4	6.7985093897993e-27	0.772429351452264	0.548	0.104	1.58575231517069e-22
LAMP1	7.06581727050232e-27	0.476857759118777	0.693	0.18	1.64810187834467e-22
PREX2	7.59733994834945e-27	1.24374251730834	0.525	0.092	1.77207954295251e-22
AFDN	7.91760509769885e-27	0.345519685237518	0.681	0.176	1.84678138903826e-22
SEC63	7.99570191139102e-27	1.04442860001498	0.509	0.092	1.86499747083196e-22
HTRA1	8.15964973772561e-27	0.698979815181212	0.869	0.328	1.9032383013245e-22
XAF1	8.21039520382367e-27	0.50312232572089	0.741	0.232	1.91507468129187e-22
TRIM56	8.6742279936893e-27	1.66046453192951	0.442	0.048	2.02326367952803e-22
PCM1	8.82915355332837e-27	0.630537208095588	0.652	0.168	2.05940006631384e-22
PRCP	8.94376535661894e-27	1.21294189463256	0.756	0.332	2.08613326943137e-22
PSAP	9.47213694986659e-27	0.6041711293425	0.87	0.292	2.20937594355638e-22
JCAD	1.00978693900155e-26	0.503917282623891	0.718	0.208	2.35532803522112e-22
SLC38A2	1.06240896512545e-26	0.743824100033775	0.77	0.24	2.47806891115512e-22
STIM2	1.11439968279096e-26	0.851866110838132	0.568	0.116	2.59933726010991e-22
HECW2	1.14226533449125e-26	0.907985437938051	0.563	0.112	2.66433389270084e-22
ASH1L	1.18149419005302e-26	0.855627589864202	0.52	0.088	2.75583519829867e-22
ETS2	1.18688810982442e-26	0.448580020382054	0.76	0.24	2.76841651616546e-22
PAFAH1B1	1.19699312979353e-26	0.469404522361671	0.584	0.128	2.7919864752434e-22
PRKDC	1.20004410084564e-26	0.300642626278342	0.599	0.132	2.79910286522245e-22
RAPGEF5	1.25747456874293e-26	0.473236018608498	0.739	0.212	2.93305943159288e-22
FAM118A	1.29387271843921e-26	0.961336751311878	0.614	0.148	3.01795811575946e-22
CD164	1.6329569667004e-26	0.590578482773512	0.593	0.132	3.80887212482869e-22
SORBS2	1.72630256170259e-26	2.85319533605725	0.403	0.028	4.02660072517129e-22
YME1L1	1.73638671971329e-26	0.898324745969354	0.606	0.14	4.05012202373125e-22
SHROOM4	1.77862658920246e-26	1.3812945366966	0.476	0.072	4.14864651931475e-22
PKP4	1.91851160135714e-26	0.950949988216062	0.478	0.068	4.47492831016554e-22
HSPA5	2.21127407168246e-26	0.619447380924819	0.795	0.26	5.15779677219935e-22
TNRC6B	2.24897523806638e-26	0.31158109700672	0.646	0.16	5.24573474278983e-22
MAP4	2.39311271207574e-26	0.536543791475335	0.686	0.18	5.58193540091666e-22
B2M	2.68035655467745e-26	0.624608644839925	1	0.956	6.25193166378515e-22
SLC2A3	2.85631302201575e-26	0.853094731752139	0.687	0.212	6.66235012385173e-22
CLSTN1	2.96036491354565e-26	1.16219272256663	0.49	0.08	6.90505116084522e-22
SPAG9	3.0687362911247e-26	0.629529099691075	0.64	0.164	7.15782739904837e-22
KDELR1	3.12212851102824e-26	0.423892179627152	0.72	0.2	7.28236475197337e-22
ERC1	3.30841217336072e-26	1.28643036712423	0.457	0.056	7.71687139436389e-22
THOC2	3.43356040849636e-26	0.617537477955124	0.545	0.112	8.00877965281775e-22
PRPF40A	3.48137349110913e-26	0.787350440658495	0.595	0.14	8.12030366801203e-22
MYDGF	3.52874881822205e-26	0.286273127367224	0.697	0.188	8.23080661850292e-22
EIF4G1	3.55784162502991e-26	0.465928420845052	0.58	0.124	8.29866559038228e-22
NPR1	3.79665831874098e-26	0.680649721836783	0.558	0.112	8.85570552846333e-22
SMURF2	3.79867117166803e-26	1.40628291051257	0.479	0.072	8.86040050791568e-22
NORAD	3.87169187534917e-26	0.466454035912468	0.798	0.264	9.03072129925195e-22
RANBP2	4.0098697209214e-26	1.00281277040091	0.481	0.076	9.35302112404917e-22
EPHB4	4.16358972808751e-26	0.656336170337765	0.619	0.148	9.71157304076412e-22
TSPAN4	4.21545863438887e-26	0.701376261471525	0.694	0.208	9.83255726471204e-22
ABLIM1	4.38771460534317e-26	0.821392138215259	0.505	0.084	1.02343443169629e-21
KDM5B	4.62729502010769e-26	1.1071702899284	0.53	0.112	1.07931656344012e-21
GALNT1	4.80544135402162e-26	0.998647235462055	0.53	0.104	1.12086919582554e-21
SDF4	5.21941170493615e-26	0.677769627557435	0.629	0.152	1.21742778017636e-21
DYNC1LI2	5.33356914090078e-26	0.386153835432372	0.746	0.22	1.24405500211511e-21
NUMB	5.55067887005599e-26	0.870669626726834	0.526	0.1	1.29469584644056e-21
NECTIN2	5.76498663553293e-26	0.603755365789995	0.645	0.168	1.34468313273806e-21
SON	6.00770844383324e-26	0.474862300554429	0.915	0.332	1.4012979945241e-21
PRKCH	6.13670812576883e-26	0.907324384997648	0.538	0.1	1.43138717033558e-21
ACAP2	6.41629405247981e-26	0.612224229327231	0.577	0.12	1.49660058774092e-21
SENP6	7.2972679059123e-26	1.18102501888464	0.49	0.076	1.70208773905404e-21
TMEM173	7.78261942733234e-26	0.579636434935767	0.589	0.132	1.81529598142527e-21
HDAC7	7.87310286945391e-26	0.35800892828249	0.678	0.176	1.83640124430012e-21
DDX46	8.22263181635786e-26	0.397439408900034	0.72	0.212	1.91792887116547e-21
SREK1	8.51433188260958e-26	0.986172785274203	0.532	0.112	1.98596791161868e-21
HSD17B12	8.73376426968628e-26	0.931297759645242	0.512	0.096	2.03715051590432e-21
SELENOF	9.61084877559962e-26	0.348682959568194	0.673	0.18	2.24173047690861e-21
PKN2	1.17856424362629e-25	0.948298056287772	0.493	0.084	2.74900109825832e-21
EFNA1	1.2172643296965e-25	0.783072289128654	0.59	0.148	2.83926904901708e-21
PSIP1	1.22738967337543e-25	0.500643643837253	0.585	0.132	2.86288641314819e-21
ARHGEF15	1.24231427658471e-25	0.948125437839171	0.543	0.104	2.89769805013383e-21
PTPRA	1.33777981004375e-25	0.707545587104955	0.571	0.128	3.12037140692704e-21
PHIP	1.37914314686985e-25	1.48119001445772	0.454	0.064	3.21685139007391e-21
EIF2AK2	1.53273405018872e-25	0.809308829464727	0.625	0.16	3.57510217206518e-21
FLNB	1.53384738775751e-25	0.402552709169706	0.646	0.18	3.5776990319444e-21
NHSL2	1.54672598291503e-25	1.25231818353784	0.495	0.088	3.60773835514932e-21
ZFP36L1	1.59631126483144e-25	0.894956163181009	0.894	0.376	3.72339602521934e-21
SPCS2	1.79679571036475e-25	0.288523417893177	0.764	0.224	4.19102599442578e-21
CD320	1.80228124981158e-25	1.04373278641484	0.49	0.08	4.20382101518551e-21
EIF5B	1.83594904977517e-25	0.291716810676112	0.746	0.228	4.28235115860059e-21
A2M	1.846391726214e-25	0.707379474349043	0.958	0.464	4.30670870139415e-21
CDC5L	1.98896691272621e-25	1.3417358590719	0.485	0.084	4.63926532393387e-21
HSPH1	2.05370137814519e-25	0.623442151282397	0.623	0.156	4.79025846452366e-21
HYAL2	2.13043715603445e-25	0.608117425191739	0.889	0.344	4.96924466645036e-21
PRPF38B	2.22614388833792e-25	0.521319461545472	0.611	0.152	5.19248061954821e-21
PDIA4	2.61719117262371e-25	0.541215694412143	0.496	0.088	6.1045984101448e-21
CAPN2	2.62011547734055e-25	0.52703877248541	0.738	0.224	6.11141935089684e-21
DDX17	2.65694804354315e-25	0.347784617189219	0.896	0.332	6.1973313115644e-21
SULF2	2.76500771608126e-25	1.36842776387967	0.479	0.08	6.44938049775953e-21
SOX7	2.90994841430205e-25	1.4472278890304	0.507	0.104	6.78745467635953e-21
REV3L	2.96299350448115e-25	1.16055081027087	0.485	0.084	6.91118234920227e-21
RTN4	3.24302153655505e-25	0.475245553037126	0.866	0.32	7.56434773401466e-21
BDP1	3.77517244699671e-25	0.778121579921251	0.538	0.112	8.80558973261983e-21
G3BP1	3.95502376013198e-25	0.536505136968593	0.571	0.124	9.22509292050784e-21
GRN	3.95693764224311e-25	0.401509364982875	0.825	0.264	9.22955705053205e-21
RNF13	4.25190173987136e-25	1.24832772317737	0.475	0.076	9.91756080824994e-21
FXYD6	4.43866181491653e-25	0.455265345003063	0.647	0.168	1.03531786832928e-20
CDC42BPA	4.6441792410483e-25	0.523576681528858	0.533	0.104	1.08325480797452e-20
CD34	4.81200000371164e-25	0.602241484196208	0.934	0.396	1.12239900086574e-20
DDOST	4.92785554767154e-25	0.671772988752141	0.499	0.088	1.14942230649439e-20
PUM1	5.22920941735551e-25	0.754657118379228	0.566	0.128	1.21971309659817e-20
POLR2A	5.37062903417987e-25	0.692002130295828	0.495	0.092	1.25269922222245e-20
USP22	5.41114810693025e-25	0.807475921871581	0.556	0.124	1.26215029594148e-20
EPB41L2	5.46985310058854e-25	0.502642563000652	0.597	0.152	1.27584323571228e-20
ATP11A	5.56626194037046e-25	1.59319137314623	0.412	0.048	1.29833059759141e-20
GGNBP2	5.95915463554571e-25	0.588440448369544	0.553	0.116	1.38997281874104e-20
MYO6	5.98335165448769e-25	0.673984580750176	0.552	0.12	1.39561677340925e-20
SUN1	6.45463234393572e-25	1.44218087385073	0.469	0.072	1.50554299422301e-20
BST2	6.53017906447183e-25	0.980289723028609	0.731	0.26	1.52316426678805e-20
YIPF3	9.33354271560256e-25	0.449866604087589	0.568	0.132	2.1770488384143e-20
DIPK2B	9.44242145691045e-25	0.623079475236997	0.694	0.204	2.20244480482436e-20
DGKH	1.11858630287227e-24	0.547027755503722	0.61	0.16	2.60910255144956e-20
DDX3X	1.15569709894565e-24	0.56914850558936	0.885	0.328	2.69566348329072e-20
KPNB1	1.19152513608782e-24	0.603394455097297	0.675	0.192	2.77923237992485e-20
CD9	1.24351210554958e-24	0.706400318349174	0.827	0.312	2.90049198619439e-20
ERLEC1	1.27675969962987e-24	1.13532334980755	0.468	0.08	2.97804199938666e-20
ANO6	1.71245559790197e-24	0.846436724506626	0.478	0.08	3.99430268210635e-20
PTPRE	1.80581708240734e-24	0.773692746970625	0.525	0.104	4.21206834471513e-20
CSNK2A1	1.96755950853668e-24	1.45202522938806	0.47	0.072	4.58933255366181e-20
PHF3	1.97756574638597e-24	1.21247694640817	0.517	0.104	4.61267210344527e-20
TXNIP	2.00261972099227e-24	0.952125298931213	0.767	0.28	4.67111049921447e-20
APH1A	2.06855100253212e-24	0.331555483557569	0.543	0.12	4.82489521340618e-20
CREB1	2.23291355831747e-24	1.20362471170362	0.441	0.064	5.2082708747755e-20
ACTN1	2.2357749525426e-24	0.772038191057957	0.636	0.18	5.21494507680562e-20
ITGB1	2.25081521645616e-24	0.688132087017333	0.974	0.484	5.250026492384e-20
ATRX	2.4446322524967e-24	0.435334747743832	0.874	0.312	5.70210472894855e-20
PLVAP	2.47702234629331e-24	0.751638193679898	0.853	0.376	5.77765462272915e-20
PBRM1	2.55332070192059e-24	0.832518058105874	0.493	0.092	5.95562053722978e-20
TSPAN3	2.70778032681951e-24	0.974778632525034	0.511	0.1	6.31589761230651e-20
BRD4	2.94651138490089e-24	0.74102953225798	0.543	0.116	6.87273780528132e-20
RAMP3	2.99385640696683e-24	0.970933628069072	0.667	0.22	6.98317006925014e-20
IFI6	3.00064896021656e-24	0.687925153655803	0.764	0.256	6.99901369970514e-20
ATL3	3.02764497683191e-24	0.931079642989039	0.498	0.092	7.06198190846044e-20
USP34	3.29662818796496e-24	1.02053314453265	0.505	0.104	7.68938524842828e-20
ARL6IP5	3.36520432330573e-24	0.581558646462265	0.691	0.212	7.84933908411061e-20
REEP5	3.61386423780049e-24	0.582337743111269	0.717	0.216	8.42933833466964e-20
YBX3	3.7589866238186e-24	0.628774798718499	0.87	0.348	8.76783630005688e-20
ERAP2	3.96069797942732e-24	0.92459393136406	0.446	0.064	9.23832803701422e-20
TSHZ2	4.08623692728751e-24	1.54728850305363	0.454	0.076	9.53114763289811e-20
ECSCR	4.4184016945895e-24	0.421036447974343	0.87	0.316	1.030592195263e-19
BCLAF1	4.42266388981011e-24	0.386072536729286	0.723	0.204	1.03158635229821e-19
TMEM87A	4.51904589679669e-24	0.995432440486416	0.408	0.044	1.05406745542783e-19
SNX9	4.94777906141451e-24	0.676050596937961	0.54	0.12	1.15406946607493e-19
PLPP1	4.98335149934182e-24	1.22610075121254	0.562	0.148	1.16236673722148e-19
JAM2	5.07249527262697e-24	1.21596331450712	0.463	0.076	1.18315952234024e-19
ADD1	5.27472450936116e-24	0.47396999671281	0.631	0.164	1.23032949180849e-19
SMG1	5.55921401228631e-24	0.963891141519911	0.442	0.064	1.29668666836578e-19
CNOT6L	5.63711812010722e-24	0.750724040343723	0.488	0.088	1.31485780151501e-19
RPN1	5.79906643721275e-24	0.602901837946285	0.517	0.112	1.35263224647987e-19
RCN2	5.82499686598906e-24	0.377420712713727	0.562	0.132	1.35868051899195e-19
NSD3	6.0228945674562e-24	0.64453351752338	0.556	0.132	1.40484015785916e-19
NFIC	6.40662082047985e-24	0.828503913754217	0.619	0.16	1.49434430637693e-19
KANSL1	6.76719236017991e-24	0.750163145447852	0.481	0.088	1.57844761801196e-19
LHFPL6	6.79491077205419e-24	0.849528635682759	0.548	0.116	1.58491293758164e-19
NCOA7	7.50080501402497e-24	1.2962166350216	0.453	0.072	1.74956276952133e-19
GINM1	7.83874076587739e-24	0.593680500533631	0.53	0.116	1.8283862836409e-19
CAVIN2	8.11836846435729e-24	0.718276883512544	0.632	0.172	1.89360944431134e-19
BPTF	8.18515284686977e-24	0.404722899685856	0.751	0.244	1.90918690153237e-19
ATRAID	8.80588492280355e-24	0.405616966482002	0.588	0.14	2.05397265824393e-19
SVIL	9.76780738587693e-24	0.659089599855907	0.589	0.156	2.27834107275579e-19
SOCS3	9.80761211237287e-24	1.04302476195522	0.793	0.336	2.28762552521097e-19
NEMF	9.83255544284865e-24	0.665587535964583	0.522	0.112	2.29344355704445e-19
TTC3	1.00490499709555e-23	0.519086584088008	0.713	0.22	2.34394090572536e-19
ASAP2	1.00767509227072e-23	0.661357716119369	0.554	0.124	2.35040215272146e-19
IRF2BP2	1.08505592899259e-23	0.48018250243732	0.631	0.168	2.53089295437523e-19
NRIP1	1.14597387517691e-23	0.63228017188459	0.522	0.108	2.67298406385015e-19
LIMA1	1.16467469925155e-23	0.390581104157123	0.62	0.164	2.71660373600424e-19
MESD	1.19515917889458e-23	0.791317189476723	0.563	0.14	2.78770878477162e-19
MSN	1.21288690305467e-23	0.546638337040594	0.903	0.388	2.82905870137501e-19
KMT2C	1.23409159130147e-23	1.29853954362354	0.472	0.088	2.87851863671069e-19
NDRG1	1.25794481543767e-23	0.586105205421056	0.621	0.168	2.93415628200836e-19
ARID4A	1.26842291510703e-23	1.27728829920584	0.472	0.088	2.95859644948714e-19
ARMCX3	1.27770620219339e-23	0.6757228694501	0.532	0.12	2.98024971661608e-19
SETD2	1.35751500061347e-23	0.642743349758439	0.474	0.084	3.16640373893091e-19
CREBRF	1.36369797086101e-23	0.784839592301496	0.478	0.084	3.1808255170333e-19
APLNR	1.41258582948071e-23	0.973785974930205	0.8	0.352	3.29485644726376e-19
CGGBP1	1.43559609689989e-23	0.504914571588355	0.558	0.124	3.348527896019e-19
GPBP1	1.44784183901822e-23	0.464738457963231	0.613	0.164	3.37709108950999e-19
CLK1	1.47750166719297e-23	0.895612337345251	0.551	0.136	3.44627263872761e-19
NOTCH4	1.47900643585192e-23	0.980314934414852	0.537	0.128	3.44978251162461e-19
SMC3	1.48023181045298e-23	0.465501252289738	0.623	0.16	3.45264069788158e-19
IGFBP4	1.54997256274083e-23	0.737420148558376	0.942	0.456	3.61531100259299e-19
SH2B3	1.62350245487375e-23	0.555250178725208	0.556	0.128	3.78681947599302e-19
TBL1XR1	1.6940564952293e-23	0.794279556464348	0.541	0.124	3.95138677512234e-19
TSPAN9	1.70829618342575e-23	0.621418978433509	0.48	0.084	3.98460084784056e-19
HIPK2	1.77178660013174e-23	2.13551459685065	0.416	0.06	4.13269224480729e-19
DOCK4	1.78482711523427e-23	0.51918822353724	0.535	0.112	4.16310924628392e-19
EPAS1	1.7941425128008e-23	0.508472778797073	0.903	0.376	4.18483741110786e-19
VPS13C	1.80098985802388e-23	0.564320712486222	0.521	0.108	4.20080884384071e-19
HNRNPUL1	2.11430951062341e-23	0.759197580465967	0.504	0.1	4.93162693352911e-19
TMCO1	2.3482093066127e-23	0.616697417769125	0.587	0.152	5.47719820767412e-19
ITM2B	2.39918824068137e-23	0.732328065095524	0.995	0.644	5.59610657138929e-19
RALGAPA2	2.60828636938984e-23	0.812548854133922	0.504	0.1	6.0838279566018e-19
PPP1R15A	2.68726783242777e-23	0.706904529609877	0.785	0.292	6.26805221913778e-19
ARHGAP21	2.83985567756365e-23	0.562041287461585	0.507	0.104	6.62396336791722e-19
BTBD7	2.89965590517342e-23	0.915331466124168	0.459	0.08	6.763447398817e-19
CUX1	3.16530004330895e-23	0.825775870071092	0.469	0.084	7.38306235101812e-19
PTP4A2	3.23249860273699e-23	0.405751301656982	0.639	0.18	7.53980299088402e-19
MPHOSPH8	3.46999440579713e-23	0.498347733527637	0.618	0.164	8.09376195152181e-19
RBBP6	3.50715393438967e-23	0.73166914192401	0.575	0.148	8.1804365519639e-19
YTHDC1	3.54098023073295e-23	0.66752430021214	0.587	0.152	8.25933638818461e-19
LRRC8C	3.64863047133824e-23	0.864413017545605	0.462	0.08	8.51043057439645e-19
CDC42BPB	3.67016992725513e-23	0.496941888796687	0.629	0.168	8.5606713553226e-19
DHX36	3.97567135228114e-23	0.708750215755491	0.608	0.164	9.27325342919576e-19
LRP6	4.13011662585257e-23	2.18892584321629	0.337	0.016	9.63349702980112e-19
AFAP1L1	4.23096600565827e-23	0.331060076190293	0.76	0.26	9.86872820819792e-19
LPGAT1	4.36633634755446e-23	1.45887513119466	0.413	0.052	1.01844795306708e-18
DUSP6	4.37588105722667e-23	0.838500406476963	0.704	0.24	1.02067425659812e-18
DAZAP2	4.71573436093667e-23	0.312370439050028	0.632	0.164	1.09994503968848e-18
PPP1R10	4.81699268137529e-23	0.964460091522911	0.541	0.128	1.12356354293079e-18
TMSB10	4.93830177379485e-23	-0.81947520075367	0.999	0.96	1.15185888873765e-18
SMAD5	4.95111717895362e-23	0.475757780782073	0.559	0.128	1.15484808199093e-18
FBXO11	5.03729823278934e-23	1.59209766072279	0.412	0.052	1.17494981279811e-18
RASGRP3	5.04103826472205e-23	0.322816378753749	0.621	0.172	1.17582217524642e-18
TMEM50A	5.32497187225278e-23	0.30631764312648	0.813	0.296	1.24204968920296e-18
SYNE1	5.46547057529138e-23	0.575910519880716	0.543	0.128	1.27482101168671e-18
CEP170	5.95853635233007e-23	0.820708961072411	0.517	0.112	1.38982860418099e-18
CERS2	6.10623286351975e-23	1.28097317581619	0.405	0.052	1.42427881541598e-18
MED13	6.20330661059931e-23	0.725196366567732	0.432	0.064	1.44692126692229e-18
NFAT5	6.40256387430083e-23	1.05393154436128	0.465	0.088	1.49339802368067e-18
MIER1	6.4135401696075e-23	0.841595659851162	0.512	0.108	1.49595824456095e-18
IL3RA	6.54547606149491e-23	1.48960842467731	0.422	0.06	1.52673229134369e-18
RAB6A	6.90711228535246e-23	0.846930244448709	0.481	0.088	1.61108394055846e-18
TXNDC5	7.20857565581772e-23	1.40906296823086	0.438	0.072	1.68140027171948e-18
BCL6B	7.43719708518785e-23	0.786815681022798	0.564	0.14	1.73472622012007e-18
ARL6IP1	7.44154564677118e-23	0.395426045071738	0.66	0.196	1.73574052210938e-18
FAM120A	7.65216703342457e-23	0.503481914131454	0.531	0.116	1.78486796054628e-18
TM4SF18	7.9339932148008e-23	0.641690573675387	0.775	0.3	1.85060391735229e-18
MCL1	7.95628013444412e-23	0.485466403931762	0.75	0.24	1.85580234135909e-18
KMT2E	8.31376344710359e-23	0.65018549586763	0.679	0.204	1.93918532403691e-18
DDX24	8.38010007796634e-23	0.341373437236102	0.705	0.22	1.95465834318565e-18
TSC22D2	9.15556592170556e-23	1.20535003304662	0.462	0.092	2.13553575123782e-18
MANF	9.87158307188324e-23	0.498621702683522	0.526	0.12	2.30254675151677e-18
GNAI3	1.01883855529518e-22	0.700118082679543	0.557	0.14	2.376440930226e-18
PHF14	1.08451323153088e-22	0.39555190732664	0.571	0.132	2.52962711254578e-18
NUAK1	1.08456028248331e-22	0.885647176457952	0.51	0.116	2.52973685889232e-18
MMP2	1.09006938717106e-22	0.387829766657456	0.793	0.296	2.54258684557649e-18
COPB1	1.11969925373261e-22	0.694496229311955	0.511	0.108	2.61169850933131e-18
AC020916.1	1.17627001971035e-22	0.5403479396287	0.574	0.152	2.74364982097439e-18
GOLIM4	1.26396930887139e-22	0.420356606147713	0.634	0.176	2.94820841294253e-18
FLRT2	1.47287777974673e-22	1.3021086372576	0.509	0.12	3.43548742125924e-18
GAS6	1.51577434880818e-22	0.254998049782674	0.676	0.208	3.53554366859507e-18
NCOA4	1.56808046393329e-22	0.828437853420415	0.48	0.096	3.65754768212439e-18
ITPRIPL2	1.6114469851617e-22	0.586357258988118	0.548	0.136	3.75870009288967e-18
LDB2	1.69368751915864e-22	0.401868901761868	0.761	0.26	3.95052613843752e-18
TMEM35B	1.73249532170317e-22	0.875588876306321	0.469	0.092	4.04104533787265e-18
PEAK1	1.75890909717657e-22	0.283814966871737	0.563	0.14	4.10265546916436e-18
THRAP3	1.7821673257593e-22	0.309834768662179	0.663	0.192	4.15690528733357e-18
NIN	1.79491493673731e-22	0.65610727534289	0.47	0.084	4.18663908993978e-18
UPF3A	1.8023100269147e-22	0.394145450873262	0.528	0.124	4.20388813777853e-18
BAZ1B	1.92396563086122e-22	1.07462637225586	0.479	0.1	4.4876498339838e-18
CRBN	1.94018271762695e-22	0.956618008365262	0.498	0.104	4.52547618886487e-18
PHACTR4	2.12424955610044e-22	1.01900027415041	0.446	0.076	4.95481208960428e-18
GANAB	2.29904529246838e-22	0.981968841392879	0.458	0.084	5.36252314468249e-18
NAV1	2.29931897794639e-22	0.507016064757193	0.601	0.164	5.36316151605996e-18
TUG1	2.37263075405994e-22	0.664214252924266	0.511	0.112	5.53416123384481e-18
PPP2R5A	2.43741110306678e-22	0.995181255950265	0.49	0.104	5.68526139790326e-18
ORAI1	2.47189677258972e-22	1.099682338607	0.4	0.048	5.76569922206552e-18
CRK	2.50193860237392e-22	0.326218885632294	0.542	0.124	5.83577179003717e-18
MFSD10	2.52819649783898e-22	1.17952407837213	0.437	0.072	5.89701833120941e-18
ARHGEF3	2.54169481005318e-22	0.987960949735797	0.473	0.088	5.92850314444905e-18
GOLM1	2.66066953456638e-22	0.53581967174611	0.468	0.084	6.20601168937608e-18
DDX18	2.72030386347487e-22	0.327942852603299	0.593	0.16	6.34510876155512e-18
RALGDS	2.84359599911167e-22	0.798071595646703	0.452	0.08	6.63268766792796e-18
HADHA	2.97374158419149e-22	0.391032852586838	0.663	0.2	6.93625224512666e-18
BBX	2.99747623707649e-22	0.691905475180049	0.522	0.12	6.99161332298091e-18
COL4A1	3.21065676886731e-22	0.848179911525065	0.988	0.728	7.488856913383e-18
ZFR	3.35957121309126e-22	0.969583960494899	0.472	0.092	7.83619985453537e-18
UFL1	3.676008698086e-22	1.44392573644215	0.371	0.04	8.5742902882856e-18
MAN1A1	3.68324979287683e-22	1.69652486514094	0.386	0.048	8.59118014188521e-18
AGRN	3.83670490236786e-22	0.384144900860787	0.484	0.1	8.94911418477304e-18
JAM3	3.84262177275827e-22	0.804523379463358	0.504	0.112	8.96291528495866e-18
GNB1	4.14865569300492e-22	0.361009926971735	0.814	0.292	9.67673940393399e-18
IFNAR1	4.33291230884884e-22	0.497616582318445	0.507	0.108	1.01065179603899e-17
ICAM2	4.45993000177904e-22	0.475441441487106	0.765	0.272	1.04027867291496e-17
ZNF148	4.59554687229289e-22	0.765579219012646	0.505	0.108	1.07191130796232e-17
NID2	4.61001267811062e-22	1.30027180782289	0.459	0.092	1.0752854571693e-17
SCARF1	4.70522866647883e-22	0.823406227384538	0.498	0.112	1.09749458645619e-17
PTPN14	4.86798398274725e-22	0.835528088722574	0.494	0.1	1.1354572639758e-17
ARGLU1	5.24784286872595e-22	0.438665770571079	0.832	0.304	1.22405934913033e-17
APPL1	6.38664088311244e-22	0.899243867936025	0.499	0.112	1.48968398598598e-17
CCDC88A	6.55103999438172e-22	0.635140004679666	0.545	0.14	1.52803007868954e-17
RPS6KA3	6.61367889297551e-22	0.54895468280276	0.538	0.128	1.54264060178654e-17
PRPF8	6.77062970396733e-22	1.01099891274967	0.46	0.092	1.57924937845038e-17
LYN	7.14437728409201e-22	0.716479181369422	0.473	0.088	1.66642600151446e-17
CAMSAP2	7.21113279330815e-22	0.512758210610901	0.474	0.096	1.68199672403913e-17
FNDC3B	7.86407406685496e-22	0.444506003603429	0.561	0.144	1.83429527609392e-17
TUFM	7.91266731737624e-22	0.396150219589014	0.655	0.192	1.84562965177801e-17
SCARB2	8.09934841822975e-22	0.788259258409568	0.589	0.164	1.88917301855209e-17
SFPQ	8.21533615404473e-22	0.317611060435228	0.769	0.264	1.91622715793093e-17
LAMA4	8.74070824449985e-22	0.722297309012121	0.89	0.408	2.03877019802959e-17
STAG2	8.75805012626043e-22	0.64314347446696	0.52	0.12	2.04281519195025e-17
HIPK3	8.88043708880421e-22	0.440737700096768	0.486	0.1	2.07136195096358e-17
ACTR2	9.17518979649889e-22	0.378375806233405	0.835	0.308	2.14011302003337e-17
SLC39A10	9.68649916824087e-22	1.62049827834044	0.373	0.044	2.25937593099218e-17
WAC	9.69046843649179e-22	0.490726045184446	0.568	0.148	2.26030176281171e-17
EFNB2	9.78396744821499e-22	0.901724085396211	0.573	0.152	2.28211040729615e-17
KLF3	9.78743005307725e-22	0.686385032762057	0.631	0.192	2.28291805988027e-17
ARHGAP29	9.84298061824937e-22	0.510966944720346	0.89	0.36	2.29587522920667e-17
WWC3	9.93408454748515e-22	0.866432685193874	0.389	0.048	2.31712522070091e-17
SPEN	1.00639424794686e-21	1.63241319783951	0.421	0.068	2.34741458333605e-17
TOR1AIP2	1.02397415494778e-21	1.12002321729124	0.418	0.064	2.38841971641569e-17
XRN1	1.09433635016846e-21	1.66205358163582	0.375	0.044	2.55253953676794e-17
MGST2	1.09507754983166e-21	0.322149913426362	0.692	0.22	2.55426838498234e-17
ADAR	1.09548677465597e-21	0.29294036385897	0.61	0.168	2.55522290188505e-17
ACSL3	1.09654661386161e-21	1.11009454947477	0.4	0.056	2.55769497683221e-17
PPP1CB	1.10091930614822e-21	0.267431686124093	0.606	0.172	2.56789428159072e-17
CELF1	1.1427428672702e-21	0.372311321497104	0.473	0.096	2.66544773790774e-17
COL4A2	1.28660869559654e-21	0.820854315856244	0.972	0.62	3.00101478247894e-17
GFOD1	1.30046684712811e-21	1.66403577199347	0.397	0.052	3.03333892092631e-17
KAT6A	1.36090448337609e-21	1.04852383650333	0.442	0.08	3.17430970747473e-17
ERBIN	1.39245184843269e-21	0.326719756415891	0.573	0.152	3.24789393646926e-17
FGD6	1.4581521179991e-21	0.767923828912092	0.385	0.048	3.4011398152329e-17
DNAJB14	1.46191940414664e-21	0.879627052950319	0.449	0.084	3.40992701017204e-17
C1orf54	1.46820409790838e-21	0.528344181132948	0.566	0.148	3.42458605837129e-17
MMP15	1.51156147233323e-21	1.33444179205699	0.381	0.044	3.52571713421727e-17
SLC44A1	1.51800268086894e-21	0.877307379902628	0.437	0.072	3.5407412531268e-17
NDUFS1	1.56579757598674e-21	1.18414075506027	0.422	0.072	3.65222284598906e-17
THBD	1.66334215720662e-21	0.666616051633108	0.639	0.2	3.87974558168445e-17
RBMS3	1.70150033273282e-21	1.46113997975682	0.395	0.056	3.96874952609929e-17
ITSN2	1.72701035053889e-21	0.781031033131204	0.496	0.112	4.02825164263195e-17
UBN1	1.79314294988971e-21	0.814845124720819	0.429	0.076	4.18250593061776e-17
MAGT1	1.92625835948631e-21	0.542280605073163	0.425	0.072	4.49299762350181e-17
TMX3	1.94075913669612e-21	0.564679935253607	0.384	0.048	4.52682068634369e-17
RHOB	2.12046683630666e-21	0.48597484834414	0.772	0.312	4.94598889568529e-17
ZNF207	2.1832659844818e-21	0.269281805861398	0.532	0.132	5.0924679088038e-17
NEDD9	2.22429260543539e-21	0.913966048013824	0.494	0.108	5.18816250217805e-17
ZDHHC20	2.24860078141502e-21	0.744827920471592	0.382	0.044	5.24486132265054e-17
TAP2	2.24880958280096e-21	2.97601527587574	0.345	0.032	5.24534835188325e-17
TCAF1	2.25360041689728e-21	0.67533072671999	0.49	0.112	5.2565229724129e-17
SREK1IP1	2.60262692200478e-21	0.964898891348791	0.464	0.092	6.07062729557615e-17
ATF7IP	2.64625016072397e-21	1.14808692001462	0.426	0.072	6.17237849988867e-17
MAP3K11	2.74312941579093e-21	0.337824073458719	0.597	0.164	6.39834936233235e-17
MPDZ	2.89011262053654e-21	0.57302438135803	0.485	0.104	6.74118768740147e-17
JAK1	2.95004534497126e-21	0.41036726378995	0.886	0.352	6.88098076714546e-17
CLTC	2.9866925152427e-21	0.370869635906538	0.705	0.232	6.96646029180359e-17
IPO7	3.06873583164055e-21	0.914774670698334	0.447	0.088	7.15782632730158e-17
CHD2	3.33494879778412e-21	0.831801335240819	0.46	0.096	7.77876807083145e-17
MSL1	3.52623707666989e-21	0.800217886114768	0.411	0.064	8.22494798133252e-17
PSMD1	3.53630128181356e-21	0.531001962297543	0.474	0.096	8.24842273983012e-17
QKI	3.61854246079729e-21	0.504992349515495	0.874	0.34	8.44025028980968e-17
SPARCL1	3.62203077535223e-21	1.33090984395045	0.726	0.384	8.44838678350909e-17
FTX	3.86042593018705e-21	0.647376142745156	0.489	0.104	9.00444348216129e-17
AKT3	3.86087828740631e-21	0.303089229460718	0.538	0.132	9.00549860537522e-17
SEPTIN10	4.11428729421579e-21	0.370312662293784	0.624	0.172	9.59657511375832e-17
NDFIP1	4.26777484191459e-21	0.682658000201531	0.556	0.144	9.95458481876578e-17
OSBPL8	4.36670982703217e-21	0.290411996884369	0.587	0.164	1.01853506715525e-16
NSD1	4.4345821839687e-21	1.04830435331067	0.427	0.076	1.0343662944107e-16
GIMAP8	4.50815657304734e-21	0.671447393165484	0.484	0.108	1.05152752066329e-16
NRN1	4.65056406754897e-21	0.824405742316751	0.434	0.076	1.0847440687558e-16
CHD7	4.84365236348624e-21	0.754389902772896	0.484	0.104	1.12978191378317e-16
VEZF1	5.14029493537192e-21	1.13490256783846	0.428	0.072	1.1989737936755e-16
SH3PXD2A	5.20286808982635e-21	0.799130288885514	0.483	0.108	1.213568981952e-16
SRSF4	5.2869875928214e-21	0.27339025316836	0.575	0.152	1.23318985602559e-16
SAV1	5.78413614331727e-21	0.466228153796191	0.458	0.092	1.34914975542875e-16
RAB21	5.82760433933114e-21	0.616823560370329	0.491	0.112	1.35928871214899e-16
DPYSL3	5.8760527352907e-21	0.553869427685552	0.568	0.152	1.37058930050656e-16
RNF19A	5.90163639994554e-21	0.653761702446275	0.557	0.144	1.3765566902873e-16
KLF2	5.96064673220068e-21	0.792596419417051	0.816	0.356	1.39032085028581e-16
ZFP91	6.04231587499305e-21	0.778187911166372	0.486	0.104	1.40937017784213e-16
FILIP1	6.14729431737746e-21	0.600090063439906	0.619	0.192	1.43385639952829e-16
RO60	6.28754693132048e-21	0.320814480333666	0.585	0.16	1.4665703217305e-16
MIA3	6.53125286187988e-21	0.61209665797413	0.452	0.092	1.52341473003348e-16
MYO5A	6.78978532150243e-21	1.097456892953	0.37	0.044	1.58371742624044e-16
RBPJ	6.83194712133306e-21	0.605163981573486	0.434	0.084	1.59355166605094e-16
USP8	7.13502812949276e-21	0.736008745413643	0.462	0.096	1.66424531120419e-16
PPIC	7.81102247361361e-21	0.478727899535448	0.614	0.176	1.82192099197038e-16
MARCH6	8.0445993238304e-21	0.60208027926688	0.446	0.092	1.87640279228344e-16
DICER1	8.14445470617094e-21	1.46774081803908	0.391	0.064	1.89969406021437e-16
KPNA4	9.06248404000008e-21	0.613928799596266	0.516	0.124	2.11382440233002e-16
ENTPD1	9.09113377721825e-21	0.464807724857015	0.593	0.164	2.12050695353616e-16
TSPAN13	9.69019448607409e-21	1.33563318689911	0.436	0.084	2.26023786387678e-16
TAP1	9.95125968286295e-21	0.377175481423454	0.478	0.1	2.32113132102778e-16
C5orf24	1.04921569655443e-20	0.7589874879821	0.556	0.148	2.4472956122132e-16
FAM171B	1.07005269920481e-20	1.61612496547833	0.364	0.044	2.49589792089521e-16
VAPA	1.07928204668845e-20	0.270743982267129	0.785	0.272	2.51742537390081e-16
SLC25A36	1.09890066787154e-20	1.36437667540985	0.434	0.084	2.56318580781036e-16
SEMA6A	1.11291556513278e-20	1.31488057596052	0.377	0.052	2.59587555567222e-16
SP100	1.1367547682112e-20	0.442050335279253	0.712	0.236	2.65148049685262e-16
CAPRIN1	1.14985418044022e-20	0.320417928496611	0.514	0.12	2.68203487587682e-16
TXNDC12	1.15344572640982e-20	0.628833353693759	0.469	0.096	2.6904121568509e-16
PRRC2B	1.16859498588022e-20	0.618524041844771	0.512	0.124	2.7257478045656e-16
HM13	1.18822627357432e-20	0.35712615261303	0.493	0.116	2.77153778311211e-16
ITPR2	1.18963761266753e-20	1.26690214978051	0.386	0.06	2.77482973154701e-16
ADGRA2	1.32969667959964e-20	1.08783629791989	0.42	0.072	3.10151750516616e-16
OGA	1.40310249896614e-20	0.807645436160918	0.439	0.088	3.27273657883852e-16
SAMD9	1.42184023917554e-20	1.71200698861576	0.356	0.04	3.31644235787695e-16
PCDH12	1.46446380930475e-20	0.443421335613437	0.589	0.172	3.41586183520332e-16
HERC1	1.47084151422857e-20	0.264687235015607	0.509	0.12	3.43073783193814e-16
NPDC1	1.56493067590058e-20	0.499097066234401	0.905	0.392	3.65020080153809e-16
TMOD3	1.56975807468699e-20	0.283148026789444	0.816	0.304	3.6614607092074e-16
EMC4	1.67752682844419e-20	0.637289989359845	0.469	0.1	3.91283132734608e-16
ADAM17	1.69845465585499e-20	0.783288146604873	0.406	0.068	3.96164548478177e-16
SEMA3F	1.79981831280423e-20	0.740105279824059	0.397	0.064	4.19807621461587e-16
SENP7	1.80992092713711e-20	2.22296073635055	0.368	0.052	4.2216405625473e-16
IL13RA1	1.82653219081039e-20	1.02260546235785	0.421	0.076	4.26038633506523e-16
DHRS7	1.92161251299341e-20	0.475258010137947	0.554	0.148	4.48216118655713e-16
MCAM	1.94641981662234e-20	0.963553046033434	0.729	0.304	4.5400242222716e-16
TCF7L2	2.01334023631456e-20	1.84660040329496	0.377	0.052	4.6961161012037e-16
RSU1	2.01922033042323e-20	0.45730252177011	0.537	0.144	4.70983142071219e-16
FLI1	2.06157517658195e-20	0.42024964968969	0.582	0.156	4.80862409937741e-16
AKAP13	2.07079064920237e-20	0.477268766752406	0.801	0.312	4.83011918926453e-16
MAP3K2	2.09300178241358e-20	0.768092857141699	0.455	0.096	4.88192665747967e-16
ARID1A	2.11783042720869e-20	0.792412428479817	0.431	0.08	4.93983947146427e-16
FYN	2.15362895004494e-20	0.404397995803627	0.642	0.196	5.02333952597983e-16
C2CD4B	2.49000799297715e-20	1.34609391544887	0.495	0.132	5.80794364361919e-16
KLF13	2.53688072506867e-20	0.371169349187433	0.481	0.104	5.91727429122266e-16
MPRIP	2.55501971063161e-20	0.685918366345946	0.516	0.132	5.95958347504822e-16
CSGALNACT1	2.56500355579166e-20	0.672900678524979	0.426	0.08	5.98287079388405e-16
MIB1	2.66759951798792e-20	0.530809023288931	0.432	0.084	6.22217587570682e-16
SKIL	2.75130078648184e-20	0.339490687277658	0.71	0.252	6.4174090844689e-16
KLC1	2.76886410381418e-20	0.312111784927524	0.547	0.148	6.45837552214657e-16
ITPR1	2.88371906132623e-20	1.25210500942949	0.407	0.072	6.72627471054343e-16
IRF1	2.95281310001468e-20	0.921948317857764	0.613	0.196	6.88743655578424e-16
TSPAN12	3.17671266610758e-20	1.05598768435625	0.426	0.08	7.40968229369594e-16
SELENON	3.18170059525047e-20	0.277724496517871	0.52	0.132	7.42131663842173e-16
RHOJ	3.19262377444297e-20	0.540478975267703	0.578	0.16	7.44679495388824e-16
SRSF11	3.47558393776446e-20	0.264000293308204	0.704	0.24	8.10679953483559e-16
CHD6	3.56277881676975e-20	0.623733485803984	0.431	0.08	8.31018159011545e-16
DNAJB11	3.67524087592614e-20	0.702674013083746	0.426	0.08	8.57249934309771e-16
NUDT3	3.86128470813246e-20	0.371284572471917	0.459	0.096	9.00644658171895e-16
YIPF4	4.29792031362217e-20	0.634750311756366	0.413	0.068	1.00248991315237e-15
SETX	4.30913141602994e-20	0.347827633193422	0.537	0.14	1.00510490278898e-15
ENAH	4.99606773568786e-20	0.992536292493936	0.417	0.076	1.16533279934919e-15
PURB	5.27334595657936e-20	0.601891978714392	0.463	0.108	1.23000794437214e-15
CLPTM1	5.37327314053314e-20	1.32776551123025	0.366	0.052	1.25331596002935e-15
RPLP1	5.47974745980309e-20	-0.544475313020342	0.999	0.944	1.27815109499907e-15
TMEM205	5.91851478627367e-20	0.693590299086973	0.463	0.1	1.38049357389833e-15
SMAD7	5.97609398765891e-20	1.0043153547758	0.472	0.112	1.39392392262144e-15
SMARCC1	5.99114424289989e-20	0.48264987832546	0.446	0.092	1.3974343946564e-15
NUMA1	6.00663989642728e-20	0.577618769269711	0.493	0.12	1.40104875584166e-15
GPATCH8	6.41947122070047e-20	1.53193417604472	0.355	0.044	1.49734166222838e-15
TULP4	6.65156097753685e-20	1.24993089220531	0.355	0.04	1.55147659801047e-15
KLF4	6.79236973053992e-20	1.1105658622711	0.572	0.188	1.58432023964844e-15
KIAA1109	7.02509009588365e-20	0.921186219777033	0.415	0.08	1.63860226486486e-15
PURA	7.18894139552498e-20	0.878417601796298	0.476	0.112	1.6768205805062e-15
ACTN4	7.42132219390788e-20	0.377994823560696	0.835	0.316	1.73102340172901e-15
NET1	7.44601078096227e-20	1.86750523864175	0.337	0.036	1.73678201465945e-15
TASOR	7.82375467612095e-20	0.769890940231784	0.397	0.064	1.82489077820521e-15
ZMYND11	7.94152906091723e-20	0.643418574574693	0.45	0.096	1.85236165345894e-15
JUN	8.07075375515736e-20	0.842685348715664	0.915	0.508	1.88250331339045e-15
TTC19	8.22598557995265e-20	1.01903886091046	0.455	0.1	1.91871113652396e-15
LMAN2	8.25116798998523e-20	0.456761082960452	0.615	0.184	1.92458493366406e-15
NBR1	8.25360389296375e-20	1.14991262100558	0.416	0.076	1.92515310803379e-15
NFE2L2	8.36230467853306e-20	0.25043622162804	0.624	0.192	1.95050756626784e-15
MAP1B	8.36595136388093e-20	0.396431419964258	0.707	0.252	1.95135815562523e-15
OXR1	8.63704552454234e-20	1.14761980752964	0.374	0.052	2.0145908685995e-15
VPS35	8.93470007707711e-20	0.655859765706944	0.551	0.156	2.08401879297824e-15
LBR	8.95281585389289e-20	0.416607053361387	0.464	0.104	2.08824429792052e-15
MAPK1	9.34092693627117e-20	0.262877161487193	0.449	0.092	2.17877120788525e-15
UGCG	9.83745939750209e-20	1.78858589471756	0.381	0.064	2.29458740446736e-15
NCOA3	9.92748476016695e-20	0.427584110891841	0.458	0.096	2.31558582030894e-15
LMBR1	9.9776107267153e-20	1.50472253896683	0.339	0.036	2.32727770200634e-15
VWA1	1.00878059497999e-19	0.861579001937071	0.759	0.332	2.35298073779083e-15
WDR33	1.03554802732253e-19	0.679732648565189	0.437	0.088	2.4154157737298e-15
PTBP3	1.04377097384396e-19	0.252304485867783	0.566	0.152	2.43459579649103e-15
FAM171A1	1.04385108520834e-19	1.21586514145433	0.345	0.04	2.43478265624845e-15
RESF1	1.11259713951426e-19	0.65330441428996	0.49	0.124	2.59513282791702e-15
EMC7	1.1385665474972e-19	0.308435828118327	0.495	0.124	2.65570647203722e-15
LAMB2	1.16994456517218e-19	0.4486927240922	0.517	0.132	2.7288956982641e-15
H2AFY	1.18878684167933e-19	0.370325674752369	0.552	0.16	2.77284530821704e-15
DCHS1	1.20557279188009e-19	0.848551782021641	0.423	0.084	2.81199853706031e-15
SMCHD1	1.22269162532507e-19	0.529856114931565	0.496	0.128	2.85192821607072e-15
ASXL1	1.22657437644976e-19	0.577638040102314	0.474	0.104	2.86098473306906e-15
VMP1	1.24720361552233e-19	0.411923430798122	0.517	0.132	2.90910243320584e-15
FRMD4A	1.25236077922233e-19	0.27977087407016	0.522	0.132	2.92113151753608e-15
SECISBP2L	1.25359430652744e-19	1.29851171306813	0.384	0.06	2.92400871997526e-15
MGAT4A	1.26638458733436e-19	0.800664205839473	0.353	0.044	2.9538420499574e-15
KDSR	1.29362627369131e-19	1.12630413549155	0.347	0.04	3.01738328338498e-15
ELF2	1.39040612784885e-19	0.252257494871216	0.54	0.148	3.24312229320745e-15
RBM27	1.39069094764218e-19	0.63096606461131	0.428	0.084	3.24378663537538e-15
PIEZO2	1.51389173111106e-19	0.911459709874247	0.465	0.108	3.53115246281655e-15
PDCD6IP	1.5693720559444e-19	0.282397165218639	0.498	0.124	3.66056032049032e-15
CLIC2	1.57285657249936e-19	1.42740993061194	0.33	0.032	3.66868795535475e-15
CMIP	1.59659875491735e-19	0.954600903558369	0.433	0.088	3.72406659584471e-15
VPS36	1.63846369424387e-19	0.850617488232291	0.417	0.08	3.82171656682382e-15
DCAF7	1.66213737995016e-19	0.628820105872093	0.408	0.076	3.87693543873375e-15
VPS4B	1.66958615398577e-19	0.449549960871744	0.434	0.088	3.89430970417181e-15
HERC2	1.67117944209235e-19	0.836312992138384	0.428	0.084	3.89802604868041e-15
NES	1.69139013678553e-19	0.607577466630267	0.649	0.224	3.94516749405226e-15
CREBBP	1.76362803741251e-19	0.846321359254234	0.402	0.072	4.11366239726468e-15
RELL1	1.86410821238574e-19	0.696732391161962	0.365	0.052	4.34803240538973e-15
ATXN7L3B	1.94589549277637e-19	0.888850343880851	0.421	0.08	4.53880123690088e-15
DLG1	2.06964017251893e-19	2.09022092439613	0.351	0.048	4.8274357024004e-15
CFAP97	2.0699066718887e-19	0.681706209438157	0.42	0.08	4.8280573121804e-15
CPNE3	2.08591402258336e-19	0.466362678893112	0.459	0.104	4.86539445767569e-15
ZNF292	2.16306061567403e-19	0.452007646852694	0.486	0.124	5.04533888605968e-15
DNAJC21	2.16748505194797e-19	0.702090936393118	0.439	0.096	5.05565888366863e-15
SLAIN2	2.17887582144666e-19	1.17987962536547	0.392	0.064	5.08222785352433e-15
DNMT1	2.17897766949438e-19	0.750353353017068	0.431	0.088	5.08246541409564e-15
FEZ2	2.19264386040669e-19	0.416223648427213	0.538	0.148	5.11434180439861e-15
AFF1	2.27785575599541e-19	0.254764773271469	0.407	0.072	5.3130985508593e-15
TRIM24	2.28836424396039e-19	0.582451471868732	0.439	0.088	5.33760959903761e-15
FAT4	2.3147025226873e-19	1.46298351673393	0.334	0.036	5.39904363416812e-15
KLF9	2.38048257120073e-19	0.551137484927133	0.526	0.136	5.5524755973257e-15
ATP6V0E1	2.4148541152355e-19	0.255491710630311	0.853	0.316	5.6326472237868e-15
UHMK1	2.42474032880821e-19	1.29715845933802	0.365	0.048	5.65570681694514e-15
ANKRD28	2.42536993798691e-19	1.45061510159703	0.374	0.06	5.65717538035446e-15
RASSF9	2.46844861110149e-19	0.930470581554884	0.36	0.048	5.75765638539423e-15
ADAMTS9	2.50980767290953e-19	1.22157370352239	0.391	0.068	5.85412639706148e-15
TTC17	2.55756579319747e-19	1.32274058100082	0.35	0.048	5.96552221263309e-15
ZDHHC17	2.57016757302061e-19	1.43499545448113	0.328	0.032	5.99491586407057e-15
SSH1	2.58338869324364e-19	1.71171463969644	0.324	0.032	6.02575412699079e-15
FMNL2	2.61240159581698e-19	0.479060003809997	0.442	0.092	6.09342672224311e-15
STT3B	2.61768634327792e-19	0.974775763791333	0.405	0.076	6.10575339569575e-15
POLR1D	2.81183317724743e-19	0.38502891420049	0.585	0.176	6.55860088592963e-15
ZNF521	2.83036957269952e-19	0.774328247202376	0.439	0.088	6.60183702832162e-15
POGZ	2.9860418654478e-19	1.60500903232131	0.376	0.06	6.96494265115699e-15
LRPPRC	3.08568720819885e-19	1.73910427009334	0.348	0.044	7.19736541312381e-15
TNPO1	3.11141250758164e-19	0.603378275696813	0.502	0.128	7.25736967393417e-15
NPNT	3.20004292098204e-19	1.03226778876943	0.391	0.068	7.46410011319061e-15
PROS1	3.20849825829628e-19	0.540428332380307	0.397	0.068	7.48382218747606e-15
TTC37	3.26213037527043e-19	0.622573151966685	0.431	0.092	7.60891910031829e-15
RSBN1	3.33515338346389e-19	2.00141415495265	0.321	0.028	7.77924526692953e-15
UBE2G2	3.3569252735479e-19	0.597957764927358	0.425	0.084	7.83002820055048e-15
BAZ1A	3.37944105640022e-19	0.382479259688132	0.493	0.124	7.88254626405352e-15
LIMS2	3.56742858216443e-19	0.775427443865302	0.541	0.156	8.32102716789853e-15
FAM160B1	3.72181578522805e-19	0.91969600131824	0.369	0.056	8.68113531904442e-15
PPP4R3A	4.07657032269595e-19	0.752836747675042	0.392	0.068	9.5086002776883e-15
ANKRD17	4.21674291529481e-19	0.631405298311485	0.432	0.088	9.83555284992514e-15
MGAT1	4.23567507759547e-19	0.386037272803521	0.5	0.124	9.87971211849143e-15
KCNN3	4.26323514811597e-19	1.02989800275284	0.361	0.052	9.9439959829805e-15
ATF6	4.31686020204782e-19	1.08693718658362	0.377	0.064	1.00690764212765e-14
SGCB	4.46859424358829e-19	0.833474773182673	0.386	0.064	1.04229960731697e-14
IRF9	4.52240410561116e-19	0.644170786303115	0.444	0.1	1.0548507576338e-14
PGM2L1	4.53559139851695e-19	1.08499549625856	0.39	0.068	1.05792669370408e-14
NT5E	5.11888101564124e-19	0.591558105361133	0.394	0.068	1.19397899689832e-14
PPP1CC	5.15162786737036e-19	0.396250067207701	0.532	0.144	1.20161720006414e-14
LUC7L2	5.20843888006043e-19	0.646608607873867	0.519	0.14	1.2148683687741e-14
TMEM47	5.23298017289732e-19	1.01188092172859	0.415	0.08	1.2205926253283e-14
CBX5	5.38590628366602e-19	0.388878281707876	0.499	0.124	1.2562626406651e-14
TMEM248	5.46149154608207e-19	0.730380756319572	0.453	0.1	1.27389290312364e-14
CDK17	5.83083231895488e-19	0.362644307367024	0.468	0.112	1.36004163839623e-14
ASPH	6.01279171044277e-19	0.3618416024689	0.562	0.164	1.40248366646078e-14
KBTBD2	6.22489119923244e-19	0.491693856309798	0.442	0.096	1.45195587222097e-14
ERP44	6.28746416917379e-19	0.550126794584151	0.436	0.096	1.46655101745979e-14
PGRMC2	6.49488899077896e-19	0.570282527978005	0.439	0.096	1.51493285709919e-14
TCF12	6.71031044135329e-19	0.250104360844739	0.396	0.072	1.56517991044565e-14
ZKSCAN1	6.98604671062503e-19	0.550730487517457	0.45	0.108	1.62949539525329e-14
MALL	7.08308754258595e-19	0.782702360114746	0.401	0.072	1.65213016930817e-14
MDFIC	7.17750022109761e-19	0.743127075295079	0.452	0.104	1.67415192657102e-14
WDR82	7.34695405917088e-19	0.431130552577761	0.416	0.08	1.71367703430161e-14
IKBIP	7.686866565922e-19	0.713922900201059	0.478	0.124	1.79296162650131e-14
BTN3A2	7.76832635913997e-19	0.61011642647019	0.457	0.104	1.8119621232694e-14
C6orf62	8.02688236230241e-19	0.4110801500803	0.514	0.144	1.87227031100704e-14
FAM241A	8.21461875844219e-19	0.699257129483524	0.489	0.128	1.91605982540664e-14
MLLT6	8.61751240196468e-19	1.71414219228242	0.36	0.056	2.01003476775826e-14
MSRB3	9.04522583535524e-19	0.725213555556493	0.431	0.096	2.10979892609661e-14
HHEX	9.52852063478065e-19	0.76374269052674	0.45	0.108	2.22252743806259e-14
BORCS7	1.03675710012256e-18	0.347499927926315	0.495	0.128	2.41823593603588e-14
SOCS2	1.04583696444016e-18	1.02020772831701	0.384	0.064	2.43941471955668e-14
ADD3	1.0777659222852e-18	0.264245535115479	0.515	0.136	2.51388901373024e-14
ERICH1	1.16148371201635e-18	0.640060210058488	0.406	0.08	2.70916075827813e-14
SCAMP1	1.16383110399691e-18	1.36242359793589	0.345	0.044	2.71463605007279e-14
LRCH1	1.19794645352935e-18	1.11608021793507	0.35	0.048	2.79421010285721e-14
GTF2A1	1.2079268191813e-18	2.5471924479774	0.306	0.028	2.81748930574039e-14
MLEC	1.25785908556776e-18	0.57805397298893	0.546	0.156	2.9339563170868e-14
CLIC4	1.27185469765078e-18	0.473263640056336	0.843	0.352	2.96660108227043e-14
ITGA2	1.27702161582329e-18	1.39640668077338	0.359	0.056	2.97865291890781e-14
CEP350	1.35135655524073e-18	0.303336759009344	0.473	0.108	3.152039165099e-14
DGKE	1.43135881405922e-18	1.10510020328419	0.385	0.072	3.33864443379312e-14
KRR1	1.51760515702271e-18	0.422184491696833	0.453	0.104	3.53981402875548e-14
RBFOX2	1.54962250579558e-18	0.747156051238068	0.46	0.112	3.61449449476819e-14
PDK4	1.5587953954932e-18	0.904228557545974	0.453	0.108	3.6358902599879e-14
TBC1D9	1.70104761302453e-18	0.858170500660815	0.39	0.068	3.96769355737972e-14
GNPTAB	1.73270151280952e-18	1.71534410138519	0.34	0.048	4.0415262786282e-14
CNIH4	1.80614518456348e-18	0.325575129728216	0.455	0.108	4.21283364299431e-14
SELENOT	1.82625838999165e-18	0.586491125994771	0.46	0.112	4.25974769465553e-14
FNBP4	1.85580242087042e-18	0.356069638937182	0.478	0.116	4.32865914668027e-14
DOCK1	1.85891010432455e-18	0.27449010339744	0.5	0.128	4.33590781833701e-14
XIAP	1.87387323229057e-18	0.616310305971691	0.447	0.108	4.37080931431776e-14
OAS2	1.91588904458747e-18	0.798009361099294	0.446	0.104	4.46881119650028e-14
PSMD13	1.94426373529617e-18	0.346399168905011	0.502	0.132	4.53499516257831e-14
LGALS3	1.95095445984606e-18	0.405444147655298	0.636	0.228	4.55060127759095e-14
POLR2G	1.9911092216266e-18	0.301660571857176	0.496	0.124	4.64426225944405e-14
ITPRID2	2.01091189826783e-18	0.572017929309556	0.437	0.1	4.69045200270971e-14
TAF15	2.01452623479454e-18	0.482184201049257	0.474	0.112	4.69888244265825e-14
DDX60	2.0845971322482e-18	2.07324923883448	0.301	0.024	4.86232281096893e-14
TGM2	2.222189300483e-18	0.920797270438124	0.566	0.184	5.1832565433766e-14
VEZT	2.23451199612395e-18	0.559145949445069	0.417	0.084	5.21199923095911e-14
USP47	2.25270034002101e-18	0.695524168701852	0.389	0.068	5.254423543099e-14
TERF1	2.32975277244493e-18	0.320258005513251	0.415	0.088	5.43414834172779e-14
LRRFIP2	2.33272206788373e-18	0.777413598288705	0.408	0.084	5.44107422333879e-14
ETNK1	2.3905655987863e-18	0.572285271329256	0.392	0.072	5.57599425916905e-14
NDUFB5	2.46595234082068e-18	0.394633384280561	0.511	0.144	5.75183383496424e-14
ZBTB16	2.65762417987654e-18	1.92131455029196	0.342	0.052	6.19890839956203e-14
BZW1	2.76847396199693e-18	0.271550068537786	0.724	0.252	6.45746551635783e-14
RABGAP1	2.81399824303696e-18	0.971120093128556	0.366	0.06	6.56365090188372e-14
SSR1	2.83694110757196e-18	0.459978894039579	0.469	0.116	6.6171651334116e-14
UBE2H	2.96634557387256e-18	0.330074366047546	0.519	0.144	6.91900105105774e-14
ZC3HAV1	2.98590392898682e-18	0.55278825055607	0.51	0.144	6.96462091436176e-14
FLOT1	3.00920418495034e-18	0.473908801915882	0.574	0.18	7.01896876139667e-14
SEC61A1	3.06422423509153e-18	0.477804450684609	0.437	0.096	7.147303028351e-14
LMBRD1	3.06471983541523e-18	1.6459340853867	0.351	0.052	7.14845901610602e-14
INTS6	3.07042431777095e-18	0.720855013052278	0.417	0.092	7.16176472120075e-14
NR3C1	3.17553961884806e-18	0.265520892177781	0.537	0.156	7.40694616096309e-14
ATP6AP1	3.2613443354642e-18	0.309944697043236	0.474	0.128	7.60708566247025e-14
BIRC6	3.27082811288059e-18	0.505858431464776	0.472	0.116	7.62920657329397e-14
FILIP1L	3.28355058074336e-18	0.818521038201008	0.486	0.132	7.65888172958388e-14
SESTD1	3.31489408844319e-18	0.514404993198334	0.391	0.072	7.73199046129373e-14
PPP2R5E	3.56858902091576e-18	0.851416915831907	0.426	0.092	8.32373389128601e-14
RFC1	3.66037803218816e-18	0.3644533818787	0.516	0.144	8.53783176007887e-14
TRIM8	3.71977395364302e-18	0.787986180506038	0.416	0.084	8.67637274687235e-14
PRKAR2A	3.73365523383684e-18	0.79318866741393	0.373	0.064	8.70875083292442e-14
SP3	3.75696632544665e-18	0.799567606922008	0.374	0.064	8.76312395410432e-14
HSPA12B	3.76942815326392e-18	0.683920836215921	0.402	0.08	8.79219116748809e-14
SRGAP2C	3.87503644597316e-18	1.16997164509959	0.361	0.064	9.03852251023239e-14
ACIN1	3.87527866042608e-18	0.54726228984573	0.422	0.096	9.03908747544384e-14
VEGFC	3.88628021841671e-18	1.7281644408058	0.345	0.052	9.06474860945699e-14
ST8SIA4	3.91132141211869e-18	1.09765136691528	0.368	0.068	9.12315719376684e-14
PCMTD2	3.9343975589996e-18	0.713992907001006	0.4	0.08	9.17698230636656e-14
BTG2	3.96560962106571e-18	0.553949788034965	0.589	0.188	9.24978444113576e-14
PHF20L1	3.97363476628498e-18	0.264106528567952	0.588	0.184	9.26850309235973e-14
GNS	4.0000222064899e-18	0.672000361784141	0.38	0.068	9.3300517966377e-14
ERGIC1	4.10804553662848e-18	0.434232583652957	0.364	0.056	9.58201621418594e-14
ABI2	4.14216094897995e-18	0.652531564279149	0.45	0.104	9.66159041349574e-14
TMEM181	4.1580398095988e-18	1.07458341150871	0.349	0.052	9.69862785588921e-14
WARS	4.20344341605606e-18	1.11157888943612	0.391	0.076	9.80453176795076e-14
COL21A1	4.2526799590165e-18	1.23050868823023	0.332	0.044	9.91937600440598e-14
TLNRD1	4.86830074063708e-18	0.468228629677844	0.425	0.088	1.1355311477536e-13
TMX1	5.03345703871091e-18	1.38570620877108	0.338	0.048	1.17405385427932e-13
ROBO1	5.22791754118163e-18	0.352457113408368	0.412	0.088	1.21941176648062e-13
SECISBP2	5.22828443643144e-18	1.87330245507447	0.327	0.044	1.21949734479763e-13
KAT6B	5.31102764434923e-18	0.584370006343899	0.395	0.076	1.23879719804446e-13
MPHOSPH10	5.40687873463055e-18	0.521022629863327	0.392	0.072	1.26115446485258e-13
RSBN1L	5.42794542799178e-18	0.733767575383186	0.446	0.108	1.26606827107908e-13
MPZL1	5.49541690514211e-18	0.440651985295823	0.457	0.112	1.2818059931244e-13
RAPH1	6.06629912808622e-18	0.876386979729763	0.411	0.088	1.41496427162611e-13
ZC3H7A	6.17891031374861e-18	1.09153309798892	0.34	0.044	1.44123083068186e-13
GIGYF2	6.38134667945185e-18	0.916807891067848	0.356	0.056	1.48844911298214e-13
TNRC6A	6.43182069892156e-18	1.30978383947512	0.37	0.068	1.50022217802345e-13
SHOC2	6.47512295646938e-18	0.807476093408127	0.379	0.064	1.51032242959648e-13
ZNF281	6.483308127868e-18	0.771543192623988	0.354	0.056	1.51223162082521e-13
DNAJC1	6.73324661045032e-18	0.458273487104554	0.454	0.116	1.57052977188754e-13
PHKB	6.74371906534228e-18	0.553794015502575	0.405	0.084	1.57297247199109e-13
PCMT1	6.80976851367343e-18	0.655734647753118	0.433	0.104	1.58837850581433e-13
ANTXR2	7.05214107742494e-18	1.15905050673605	0.319	0.036	1.64491190630937e-13
TUT4	7.09738048968918e-18	0.934289444169213	0.405	0.08	1.65546399922e-13
FYTTD1	7.12114188538935e-18	0.443108690000172	0.476	0.124	1.66100634476707e-13
ARAP3	7.16008247320883e-18	1.37166949491679	0.345	0.052	1.67008923687596e-13
RYK	7.18026081019518e-18	1.31271936304545	0.322	0.04	1.67479583397803e-13
HIPK1	7.19920901242046e-18	1.11680505233274	0.369	0.068	1.67921550214707e-13
MCF2L	7.25137586216023e-18	0.932145699020513	0.385	0.072	1.69138341984887e-13
IL33	7.61768818887317e-18	1.44951378940859	0.406	0.096	1.77682577005467e-13
PGM5	7.88711584677832e-18	1.24731363448167	0.361	0.064	1.83966977126104e-13
ANKRD50	7.96506290376136e-18	0.402713516901873	0.407	0.084	1.85785092230234e-13
TANC1	8.25438457604485e-18	0.742579601466079	0.38	0.072	1.92533520236246e-13
MAGI1	8.9618086832017e-18	0.735411684806767	0.375	0.068	2.0903418753568e-13
CRYBG3	9.13999522278571e-18	0.701486264175978	0.417	0.096	2.13190388571477e-13
COL18A1	9.27656201583112e-18	0.374671071369209	0.849	0.348	2.16375809019261e-13
ADNP	9.36491651754642e-18	0.409902420779502	0.403	0.08	2.1843667777177e-13
RNF11	9.75848549271933e-18	0.28201298436345	0.489	0.128	2.27616674117678e-13
FOXC1	1.01582822798827e-17	1.02159335586451	0.47	0.132	2.36941934178264e-13
RECQL	1.01857814394931e-17	0.329523253270054	0.433	0.1	2.37583352076176e-13
ST6GAL1	1.06176368179985e-17	1.50238961982588	0.345	0.056	2.47656378779814e-13
GNA11	1.10432377447702e-17	0.525958817406513	0.38	0.072	2.57583520396765e-13
MYH10	1.11225535298274e-17	0.438124217906135	0.557	0.168	2.59433561083225e-13
MMP14	1.12757846814201e-17	0.475565786089916	0.452	0.112	2.63007677694124e-13
PTGIS	1.20548196636107e-17	1.23381084184676	0.379	0.072	2.8117866865372e-13
PIEZO1	1.22814142445171e-17	0.679956364321076	0.376	0.072	2.8646398725336e-13
ARL5B	1.25213205620766e-17	1.37568496374516	0.329	0.044	2.92059802110436e-13
TFAM	1.25748031399647e-17	0.675424102378993	0.384	0.072	2.93307283239676e-13
FNIP2	1.2690715815212e-17	1.38461662208198	0.333	0.052	2.96010946389821e-13
PDS5A	1.28361146528902e-17	0.250004959805259	0.397	0.076	2.99402374278664e-13
USP9X	1.37629526301793e-17	0.293012369124225	0.411	0.088	3.21020870098933e-13
MBTPS1	1.38879746562718e-17	0.400239209068252	0.469	0.12	3.23937008857539e-13
PRKAA1	1.39141610794349e-17	0.949956492825234	0.392	0.076	3.24547807177818e-13
CCAR1	1.43180984009236e-17	0.361753946632548	0.46	0.12	3.33969645201542e-13
ARHGAP23	1.44837027495881e-17	0.7499567731695	0.387	0.072	3.37832366634142e-13
GSE1	1.46881211478389e-17	1.22995762608601	0.334	0.048	3.42600425773342e-13
RNASE1	1.63145783322245e-17	0.560019373502478	0.963	0.52	3.80537539599138e-13
TOP2B	1.64149719506786e-17	0.437512710465029	0.448	0.108	3.82879220749578e-13
DLGAP4	1.67891008445671e-17	0.597406328322667	0.448	0.112	3.91605777199527e-13
DGKZ	1.68392423978338e-17	0.266040314172481	0.437	0.104	3.92775328929473e-13
CADPS2	1.73509844110508e-17	0.98500351804156	0.347	0.052	4.04711711387759e-13
KLF6	1.77216868444234e-17	0.462223474464525	0.848	0.384	4.13358345646176e-13
CALCOCO2	1.84404043209203e-17	0.265696189023269	0.511	0.148	4.30122430785466e-13
DAD1	1.92575644881348e-17	0.305485779200463	0.879	0.372	4.49182691685745e-13
MINDY2	1.93563866940884e-17	1.29065869168524	0.342	0.056	4.51487719639613e-13
PPP6R3	2.04565230394422e-17	0.517149109317437	0.356	0.06	4.77148399894990e-13
UPF2	2.34445969268159e-17	0.835419688829765	0.396	0.08	5.4684522331798e-13
SEC23A	2.37491520453937e-17	0.256335193069376	0.371	0.068	5.53948971458808e-13
POLK	2.39614514046191e-17	1.03812369756588	0.325	0.044	5.58900854012742e-13
ATXN3	2.40622485706992e-17	0.862514042982909	0.406	0.092	5.61251947911558e-13
MTMR6	2.40928709969621e-17	0.966730268323988	0.351	0.056	5.6196621600414e-13
GLUD1	2.43512264868676e-17	0.808098182224728	0.406	0.088	5.67992357806187e-13
PIP5K1C	2.44198776438411e-17	1.1742885262765	0.3	0.028	5.69593646042593e-13
DNAJC15	2.44738012750654e-17	0.62734795037073	0.401	0.084	5.70851414740902e-13
NUTM2A-AS1	2.47510565954234e-17	0.726535342795332	0.396	0.084	5.77318395088251e-13
GPAA1	2.48431483799368e-17	1.51058671755647	0.35	0.056	5.79466435962025e-13
LEPROTL1	2.60038423269959e-17	0.580077628664225	0.39	0.076	6.0653962227718e-13
BICD2	2.68896692345528e-17	0.931759523367747	0.337	0.048	6.27201534895944e-13
PHLDB2	3.01742446697621e-17	0.74683182397242	0.374	0.076	7.038142569222e-13
EXOC5	3.13679063975949e-17	0.395089928257227	0.395	0.08	7.316564167239e-13
YPEL2	3.17942873535042e-17	0.483950223695647	0.563	0.18	7.41601752520486e-13
GNB4	3.21629734140613e-17	0.977783430448412	0.358	0.068	7.50201354882981e-13
MACO1	3.28946871777965e-17	0.578761391262671	0.338	0.052	7.67268578422102e-13
RNF115	3.29083579147812e-17	0.997744420334311	0.395	0.084	7.67587448362272e-13
ENDOD1	3.60198774031738e-17	1.43432203091246	0.343	0.056	8.40163640429028e-13
C6orf89	3.73604757393923e-17	1.28119987665935	0.365	0.072	8.71433096621325e-13
NEDD4	3.96619589323816e-17	0.651688545930087	0.34	0.052	9.25115192097802e-13
SMAD2	4.01028600947719e-17	0.384352540720966	0.411	0.088	9.35399211710554e-13
TMEM179B	4.0500147586763e-17	0.397147313621332	0.47	0.128	9.44665942461248e-13
CD47	4.183305415397e-17	0.449250329697284	0.382	0.076	9.75755988141351e-13
EIF3B	4.18337206955822e-17	0.614684861276893	0.405	0.092	9.75771535224454e-13
RBM33	4.26358761327533e-17	0.635945097344718	0.37	0.068	9.94481810796471e-13
AGO2	4.55166893310211e-17	0.852977067753841	0.33	0.048	1.06167677864607e-12
CCM2L	4.55272341185337e-17	1.23624183982088	0.301	0.032	1.0619227358148e-12
PPP1R15B	4.77372919243119e-17	0.619794281054472	0.389	0.084	1.11347233413457e-12
TMEM245	4.81933234999097e-17	0.806740440622285	0.356	0.068	1.12410927063539e-12
VPS13A	4.86687391688215e-17	1.20188079484022	0.313	0.04	1.13519834111276e-12
C9orf78	5.15632014664844e-17	1.00936886189327	0.377	0.076	1.20271167420575e-12
SNRPD3	5.22782159510258e-17	0.379587467255449	0.543	0.172	1.21938938705768e-12
IGFBP7	5.30321401538427e-17	0.379321409815162	1	0.864	1.23697466908838e-12
N4BP1	5.40662894659341e-17	0.908450220957513	0.356	0.064	1.26109620179291e-12
TMEM184B	5.72946956848039e-17	0.785181087230759	0.354	0.064	1.33639877684805e-12
ZBTB7A	5.777527044362e-17	0.403530366993031	0.443	0.108	1.34760818309744e-12
PIK3CA	5.85029467577374e-17	0.832516984281185	0.321	0.044	1.36458123312422e-12
ARL15	5.98333124955004e-17	0.87023298221134	0.35	0.06	1.39561201395755e-12
KCTD12	6.15301069500056e-17	0.816476853977697	0.431	0.108	1.43518974460888e-12
CCNY	6.61427620091758e-17	0.542284343718228	0.446	0.112	1.54277992386402e-12
ORAI2	6.74558014175777e-17	0.860694138887285	0.348	0.056	1.573406568065e-12
SMIM14	7.01069377671483e-17	0.264036448942284	0.431	0.1	1.63524432341873e-12
PBX1	7.15951604408542e-17	0.735755400894092	0.416	0.1	1.66995711728293e-12
IL1R1	7.34562592453678e-17	2.32610829749628	0.317	0.048	1.7133672468982e-12
PUM2	7.50910096494334e-17	0.485306902748753	0.423	0.1	1.75149780007303e-12
TMED7	7.56283091493722e-17	0.596271264286761	0.375	0.072	1.76403031090911e-12
WASHC4	7.5654222003627e-17	0.469057426263617	0.394	0.084	1.7646347282346e-12
PARP9	7.66408450431228e-17	1.06560199728772	0.337	0.052	1.78764771063084e-12
TNS1	7.79635771095029e-17	0.772997812247311	0.359	0.064	1.81850043607915e-12
VOPP1	7.85884754932923e-17	0.667503633310643	0.386	0.08	1.83307619088104e-12
DSTYK	7.92572160534244e-17	2.33007029519617	0.265	0.016	1.84867456444612e-12
FMR1	8.00470596629233e-17	0.966545893627746	0.355	0.064	1.86709766663769e-12
RPS12	8.0078194805359e-17	-0.566255994340183	0.994	0.924	1.867823893835e-12
ELOVL1	8.04529737868199e-17	0.580478345959437	0.37	0.072	1.87656561357757e-12
BAG5	8.22010458752976e-17	0.472313515832663	0.399	0.084	1.91733939504132e-12
STAG1	8.22438125236637e-17	0.759118069476381	0.348	0.06	1.91833692711445e-12
UBL3	8.29838774318605e-17	0.629802310223308	0.443	0.116	1.93559894109815e-12
NUDT4	8.39064164924666e-17	0.744558332369427	0.459	0.124	1.95711716468678e-12
SLC25A37	8.42345468225924e-17	0.816975845151383	0.4	0.092	1.96477080463697e-12
NPTN	8.67454712025419e-17	1.33982280032756	0.365	0.076	2.02333811579929e-12
RMND5A	8.7011724909666e-17	0.809560749585983	0.339	0.056	2.02954848351796e-12
TOR1AIP1	8.72978969697025e-17	1.51522086904292	0.321	0.044	2.03622344681831e-12
DIPK1B	8.94489418827723e-17	0.316311727967564	0.506	0.148	2.08639656941566e-12
RDH11	8.97386077362944e-17	0.434698377403153	0.38	0.076	2.09315302544907e-12
POLR2J3	9.06343137740224e-17	1.17423897110883	0.319	0.044	2.11404536877907e-12
TOPORS	9.18835128224171e-17	0.768034852712876	0.415	0.1	2.14318293658288e-12
STAB1	9.33549373483225e-17	0.410126161493204	0.553	0.176	2.17750391364962e-12
FBXL3	9.49939561771652e-17	1.14914406346489	0.319	0.044	2.21573402783238e-12
RAP2A	9.7237446435694e-17	0.654643227045991	0.369	0.072	2.26806343811256e-12
EMC10	1.00059626120408e-16	0.288208963631417	0.39	0.084	2.33389077925851e-12
UFM1	1.01082683361763e-16	0.310042022153132	0.484	0.14	2.35775358941311e-12
ZMYM4	1.05340872808715e-16	1.14853841354457	0.303	0.036	2.45707585826327e-12
ZFHX3	1.0595590590219e-16	0.277834125138645	0.532	0.168	2.47142150516857e-12
ZNF721	1.10878347230171e-16	1.96816732911389	0.297	0.036	2.58623744914373e-12
GOPC	1.11138312080482e-16	0.340289754624803	0.417	0.096	2.59230112927724e-12
DAG1	1.11419565123321e-16	2.23171905187156	0.287	0.028	2.59886135650145e-12
TES	1.13048298350846e-16	0.703951191509451	0.358	0.068	2.63685155903347e-12
UBE2Z	1.16770461146394e-16	0.49138610068452	0.4	0.088	2.72367100623964e-12
PDE2A	1.19551639052296e-16	0.32966083720245	0.428	0.1	2.7885419808948e-12
WAPL	1.25962874371973e-16	1.41675020701	0.332	0.052	2.93808404472627e-12
TBC1D15	1.26078063421004e-16	0.396118306391764	0.42	0.108	2.94077082929491e-12
TMEM127	1.27432661971057e-16	1.36935681598585	0.314	0.044	2.97236684047492e-12
TBC1D4	1.2806307852084e-16	1.48303978766722	0.356	0.068	2.98707130649859e-12
LAP3	1.28514394094154e-16	0.508131110379958	0.603	0.22	2.99759824224614e-12
IQSEC1	1.29590835956943e-16	1.02476573888598	0.342	0.056	3.0227062486957e-12
AGFG1	1.30822885522888e-16	0.843680001832387	0.366	0.072	3.05144380482136e-12
ELOVL5	1.33562191447566e-16	0.50491901061947	0.374	0.076	3.11533811551448e-12
ITGA1	1.33597616870724e-16	0.563326310615166	0.531	0.176	3.11616441350965e-12
SLC66A2	1.35637954503332e-16	0.550863342513772	0.395	0.088	3.16375528879021e-12
TNKS2	1.37525824119687e-16	1.03550862770423	0.387	0.084	3.2077898475917e-12
APOL3	1.38138779102268e-16	1.68046098459458	0.313	0.044	3.22208702256039e-12
OLFML2A	1.43545759554302e-16	1.16529873223235	0.36	0.068	3.34820484160409e-12
SLC39A1	1.43846459580892e-16	0.275621715194495	0.392	0.088	3.35521866972431e-12
MAN2A1	1.44289254761523e-16	1.13216710770537	0.281	0.024	3.36554686731251e-12
ARL5A	1.456963733223e-16	0.456764267157056	0.505	0.148	3.39836790774264e-12
IFNAR2	1.47097439204135e-16	0.725844911181794	0.377	0.08	3.43104776943646e-12
TSPAN5	1.4979493224032e-16	0.769986402098302	0.379	0.08	3.49396679450546e-12
WDR26	1.55362739112119e-16	0.769230991114704	0.385	0.084	3.62383588979017e-12
PXN	1.57737852800975e-16	0.796298719937246	0.34	0.056	3.67923541658274e-12
PANK3	1.58094844186884e-16	1.09638338129692	0.317	0.044	3.68756224065906e-12
VMA21	1.61673668135586e-16	0.81490337983186	0.369	0.076	3.77103830926254e-12
ATP2A2	1.66059438323735e-16	0.413494315367445	0.446	0.116	3.87333639890111e-12
RERE	1.69265535224458e-16	0.378470444437013	0.483	0.132	3.94811860911049e-12
PDS5B	1.70691920455535e-16	0.430849930513242	0.422	0.096	3.98138904462534e-12
SRPK2	1.71763695518862e-16	0.432432007332316	0.386	0.084	4.00638819797746e-12
EIF3D	1.7764721825321e-16	0.272718831199308	0.623	0.212	4.14362136575612e-12
TIA1	1.80192709715309e-16	0.497455178712671	0.434	0.112	4.20299495410957e-12
HELZ	1.82405005390169e-16	0.664749298579976	0.342	0.06	4.25459675072569e-12
INSR	1.8531767566331e-16	1.18901858522431	0.458	0.136	4.32253478484671e-12
ZNFX1	1.90912895970292e-16	0.47212263285086	0.332	0.052	4.45304329850706e-12
NUP50	2.00694689155559e-16	1.01590005877398	0.317	0.044	4.68120362455342e-12
BMP2	2.04894189574195e-16	1.90427499901948	0.316	0.048	4.77915697181809e-12
HGSNAT	2.05323676322957e-16	1.23645510107233	0.318	0.048	4.78917475023298e-12
PMP22	2.06421255165404e-16	0.797119982246669	0.406	0.1	4.81477577673304e-12
CNIH1	2.06510751152222e-16	0.535725226870134	0.441	0.116	4.81686327062558e-12
HSPA1B	2.10582491165859e-16	0.429023420359097	0.771	0.336	4.91183660644366e-12
ATXN1	2.24978898195763e-16	0.761515449742998	0.377	0.08	5.24763280041618e-12
SMC6	2.41347354588178e-16	0.526853965150018	0.376	0.08	5.62942704576926e-12
TEAD1	2.42222330094497e-16	0.761514190645225	0.325	0.048	5.64983584945414e-12
KITLG	2.44668735022391e-16	0.870915867782076	0.399	0.088	5.70689824439726e-12
THSD7A	2.45258906192114e-16	0.89476113174576	0.379	0.08	5.72066398693106e-12
ARHGAP28	2.45935355253356e-16	1.07126531670314	0.359	0.072	5.73644216128454e-12
SH3D19	2.46018461067078e-16	1.4492264685226	0.309	0.044	5.7383806043896e-12
USP16	2.4844690843679e-16	0.58883112743126	0.376	0.076	5.79502413928812e-12
SOX4	2.53423812522638e-16	0.542891009400727	0.847	0.4	5.91111042709053e-12
CEP290	2.55082588235874e-16	0.588960993120892	0.374	0.08	5.94980137060176e-12
CCNT2	2.5553969347567e-16	1.63651335618597	0.288	0.032	5.96046335031999e-12
MECOM	2.61854771414939e-16	1.38205616526323	0.342	0.064	6.10776254325346e-12
TXNDC15	2.72053474129531e-16	1.10388283178187	0.324	0.052	6.3456472840713e-12
EVI5	2.83878688469283e-16	1.54907871837488	0.303	0.04	6.62147040854603e-12
TCN2	2.91583754491095e-16	1.38835009582172	0.33	0.056	6.80119107350479e-12
ERGIC2	2.97356529901332e-16	1.47067248413101	0.316	0.052	6.93584105994856e-12
MRPL32	3.16668658576589e-16	0.513859683779916	0.417	0.104	7.38629646129895e-12
GABPA	3.23119172526255e-16	0.548633957786224	0.385	0.08	7.53675469917490e-12
CCT4	3.37730812256219e-16	-0.268813077920076	0.563	0.172	7.8775711958763e-12
UBR5	3.38967384680502e-16	0.483628996927313	0.359	0.072	7.90641424767271e-12
SLU7	3.48269430598915e-16	0.500040330618022	0.406	0.096	8.1233844687197e-12
DYRK1A	3.4923602137516e-16	0.33703854140782	0.368	0.072	8.14593019857561e-12
IFI44L	3.60207897338949e-16	0.643250064478675	0.512	0.168	8.40184920543099e-12
ARF5	3.61242453970324e-16	0.310581261345361	0.545	0.176	8.42598023885781e-12
RPS27	3.61946283242006e-16	-0.549356700301389	0.993	0.92	8.4423970566198e-12
YLPM1	3.66269352511889e-16	1.05926489783016	0.328	0.052	8.54323264733981e-12
DIAPH2	3.68702742881363e-16	0.491738477547846	0.434	0.112	8.59999147770778e-12
SAMD9L	3.73847248549348e-16	0.526410846048372	0.363	0.072	8.71998707241353e-12
NRDC	3.76637428071103e-16	0.577312484204107	0.446	0.116	8.78506800975847e-12
KLF7	4.13906060968836e-16	1.14026103451476	0.304	0.04	9.6543588720981e-12
SNAI1	4.38811752001255e-16	0.770525127070466	0.382	0.084	1.02352841154293e-11
BSDC1	4.42862526375358e-16	1.45787813860049	0.3	0.04	1.03297684277052e-11
ERF	4.54050919229964e-16	0.839448047752372	0.369	0.08	1.05907376910389e-11
LIPA	4.56991711098778e-16	0.660873449358298	0.307	0.04	1.0659331661379e-11
THUMPD1	4.67906420447543e-16	0.876938508014086	0.382	0.084	1.0913917256939e-11
GSTK1	4.82967962506783e-16	0.31932867952305	0.525	0.164	1.12652277254707e-11
AC005261.1	4.94523308045581e-16	1.23168366534627	0.297	0.04	1.15347561601632e-11
CDC40	5.06759318800686e-16	0.505014680714121	0.369	0.076	1.1820161111026e-11
FCHSD2	5.11641847567715e-16	1.02204466119983	0.322	0.052	1.1934046094517e-11
SMAD1	5.15174035204247e-16	0.373936538895768	0.546	0.18	1.20164343711391e-11
OTUD4	5.16059835800769e-16	1.4833181557722	0.295	0.036	1.20370956700529e-11
NOVA2	5.24642708337554e-16	0.301769516985315	0.361	0.068	1.22372911719734e-11
SPG7	5.42237015662914e-16	0.294271679316675	0.4	0.096	1.26476783903375e-11
SYNJ2BP	5.51646732810253e-16	0.449917848569769	0.376	0.08	1.28671600427992e-11
PPP4C	5.52317596848076e-16	0.35212129403773	0.475	0.132	1.28828079464814e-11
HNRNPUL2	5.7863125075488e-16	0.670041359751479	0.423	0.112	1.34965739238576e-11
PPIB	6.00732405944046e-16	0.381756331001282	0.921	0.428	1.40120833686449e-11
PCNX4	6.02514629102202e-16	1.15078045976414	0.3	0.04	1.40536537238088e-11
EOGT	6.07621674978738e-16	1.78124471162965	0.288	0.036	1.41727755688791e-11
GSN	6.13145787520346e-16	0.490527352249595	0.901	0.452	1.43016254939121e-11
APOD	6.20529302712925e-16	2.2168448693002	0.29	0.04	1.4473845985779e-11
ANKH	6.22725190875732e-16	1.01146752618517	0.303	0.048	1.45250650771764e-11
BACH1	6.27265003707785e-16	0.875153556906617	0.309	0.044	1.46309562114841e-11
MAML2	6.51620650275124e-16	0.549983437858261	0.385	0.088	1.51990516676673e-11
RBM6	6.73083226575606e-16	0.277505260273402	0.421	0.104	1.5699666259876e-11
GOLPH3	6.82991462326116e-16	0.431642150482121	0.382	0.08	1.59307758587567e-11
CNOT2	7.59601831581067e-16	0.509921067481788	0.412	0.108	1.77177127216284e-11
TMX4	7.62313352351566e-16	0.635510988471501	0.368	0.076	1.77809589436003e-11
ADARB1	7.67740099592861e-16	0.848576138798662	0.337	0.06	1.79075378230035e-11
FOSB	7.76114218234371e-16	0.519726827031456	0.835	0.392	1.81028641403167e-11
CPEB4	7.77571422242833e-16	0.433223950407343	0.319	0.052	1.81368534238141e-11
CEMIP2	7.9193509928825e-16	0.657537243886676	0.407	0.1	1.84718861908984e-11
TNFRSF10D	8.01019785913844e-16	1.04387673779517	0.306	0.044	1.86837865064404e-11
TPST2	8.03840748843942e-16	0.857040351418696	0.327	0.056	1.87495854667849e-11
REEP3	8.21702589978141e-16	0.527626336471231	0.449	0.124	1.91662129112401e-11
MYH9	8.72866468193962e-16	0.29771569967661	0.923	0.432	2.03596103706242e-11
EBF1	9.16803645878508e-16	1.07740326057298	0.335	0.06	2.13844450401162e-11
CX3CL1	9.39750601241723e-16	0.802384624849617	0.33	0.06	2.19196827739632e-11
PLCG1	9.44836104466504e-16	0.748927647737625	0.309	0.048	2.20383021366812e-11
ACAT1	9.46489776494314e-16	1.0648325630741	0.323	0.052	2.20768740367299e-11
DDRGK1	9.70015884505161e-16	1.56896374408907	0.328	0.06	2.26256205060829e-11
RBM22	1.00081390574276e-15	0.411471801857506	0.459	0.128	2.334398435145e-11
TRIM25	1.03125424236501e-15	1.45373973004639	0.304	0.048	2.40540052031638e-11
CENPC	1.03226931920083e-15	1.07642763707018	0.347	0.072	2.40776818703595e-11
PRRG1	1.03671582235902e-15	1.62626737306799	0.27	0.024	2.41813965565241e-11
RBM4	1.07082150191885e-15	-0.254948011884338	0.557	0.176	2.49769115322572e-11
REV1	1.08415347139234e-15	0.555994089092756	0.354	0.072	2.52878797202262e-11
CTDSP1	1.08545390660607e-15	0.344724219588833	0.399	0.096	2.53182123715867e-11
GLCE	1.10856278192001e-15	0.927704037617136	0.311	0.048	2.58572268882843e-11
ICE1	1.11000925390449e-15	1.24975550799968	0.334	0.064	2.58909658473222e-11
PRKD2	1.13043015076021e-15	0.295253675941974	0.428	0.112	2.63672832664818e-11
WBP1L	1.14738679853914e-15	0.977489743277889	0.29	0.036	2.67627970759255e-11
CORO1C	1.16567636542775e-15	0.657294011872792	0.363	0.072	2.71894012236023e-11
XRCC6	1.17434197786975e-15	-0.268351735887485	0.589	0.192	2.7391526633812e-11
LTC4S	1.23854802854444e-15	0.904668763728211	0.462	0.14	2.8889132765799e-11
BAZ2A	1.2657737449195e-15	0.981665056269543	0.371	0.084	2.95241726002473e-11
TAOK3	1.28776676989886e-15	0.961994928796714	0.271	0.028	3.00371599078908e-11
MDK	1.28932528732477e-15	0.657963183456106	0.55	0.192	3.00735123268503e-11
WFS1	1.29027963285834e-15	1.76252747529754	0.292	0.04	3.00957724364207e-11
PDGFD	1.31217150723232e-15	1.15396429602364	0.363	0.08	3.06064004061938e-11
ZHX1	1.32045378216189e-15	1.50599174950429	0.306	0.048	3.07995844689262e-11
TMEM150C	1.37053724224276e-15	1.60506400430242	0.243	0.012	3.19677811753125e-11
RBL2	1.38029997231741e-15	1.50523734766246	0.297	0.04	3.21954968543037e-11
BRD3	1.43560410912216e-15	1.36495831630198	0.311	0.048	3.34854658452744e-11
WWC2	1.47554802998631e-15	1.7681120077844	0.295	0.04	3.44171577994307e-11
ARHGAP5	1.49035220109904e-15	0.321948317989582	0.423	0.112	3.47624650906352e-11
FAM177A1	1.53007044177858e-15	0.276955659961204	0.511	0.156	3.56888930544853e-11
CD99	1.55986630773406e-15	0.255111191788108	0.855	0.36	3.63838816278971e-11
SAMHD1	1.57789840702326e-15	0.250760318931444	0.385	0.088	3.68044803438174e-11
CDK11A	1.66831463914337e-15	0.928938438005888	0.296	0.04	3.89134389580191e-11
NDST1	1.69691523178204e-15	0.512976131387363	0.375	0.084	3.9580547781316e-11
TLE4	1.72632127253646e-15	1.38483666681404	0.309	0.052	4.02664436819129e-11
MYO9A	1.74019992222339e-15	0.318634444088375	0.371	0.084	4.05901631858606e-11
APOL6	1.78156105690814e-15	0.936312117379945	0.328	0.06	4.15549116523825e-11
ZNF451	1.8468154445972e-15	0.734719615406473	0.329	0.06	4.30769702452297e-11
LPCAT2	1.91631745980096e-15	1.42275407605627	0.276	0.032	4.46981047498574e-11
SPOP	1.96003275972101e-15	0.277902348577834	0.415	0.104	4.57177641204925e-11
SERBP1	1.98093791934809e-15	0.39986937096375	0.9	0.416	4.62053769687943e-11
DYNC1LI1	1.98258618963326e-15	0.495442220389293	0.4	0.096	4.62438228731957e-11
FAM214A	2.00128301375439e-15	0.514703508132397	0.375	0.08	4.66799262958213e-11
WDR61	2.0266447293801e-15	0.48453519026039	0.358	0.076	4.72714883127907e-11
RAB11B	2.0327749208274e-15	0.3661401985724	0.385	0.092	4.7414475028299e-11
ACSL4	2.03791868485496e-15	0.442405622242995	0.325	0.056	4.75344533242419e-11
F11R	2.18811735275108e-15	0.541421210328079	0.306	0.044	5.1037837252919e-11
RC3H1	2.19033780017022e-15	0.27419321150486	0.337	0.06	5.10896291889703e-11
B4GALT5	2.24575190433004e-15	0.693167067337535	0.323	0.056	5.23821631684981e-11
DFFA	2.27774007166089e-15	1.08600459319775	0.314	0.052	5.31282871714902e-11
FTH1	2.28306513734218e-15	-1.05685484075453	0.989	0.864	5.32524943285063e-11
ATF6B	2.29249068700854e-15	0.744592315944497	0.329	0.06	5.34723452744742e-11
NRARP	2.37668431766718e-15	0.645611782911537	0.488	0.152	5.5436161709587e-11
EDN1	2.44770784914141e-15	3.49784425259908	0.26	0.028	5.70927855812234e-11
CDC42EP3	2.48558663391653e-15	0.352388628135348	0.479	0.144	5.79763082361032e-11
SLCO2A1	2.58407634599258e-15	0.520701822876568	0.495	0.168	6.0273580770277e-11
DTX3L	2.64444449833127e-15	0.7120281372623	0.298	0.044	6.16816679235768e-11
CPNE8	2.72432726097041e-15	0.878525134687555	0.297	0.04	6.35449333621349e-11
BRWD1	2.79242287005359e-15	0.347552102141811	0.4	0.1	6.51332634440001e-11
SMARCC2	2.86814538177084e-15	0.364070649044972	0.391	0.1	6.68994910298049e-11
PAXX	2.92240223803187e-15	0.564870978448005	0.413	0.112	6.81650322020934e-11
SUCLG2	2.93512483683287e-15	0.80917433698404	0.364	0.08	6.84617868191266e-11
PTPRK	2.94464895870149e-15	0.712081972860084	0.303	0.048	6.86839369617122e-11
CAMKK2	2.94794890015951e-15	0.292672748987471	0.369	0.08	6.87609080962206e-11
RNH1	3.06536417716555e-15	-0.27075674073191	0.689	0.248	7.14996194323864e-11
ARHGEF10	3.1688278746776e-15	0.293258596904824	0.379	0.088	7.39129101768551e-11
ZCCHC24	3.17951266127478e-15	0.630910048928683	0.355	0.08	7.41621328242344e-11
FBXW7	3.18333235301353e-15	0.46810884195118	0.333	0.06	7.42512271340406e-11
SRGAP2B	3.26576272662959e-15	0.71314877736337	0.301	0.044	7.61739155986351e-11
AAK1	3.27658498076028e-15	0.383590509493343	0.37	0.084	7.64263446762336e-11
SUMF2	3.36676402192693e-15	0.331072862175859	0.428	0.112	7.85297708114457e-11
KCMF1	3.43943374519043e-15	0.383514989898315	0.348	0.068	8.02247921065668e-11
MLXIP	3.52081425131228e-15	0.488312568690218	0.376	0.088	8.21229924118590e-11
OCIAD2	3.59541882213316e-15	0.54522023864068	0.33	0.06	8.3863144026256e-11
ZNF24	3.62387735575909e-15	0.466799038203051	0.39	0.092	8.45269393230808e-11
TMEM50B	3.64253412279765e-15	0.636389672368399	0.364	0.08	8.49621084142551e-11
PCGF2	3.65151675462918e-15	0.666340598395124	0.337	0.068	8.51716283017256e-11
EIF4EBP2	3.70653111922406e-15	0.660488178704747	0.366	0.08	8.64548383559012e-11
TGFBR3	3.89513093007481e-15	1.01196877301107	0.319	0.056	9.08539289439951e-11
CERT1	3.90754193974026e-15	0.394073667621473	0.397	0.1	9.11434157444416e-11
KIAA1143	3.91421031022764e-15	0.294651647602939	0.358	0.072	9.12989554860598e-11
TAF3	3.92699354937457e-15	0.391445732268383	0.332	0.064	9.15971245391619e-11
NCKAP1	3.94202311126708e-15	-0.313265348643376	0.574	0.192	9.19476890703045e-11
LARP4	4.06991016541473e-15	0.550258436650073	0.316	0.052	9.49306546082986e-11
AUP1	4.24340343141746e-15	0.439960898533424	0.453	0.132	9.89773850378122e-11
TM2D2	4.32934460417395e-15	0.352329214714718	0.408	0.1	1.00981962892357e-10
FOXO1	4.37372470966177e-15	0.743626920127695	0.391	0.096	1.02017128852861e-10
MIR99AHG	4.39450156454643e-15	1.62050830746359	0.323	0.064	1.02501748993045e-10
KIAA1671	4.45918483567068e-15	0.506691174796241	0.332	0.064	1.04010486292019e-10
RASA1	4.4592137200085e-15	1.23450681203474	0.292	0.04	1.04011160019198e-10
GNG12	4.47271099693871e-15	0.489507925197517	0.366	0.08	1.04325984003595e-10
DERL1	4.49600556107408e-15	1.17113954441683	0.323	0.06	1.04869329712053e-10
DIS3	4.56067083939838e-15	0.457329953132502	0.322	0.056	1.06377647328967e-10
DIAPH1	4.66162571888536e-15	0.45673241645444	0.375	0.088	1.08732419893001e-10
SUPT16H	4.8546514353474e-15	0.258938582565703	0.397	0.092	1.13234744729478e-10
RREB1	5.04530420022533e-15	0.904819291659659	0.291	0.044	1.17681720470256e-10
SEL1L	5.23966064145734e-15	0.311032172761976	0.379	0.092	1.22215084461992e-10
GJA1	5.29828746119881e-15	0.986537183642625	0.442	0.14	1.23582555032462e-10
LNPEP	5.35960695827973e-15	0.738764225979691	0.319	0.056	1.25012832301875e-10
ANKLE2	5.41872154125521e-15	1.19826817115044	0.306	0.052	1.26391679949778e-10
DNM1L	5.52822824484469e-15	0.704038320103776	0.353	0.076	1.28945923811002e-10
RAB7A	5.5454770290895e-15	-0.285254861370771	0.62	0.22	1.29348251703512e-10
CTDSP2	5.92458291941614e-15	0.371029880862688	0.415	0.108	1.38190896595382e-10
SLC26A2	5.96563017056386e-15	2.48554043736451	0.246	0.02	1.39148323728402e-10
PIAS2	5.98704057457785e-15	0.775693811775581	0.311	0.052	1.39647721402028e-10
HSPA9	6.00014112077338e-15	0.276020970377477	0.488	0.152	1.39953291642039e-10
PRKAG2	6.05374085434051e-15	0.834723805108641	0.337	0.064	1.41203505427492e-10
LATS2	6.06098445964815e-15	0.33202339894348	0.338	0.064	1.41372462521293e-10
DPY19L4	6.19248905692541e-15	1.39821628534104	0.277	0.036	1.44439807252785e-10
LATS1	6.27259320811181e-15	1.51012207505948	0.278	0.04	1.46308236579208e-10
TCF7L1	6.37780479532136e-15	0.595037258989362	0.358	0.076	1.48762296850871e-10
TRIB2	6.45742777050629e-15	0.624741612874645	0.337	0.068	1.50619502747059e-10
ADIRF	6.61527522484295e-15	1.06874878782193	0.403	0.112	1.54301294619462e-10
CCNG2	6.74169192696872e-15	0.753997786569552	0.355	0.08	1.57249964196545e-10
PRICKLE1	6.76677890206205e-15	3.02167436414073	0.224	0.008	1.57835117890597e-10
MKLN1	6.84209718655914e-15	0.665713344103061	0.322	0.06	1.59591916876492e-10
DHX15	6.84727528424959e-15	0.499973201176967	0.309	0.052	1.59712696005122e-10
ALG5	6.85197541280587e-15	1.11705741077415	0.334	0.064	1.59822326503697e-10
TMCC3	7.05914000745332e-15	0.880734559140126	0.272	0.032	1.64654440673849e-10
ZNF644	7.30583935247135e-15	0.265114047878018	0.433	0.124	1.70408702896394e-10
DPY19L1	7.53489978082781e-15	1.33960645689645	0.25	0.02	1.75751537387809e-10
TM9SF1	7.55216475049371e-15	0.358501348844667	0.335	0.068	1.76154242805266e-10
KIAA2013	7.59987776721635e-15	2.04720717441121	0.262	0.028	1.77267148920321e-10
LFNG	7.70657050841095e-15	0.676652944820116	0.406	0.108	1.79755757108685e-10
ARFGEF1	7.94719100452955e-15	0.965859912701773	0.319	0.06	1.85368230180652e-10
TANC2	7.95829671394273e-15	1.21235826859603	0.283	0.04	1.85627270852714e-10
JAG2	8.07125692813074e-15	0.353585552117117	0.37	0.088	1.88262067848649e-10
PDCD7	8.10530077405626e-15	0.719503332711857	0.361	0.084	1.89056140554862e-10
SRGAP1	8.1277104963486e-15	0.812561038908703	0.322	0.064	1.89578847327331e-10
LTN1	8.66603109094375e-15	0.583250630057865	0.312	0.056	2.02135175196263e-10
ATP2C1	8.82365785169242e-15	0.481002479131634	0.308	0.052	2.05811819390726e-10
COL1A1	9.03000673130188e-15	-2.71780609508384	0.502	0.56	2.10624907007616e-10
STX16	9.18602796928731e-15	0.870774520818093	0.356	0.084	2.14264102383626e-10
PSMC6	9.58585501972669e-15	0.272023142768518	0.42	0.112	2.23590068335125e-10
INF2	9.58685475371255e-15	0.420689872381875	0.345	0.072	2.23613387130345e-10
TMEM88	9.98870010364091e-15	0.616702799108675	0.328	0.064	2.32986429917424e-10
SRPRA	1.00047095650905e-14	0.346080443585574	0.355	0.076	2.33359850605737e-10
ZNF91	1.03122639875537e-14	1.33055091889368	0.261	0.028	2.40533557509691e-10
ST8SIA6	1.05003994615141e-14	2.09268775245169	0.257	0.028	2.44921817439816e-10
DNM3	1.06272617780702e-14	0.643261111089347	0.312	0.052	2.47880880973487e-10
THSD1	1.12147572509997e-14	0.268651576030904	0.328	0.06	2.61584212879567e-10
SMTN	1.13233238765818e-14	0.521556967149442	0.427	0.12	2.6411652942127e-10
TRAK2	1.17886066377468e-14	0.393981136739748	0.281	0.036	2.74969249825444e-10
DLL1	1.17912110007351e-14	0.627738489915188	0.371	0.088	2.75029996592147e-10
SOGA1	1.18867387987184e-14	1.31732235633839	0.288	0.044	2.77258182480108e-10
GPATCH2L	1.20376778648169e-14	1.52370626503553	0.292	0.048	2.80778836196853e-10
FNIP1	1.26469032004534e-14	0.960922772765308	0.316	0.056	2.94989017150575e-10
CBL	1.26477450137876e-14	0.426879590252614	0.342	0.068	2.95008652446596e-10
PHF20	1.29178909243718e-14	0.671141804023719	0.37	0.088	3.01309805810973e-10
AIDA	1.30264608230809e-14	-0.368016231750308	0.506	0.152	3.03842198698361e-10
MAGED2	1.34825115916312e-14	0.290841907350275	0.76	0.32	3.14479582874797e-10
KCTD20	1.39416057255694e-14	0.289909387323904	0.37	0.084	3.25187953548906e-10
TMEM33	1.43340013716023e-14	0.980861350035766	0.26	0.028	3.34340581992624e-10
SYNPO	1.44812144082666e-14	0.586629988095865	0.366	0.088	3.37774326072819e-10
ARID5B	1.46021698676193e-14	0.680219860737982	0.455	0.144	3.4059561216222e-10
SQLE	1.51278137492002e-14	1.40513384619354	0.308	0.056	3.52856255700095e-10
ESYT2	1.54941420484128e-14	0.317622854002467	0.375	0.092	3.61400863279228e-10
GBP1	1.58467511620631e-14	0.644226825217331	0.366	0.088	3.69625470855122e-10
LTBP3	1.66531829663089e-14	0.436845570671811	0.385	0.1	3.88435492689156e-10
DCAF5	1.71330191769453e-14	1.15467540097904	0.335	0.072	3.99627672302249e-10
GNAI1	1.73350913448745e-14	0.636741008810914	0.4	0.104	4.04341005619198e-10
IREB2	1.74270469495834e-14	1.03517429286421	0.301	0.052	4.06485870099032e-10
CNOT4	1.77059652453671e-14	0.561506239674389	0.333	0.072	4.12991639348188e-10
ZMIZ1	1.8323021559464e-14	0.412407595484356	0.358	0.08	4.27384477874498e-10
PCF11	1.83868252860278e-14	0.323799554493946	0.386	0.1	4.28872699796599e-10
ZNF22	1.85785140616763e-14	-0.311931909887169	0.53	0.176	4.333438404886e-10
SIN3A	1.9055255610225e-14	0.627988684222193	0.301	0.048	4.44463837108498e-10
MRPS5	1.93228769542452e-14	0.615444309201085	0.382	0.096	4.5070610495777e-10
PPIL4	1.96939020151258e-14	0.513244669699389	0.382	0.096	4.59360264502809e-10
IARS2	2.00682062080264e-14	0.428420761277545	0.401	0.112	4.68090909802216e-10
STXBP1	2.0460931603687e-14	1.45120237189084	0.272	0.036	4.77251229655999e-10
USP48	2.06021397361675e-14	0.397785100491668	0.37	0.088	4.80544909346107e-10
PABPC4	2.13818059820028e-14	0.297220020083984	0.42	0.116	4.98730624530215e-10
ATP6V1A	2.15692573907607e-14	1.0432192492766	0.275	0.036	5.03102928639494e-10
MFSD14B	2.20955486610262e-14	1.60959810307183	0.244	0.02	5.15378672518436e-10
SKI	2.28238140078565e-14	0.269999531497157	0.385	0.092	5.32365461733254e-10
BTG1	2.30743754094524e-14	0.304475904756999	0.894	0.416	5.38209806425478e-10
VAV3	2.3301368120295e-14	0.543315503753657	0.301	0.048	5.43504411405882e-10
UBE3C	2.36328092097177e-14	1.32377536886131	0.264	0.032	5.51235274816666e-10
SLC35A3	2.38784799388677e-14	1.49710671307341	0.271	0.036	5.5696554457409e-10
GAPVD1	2.38935348564494e-14	0.360793332802901	0.316	0.06	5.57316700526682e-10
CDS2	2.55698593226617e-14	1.25434127374539	0.317	0.064	5.96416968701084e-10
CWC25	2.57172502619462e-14	0.589913193343323	0.313	0.06	5.99854862359895e-10
DLL4	2.76495356569417e-14	1.21851635152066	0.296	0.052	6.44925419198166e-10
ORMDL1	2.76881171599481e-14	0.400906983099012	0.415	0.116	6.4582533275579e-10
RAD23A	2.84694256785761e-14	-0.322141359966126	0.524	0.176	6.64049353952788e-10
AP3D1	2.86228422663159e-14	0.389609684000682	0.329	0.068	6.67627795861819e-10
PIGT	2.90717030821284e-14	0.263525444613767	0.322	0.064	6.78097474390645e-10
FNDC3A	2.96961901933117e-14	0.390689343112728	0.373	0.088	6.92663636258997e-10
ICMT	2.98939489913193e-14	0.687767001981193	0.293	0.048	6.97276360222522e-10
TTC28	3.00843147612909e-14	0.339316579146705	0.347	0.076	7.01716641807111e-10
TMPO	3.03675292673084e-14	0.368271757217285	0.37	0.088	7.08322620159969e-10
GATAD2B	3.0569498749453e-14	0.965949748386141	0.325	0.068	7.13033558330991e-10
CXCL12	3.10013808303106e-14	0.831260245117544	0.495	0.188	7.23107207866995e-10
RXRA	3.12062122401324e-14	0.366344322595061	0.348	0.076	7.27884900501088e-10
MPDU1	3.14013132572678e-14	0.867058032157919	0.286	0.048	7.32435631725772e-10
ALPK3	3.14092118704602e-14	0.418759831742809	0.327	0.064	7.32619866878485e-10
ATP11C	3.24471769614618e-14	0.318887314576099	0.298	0.052	7.56830402626097e-10
MGA	3.28415307977035e-14	0.362580712741784	0.317	0.064	7.66028705856433e-10
CASP10	3.44665856165763e-14	0.555977216144074	0.296	0.052	8.03933109506643e-10
NBEAL1	3.49093388458295e-14	0.725382401424114	0.298	0.052	8.14260328578974e-10
FAM110D	3.56667817727476e-14	0.438086715953989	0.406	0.104	8.31927684849338e-10
MLKL	3.58333806249793e-14	1.02857586358706	0.266	0.032	8.35813603077643e-10
EPHA2	3.59723103040505e-14	0.957317255184116	0.297	0.048	8.39054137841977e-10
NF1	3.66882291248177e-14	0.987177582279375	0.314	0.064	8.55752944336373e-10
SAR1B	3.70877194699235e-14	0.547774223201116	0.345	0.08	8.65071056635966e-10
FLT4	3.73398433657268e-14	0.462874204376184	0.304	0.056	8.70951846505577e-10
SFT2D2	3.77651133510984e-14	0.855267504574075	0.262	0.032	8.80871268914371e-10
GABRD	3.78099997103787e-14	1.20865736643869	0.356	0.092	8.81918243244584e-10
SPG21	4.02338226965138e-14	0.586950595356726	0.328	0.068	9.38453914396184e-10
TSR3	4.26206591453794e-14	0.837413470214486	0.359	0.088	9.94126874565975e-10
CYP51A1	4.30674238301866e-14	0.802984912270365	0.281	0.044	1.0045476608391e-09
SP1	4.30939473469183e-14	1.68177027430458	0.243	0.024	1.00516632186687e-09
SETD7	4.43950186329013e-14	0.291113103471808	0.359	0.084	1.03551380961242e-09
AGPAT5	4.44000289093158e-14	2.5658404933535	0.229	0.016	1.03563067430979e-09
GALNT11	4.55102087993359e-14	0.965312379218906	0.286	0.048	1.06152562024451e-09
IPO9	4.56118284200023e-14	1.50258588047445	0.276	0.04	1.06389589789655e-09
PRXL2A	4.59898702639652e-14	0.327036047262289	0.406	0.108	1.07271372390699e-09
YTHDF3	4.84171326964841e-14	0.424605419023457	0.306	0.056	1.12932962014549e-09
BCAR1	4.9444963867388e-14	0.257492714951633	0.41	0.112	1.15330378220682e-09
INPP1	5.07760473590459e-14	0.598643233112328	0.358	0.084	1.18435130464974e-09
B4GALT1	5.11699675742326e-14	0.347781961247789	0.45	0.14	1.19353949366898e-09
SPARC	5.14594275024944e-14	0.501316198921274	0.996	0.784	1.20029114649568e-09
PPP4R1	5.16965362004981e-14	0.638974822287093	0.312	0.056	1.20582170687662e-09
STRN3	5.22829388123563e-14	0.794204371518768	0.302	0.056	1.21949954779821e-09
SPSB3	5.29792478753429e-14	0.751917561015513	0.379	0.1	1.23574095669237e-09
LRP5	5.40700421041804e-14	1.79402572251941	0.292	0.052	1.26118373208001e-09
CACUL1	5.43343864464779e-14	1.14405956381218	0.302	0.056	1.2673495638641e-09
MEOX2	5.5720461349494e-14	1.89336989071484	0.259	0.032	1.29967976097695e-09
HS2ST1	5.66732985340567e-14	0.43308366701568	0.295	0.048	1.32190468830687e-09
SLC35F5	5.71797152966192e-14	0.403904469871757	0.295	0.052	1.33371685929364e-09
PCNX1	5.81073290892115e-14	0.459582569491526	0.292	0.048	1.35535345100586e-09
TNXB	5.82387433919599e-14	0.936424893256994	0.283	0.044	1.35841868961747e-09
SDHD	6.00564015793606e-14	-0.316474035785883	0.457	0.136	1.40081556683859e-09
FOXN3	6.09091021554447e-14	0.275029846855555	0.426	0.124	1.42070480777575e-09
RPRD2	6.16378881132706e-14	2.33739762726249	0.226	0.016	1.43770374024204e-09
CTBS	6.18340260790214e-14	1.63891805150013	0.27	0.04	1.44227865829317e-09
BZW2	6.32334304290643e-14	0.671398239372431	0.335	0.072	1.47491976475793e-09
MED1	6.46723159372634e-14	0.944819422026863	0.282	0.048	1.50848176923667e-09
BCAT1	6.66509040262382e-14	0.548762823385746	0.34	0.072	1.55463233641201e-09
EXT2	6.68934043395918e-14	1.11793264250089	0.275	0.04	1.56028865622098e-09
LMCD1	6.69111026637928e-14	0.299650807374044	0.413	0.12	1.56070146963297e-09
ZC3H14	6.72393690545043e-14	0.863197788210495	0.256	0.032	1.56835828319631e-09
ZSCAN18	6.94118834450004e-14	1.23716296455688	0.29	0.052	1.61903218135463e-09
ZBTB1	7.06105479843669e-14	0.545585125876995	0.36	0.092	1.64699103173536e-09
TPP2	7.19275961181711e-14	1.58685015267735	0.243	0.024	1.67771117945634e-09
AHDC1	7.30556297480602e-14	2.36255514186435	0.239	0.024	1.7040225638735e-09
SUPT6H	7.6211218643123e-14	0.520198188327861	0.339	0.08	1.77762667485084e-09
FOS	7.6327765929003e-14	0.661358256777904	0.932	0.632	1.78034514029399e-09
RUNX1T1	7.80522009673981e-14	0.773322621931308	0.282	0.044	1.82056758756456e-09
PDCD6	7.90149082318162e-14	-0.373117977758352	0.583	0.196	1.84302273450711e-09
FCGRT	7.94084405471952e-14	0.291122088056245	0.946	0.448	1.85220187576333e-09
ARHGEF28	7.96276315115775e-14	0.717079915245228	0.296	0.052	1.85731450500755e-09
PTAR1	7.97296971714524e-14	0.480218946391725	0.276	0.044	1.85969518652413e-09
POLR2B	8.03183847994279e-14	0.455329007209925	0.312	0.06	1.87342632544665e-09
SYNM	8.05988521824197e-14	1.45048473029641	0.278	0.044	1.87996822715494e-09
TNRC18	8.53179845013178e-14	1.21984175940787	0.249	0.028	1.99004198849324e-09
SPATS2L	8.57081296155812e-14	-0.251027928528656	0.517	0.172	1.99914212328343e-09
DENND5A	8.62338720374299e-14	0.913053180740763	0.291	0.052	2.01140506527305e-09
CLU	8.75936871390192e-14	1.59613219004524	0.387	0.12	2.04312275251762e-09
RNMT	8.82990524185829e-14	0.527982774334905	0.361	0.092	2.05957539766345e-09
ESCO1	8.83573192654999e-14	1.63076406229117	0.255	0.032	2.06093447186779e-09
FAM210B	8.83980084008489e-14	0.348735415109625	0.412	0.116	2.0618835459498e-09
PIAS1	8.87404299363794e-14	0.570658854440788	0.296	0.052	2.06987052826605e-09
ARFGAP3	8.89047403178617e-14	0.289833911859942	0.356	0.088	2.07370306791412e-09
MPZL2	8.95517004268784e-14	0.409019793665558	0.283	0.044	2.08879341245694e-09
TMEM106B	9.0264797393384e-14	1.22253651564069	0.304	0.06	2.10542639920068e-09
ZMYND8	9.03230957965865e-14	0.470593680640204	0.324	0.068	2.10678620945538e-09
TLK1	9.05146056289763e-14	0.524356447302002	0.34	0.076	2.11125317629587e-09
UBXN7	9.06648495886022e-14	0.718218096142564	0.269	0.04	2.11475761665415e-09
LONP2	9.14257994945593e-14	1.13827748986693	0.293	0.052	2.1325067732106e-09
IST1	9.45638052378839e-14	0.404752148258647	0.368	0.096	2.20570075717364e-09
BACE2	1.00567159931889e-13	0.515619256889289	0.309	0.06	2.34572900541131e-09
LHX6	1.01028842016608e-13	0.950625062118378	0.351	0.084	2.35649774003738e-09
LACTB	1.03929506147719e-13	1.7120136511295	0.241	0.024	2.42415573089554e-09
RAB3GAP1	1.06383469987916e-13	0.966673857583713	0.272	0.04	2.48139443746814e-09
HBEGF	1.09614163652853e-13	0.811198196949837	0.314	0.064	2.55675036720281e-09
FAM174C	1.10502824801955e-13	0.546781991401234	0.402	0.116	2.57747838850561e-09
CD81	1.1064315776238e-13	0.402075883838959	0.989	0.588	2.58075165480752e-09
HMBOX1	1.10971025450607e-13	0.749968559514618	0.265	0.036	2.58839916863542e-09
SPPL3	1.1182611914231e-13	0.304673810173316	0.302	0.056	2.60834422899437e-09
AGTRAP	1.14168948497851e-13	0.310874376352537	0.365	0.092	2.66299072371237e-09
TSC22D3	1.1484352464929e-13	0.285415261730047	0.496	0.168	2.67872521244468e-09
DNASE1L3	1.1499924627733e-13	1.01434419563464	0.52	0.216	2.68235741941873e-09
PAIP1	1.15883887057332e-13	0.26711113224079	0.41	0.12	2.70299166561226e-09
PGRMC1	1.16690848212492e-13	0.421897107938906	0.356	0.088	2.72181403455637e-09
IFI27	1.22518196246341e-13	0.525978915597093	0.809	0.512	2.8577369274459e-09
OSTM1	1.23103992608164e-13	0.599824697184826	0.281	0.048	2.87140062758541e-09
HES1	1.23532329421253e-13	0.726556158824776	0.684	0.324	2.88139158375071e-09
SUCO	1.27196211511834e-13	0.254504819050402	0.301	0.056	2.96685163351353e-09
PSMB8-AS1	1.29304936647891e-13	1.36027333646167	0.229	0.02	3.01603764731205e-09
TMEM14B	1.32362103882627e-13	-0.273594726827945	0.483	0.156	3.08734607306228e-09
TMEM44	1.33065101298391e-13	0.348191442482244	0.286	0.048	3.10374348778497e-09
BAG3	1.35036957381516e-13	0.412062261306072	0.391	0.108	3.14973703092386e-09
PIBF1	1.35983231534828e-13	0.452217124678038	0.277	0.044	3.17180887554987e-09
GPS1	1.36686668852172e-13	1.28585788788927	0.25	0.028	3.1882165509769e-09
LSM14A	1.39224802725572e-13	-0.390230198826701	0.538	0.184	3.24741852357396e-09
TNFAIP2	1.40241279639848e-13	0.702569342765603	0.349	0.084	3.27112784759944e-09
PRAF2	1.41149258240651e-13	0.728768743478603	0.266	0.04	3.29230644846318e-09
ABI1	1.41350988242026e-13	0.366644313839589	0.365	0.092	3.29701180074526e-09
PSMA3-AS1	1.45269297485189e-13	0.282843437804352	0.36	0.092	3.38840636384204e-09
CDK13	1.464105801072e-13	0.250616959131751	0.39	0.104	3.41502678100044e-09
RLF	1.47553245121232e-13	0.425184707812629	0.264	0.036	3.44167944245273e-09
PRSS23	1.48096012177164e-13	0.281097885056107	0.642	0.248	3.45433948403235e-09
ING3	1.56158180819267e-13	1.79260488789103	0.23	0.02	3.6423895676094e-09
ARL2BP	1.57062564170841e-13	-0.300241439041756	0.426	0.124	3.66348430928486e-09
FOSL2	1.57658256730828e-13	-0.318674736724884	0.39	0.1	3.67737883824656e-09
STOX2	1.58308831765383e-13	2.98424370717954	0.213	0.012	3.69255350092756e-09
ZSWIM6	1.58964424808313e-13	0.98938691233033	0.281	0.048	3.7078452086539e-09
PROCR	1.60420070877344e-13	1.07242654627828	0.311	0.064	3.74179815321404e-09
PSMD6	1.62502951752901e-13	0.662003711560527	0.282	0.048	3.79038134963641e-09
TBC1D5	1.63709603734168e-13	0.390089496438796	0.359	0.088	3.81852650709946e-09
PLOD1	1.65971088485671e-13	0.265887942494135	0.345	0.084	3.87127563892827e-09
VPS13D	1.66598122720505e-13	1.1290157018686	0.255	0.032	3.88590121245578e-09
LGALS1	1.70677399028962e-13	-0.900162690162899	0.923	0.844	3.98105033235054e-09
NKAP	1.85127071550763e-13	0.674375311494227	0.343	0.084	4.31808894392155e-09
SFXN3	1.86556068333111e-13	1.42079326163513	0.282	0.048	4.35142029386982e-09
ZFP36	1.96130031927576e-13	0.547113070701884	0.804	0.42	4.57473299471071e-09
PIK3R1	1.98017190896727e-13	0.601099987907704	0.373	0.096	4.61875097766615e-09
MCTP1	2.04864836911942e-13	0.816425306405317	0.306	0.064	4.77847232097105e-09
GFM1	2.16845605249185e-13	1.80612585413889	0.233	0.024	5.05792374243723e-09
ZNF708	2.21002637364466e-13	2.49439487702584	0.204	0.008	5.15488651652618e-09
STRBP	2.25118462865328e-13	1.06318477483373	0.236	0.024	5.25088814633378e-09
GXYLT1	2.26159209432533e-13	1.38467675933241	0.275	0.048	5.27516356001384e-09
LINC01184	2.35410114404697e-13	1.64536623844474	0.251	0.032	5.49094091848956e-09
CTSH	2.3571586329718e-13	0.498917787215907	0.406	0.12	5.49807251140673e-09
YIPF6	2.37751023648795e-13	0.746198295264519	0.276	0.048	5.54554262660814e-09
FRMD8	2.40487618026802e-13	0.404722112250016	0.313	0.068	5.60937369047516e-09
LY6E	2.46784355618669e-13	0.319961985805581	0.589	0.232	5.75624509480546e-09
CKAP4	2.46820695316516e-13	0.307086001229588	0.365	0.096	5.75709271825775e-09
IRF2	2.53083381283978e-13	0.921923294501187	0.327	0.076	5.90316986844878e-09
SRSF8	2.53310127128054e-13	0.504252760373096	0.322	0.068	5.90845871526187e-09
BLOC1S6	2.57594694446546e-13	0.542050314653208	0.337	0.08	6.00839624796568e-09
TWISTNB	2.59330713764572e-13	-0.282841726642702	0.338	0.076	6.04888889855863e-09
ACKR3	2.76571512445953e-13	0.818148259321952	0.37	0.104	6.45103052780186e-09
CHRAC1	2.78716491550975e-13	0.522415408708684	0.283	0.048	6.50106216542649e-09
IMMT	2.8544482430344e-13	0.648118194165714	0.311	0.068	6.65800052687774e-09
MYOF	2.87715653354703e-13	0.62594459875801	0.34	0.084	6.71096761449845e-09
CSNK1G3	2.92088625944738e-13	0.481097008074267	0.321	0.072	6.81296720016102e-09
TRIM33	2.93389250715797e-13	0.410177409615563	0.301	0.06	6.84330427294596e-09
PPP1R16B	2.94639579024799e-13	0.760796508483004	0.261	0.036	6.87246818075343e-09
CNOT8	2.98932381650104e-13	0.353888807199521	0.303	0.06	6.97259780198867e-09
VAMP2	2.99471648976098e-13	0.258263668932613	0.5	0.172	6.98517621236749e-09
ICAM1	3.00808993090084e-13	0.570458169430527	0.437	0.14	7.0163697638262e-09
LTBP1	3.11503648168636e-13	1.4031987244583	0.312	0.072	7.26582259353343e-09
SULT1C4	3.16300527508113e-13	0.40850311213341	0.309	0.064	7.37770980412673e-09
EXOC4	3.16307448162228e-13	1.19922821548029	0.252	0.032	7.37787122838397e-09
FBLN2	3.19866338997354e-13	1.70977493566488	0.307	0.068	7.46088235711329e-09
SFSWAP	3.21426213142509e-13	0.795178855477822	0.339	0.084	7.49726642154901e-09
SAMD8	3.21618036417117e-13	0.432336301485811	0.245	0.032	7.50174069942925e-09
TMEM9B	3.37904095814842e-13	0.833567593091886	0.307	0.064	7.88161303488118e-09
EDEM3	3.43009863443925e-13	1.49925741934992	0.269	0.048	8.00070506482954e-09
GALNT7	3.52509210388717e-13	1.014539302885	0.225	0.02	8.22227733231681e-09
QARS	3.53640613593144e-13	0.558273468600442	0.306	0.06	8.24866731206007e-09
PLEKHB2	3.61440298406675e-13	0.54153670261411	0.319	0.072	8.4305949603357e-09
TNFRSF10B	3.65150746155309e-13	0.595676434406526	0.297	0.06	8.51714115407258e-09
GPBP1L1	3.67744117671074e-13	0.541272793110607	0.314	0.068	8.57763154467781e-09
DNAJC13	3.68994341547269e-13	1.03385072662301	0.271	0.044	8.60679301659005e-09
MKNK2	3.76323993458871e-13	0.549515218642789	0.34	0.084	8.77775714742817e-09
FUT11	3.79163078209997e-13	1.07440329582336	0.256	0.036	8.84397879924817e-09
PLAT	3.80017633711592e-13	1.85955559337574	0.309	0.072	8.86391130632288e-09
CDKN1A	3.86623947721514e-13	0.442600869219568	0.45	0.148	9.01800358060431e-09
TLE3	3.89268464287721e-13	1.24172215754378	0.261	0.044	9.07968692951109e-09
DUT	3.90273626205739e-13	-0.295425620576578	0.621	0.232	9.10313233124885e-09
DNAJB1	4.04201063461352e-13	0.431592145976332	0.687	0.296	9.42798980523602e-09
FAF2	4.06265830221933e-13	0.822516228169579	0.259	0.036	9.47615048992658e-09
TBK1	4.07513865329148e-13	1.03185913852015	0.233	0.024	9.50526090880239e-09
PPP1CA	4.09637730899034e-13	-0.277594739977542	0.563	0.2	9.55480007321996e-09
CHM	4.14575800546714e-13	0.547803999805095	0.3	0.06	9.66998054775209e-09
OPA1	4.23584618138449e-13	0.952072513722606	0.246	0.032	9.88011121807933e-09
IGF1R	4.25164392498993e-13	1.64279538832871	0.223	0.02	9.91695945503902e-09
CASD1	4.29678535189076e-13	2.01207125676133	0.223	0.02	1.00222518332852e-08
ILVBL	4.38740754868763e-13	1.33395416633273	0.259	0.04	1.02336281073139e-08
SLC16A1	4.49661940322563e-13	0.42997357289098	0.233	0.024	1.04883647580238e-08
ADAMTS1	4.50429889943978e-13	0.561427328121153	0.45	0.156	1.05062771829433e-08
CREBZF	4.59791000789309e-13	2.03463117964631	0.265	0.044	1.07246250934106e-08
AGO3	4.67158469590901e-13	0.744428436029081	0.301	0.06	1.08964713032078e-08
RAB4A	4.70804600827768e-13	0.290980856486929	0.363	0.096	1.09815173143077e-08
CDK6	4.71523866535375e-13	0.809580675847315	0.272	0.044	1.09982941869376e-08
TSPAN31	4.84786596211177e-13	1.0451986010869	0.257	0.04	1.13076473566257e-08
TMX2	4.85780224801772e-13	1.35863266204892	0.248	0.032	1.13308237435013e-08
SDAD1	4.87208162072794e-13	1.00623229192366	0.249	0.032	1.13641303803479e-08
NOVA1	5.20253721189997e-13	0.940912019281219	0.255	0.036	1.21349180467567e-08
ABCG1	5.20448619917683e-13	0.304091279107071	0.318	0.068	1.21394640595799e-08
PAFAH1B2	5.2512540959111e-13	-0.275493869283791	0.437	0.128	1.22485501787126e-08
SEPTIN6	5.30738706406059e-13	1.33224705855717	0.226	0.024	1.23794803269213e-08
HMGXB4	5.36699464340559e-13	0.445768139695661	0.296	0.056	1.25185150057435e-08
EIF5A	5.37188822452431e-13	-0.276126276673821	0.637	0.244	1.2529929283703e-08
HGS	5.39086671149097e-13	1.06687459424024	0.235	0.028	1.25741966045527e-08
CLOCK	5.39585933546697e-13	0.251638471995168	0.286	0.056	1.25858418999767e-08
RUFY3	5.5087277460929e-13	0.726028729137817	0.306	0.068	1.28491074677617e-08
SAMD4B	5.52611811100992e-13	0.75270587777338	0.297	0.06	1.28896704939306e-08
ZNF704	5.71805861039661e-13	0.442566319560712	0.304	0.064	1.33373717087501e-08
KPNA3	5.73174564989026e-13	0.566697825104268	0.288	0.056	1.3369296728369e-08
MYO9B	5.97837860421899e-13	0.505858061203776	0.281	0.052	1.39445680943408e-08
GLT8D1	5.98506602740017e-13	1.12817282228341	0.271	0.048	1.39601665089109e-08
RNF38	6.04355821645775e-13	0.341172587178027	0.307	0.064	1.40965995398877e-08
EXOC3L2	6.07129990494067e-13	0.304771001397658	0.321	0.068	1.41613070282741e-08
SMARCAD1	6.50417911642705e-13	1.18050095945923	0.26	0.044	1.51709977890661e-08
NAA15	6.66540771549252e-13	1.57684094444619	0.234	0.028	1.55470634963863e-08
SLC6A6	6.80964478272551e-13	0.411654778733419	0.46	0.16	1.58834964557072e-08
ZBTB44	6.85002038136656e-13	0.923400057714773	0.291	0.06	1.59776725395375e-08
RPL14	6.86854263407111e-13	-0.717088727776489	0.985	0.8	1.60208756939709e-08
ACADVL	7.01072797103909e-13	-0.294297108053904	0.427	0.132	1.63525229924487e-08
RNF114	7.05911838165214e-13	0.6785353482192	0.29	0.056	1.64653936252036e-08
ZC3H18	7.26856470949397e-13	0.73274987007534	0.292	0.056	1.69539271848947e-08
ABHD17B	7.42318484371122e-13	2.35888769903199	0.205	0.012	1.73145786479564e-08
MAGEH1	7.48465629421528e-13	1.02946429525089	0.266	0.044	1.74579608062571e-08
APOL1	7.66394784189743e-13	0.313821297622155	0.306	0.064	1.78761583412258e-08
NBN	7.69811562188171e-13	0.422727460742448	0.298	0.06	1.79558546880391e-08
DENND6A	7.70180685443916e-13	0.768659742487586	0.229	0.024	1.79644644879793e-08
KARS	8.0387456382208e-13	0.384241091137789	0.302	0.068	1.875037420115e-08
EPHA4	8.06755061905447e-13	1.93762201486818	0.229	0.024	1.88175618189446e-08
ATP11B	8.38542663247225e-13	1.95836360206009	0.204	0.012	1.95590076202415e-08
ZCCHC17	8.39201878144075e-13	0.281984579467467	0.381	0.108	1.95743838077105e-08
HACD2	8.42855544571521e-13	2.89069052845424	0.209	0.016	1.96596055771307e-08
ZNF160	8.46403367417553e-13	0.407710727002746	0.266	0.044	1.97423585450144e-08
INO80D	8.49197603139504e-13	1.30360971449141	0.267	0.044	1.98075340932289e-08
LDLR	8.58069211827247e-13	0.593851628345127	0.283	0.056	2.00144643658705e-08
MORC3	8.6359956604516e-13	0.362600962135664	0.298	0.06	2.01434598780034e-08
NCSTN	8.67566348990346e-13	0.576742683007877	0.252	0.036	2.02359850901998e-08
OIP5-AS1	8.69790295764177e-13	0.314837668299599	0.342	0.088	2.02878586486994e-08
TMEM131	8.72273824037671e-13	0.743904944903485	0.255	0.04	2.03457869456787e-08
RNF168	8.80166158148265e-13	0.526561727112338	0.277	0.048	2.05298756388083e-08
NUDT9	8.83036138410992e-13	0.623302697172524	0.3	0.064	2.05968179284364e-08
TMEM242	9.04339365627742e-13	0.2716052698211	0.312	0.068	2.10937157032671e-08
LCOR	9.0695546276415e-13	0.32367531745502	0.306	0.064	2.11547361689738e-08
KIFAP3	9.07931409425908e-13	0.442583302798867	0.302	0.064	2.11775001248593e-08
DELE1	9.31334801544153e-13	0.600687312730703	0.283	0.052	2.17233842460174e-08
TAOK2	9.47262103989685e-13	0.251463092425341	0.38	0.104	2.20948885755594e-08
ARL6IP6	9.47715368516507e-13	0.664895505953987	0.234	0.028	2.21054609706475e-08
ZNF83	9.55758089312892e-13	1.11692124878439	0.255	0.044	2.22930574332232e-08
FAM91A1	9.68807201271626e-13	0.416719058248272	0.319	0.076	2.25974279696607e-08
ZNF706	9.69638742666282e-13	-0.457856945994692	0.595	0.216	2.2616823672691e-08
MTMR9	9.75197756534401e-13	0.860194215420628	0.244	0.032	2.27464876711649e-08
NFKBIZ	9.81277761624032e-13	0.504394626345421	0.49	0.18	2.28883037898805e-08
MFSD6	9.89462981128137e-13	0.617586843298801	0.262	0.04	2.30792240348138e-08
PHC3	9.90939093184329e-13	0.987870819571691	0.282	0.056	2.31136543485245e-08
PER3	9.97344049702469e-13	0.85431061470121	0.244	0.032	2.32630499593101e-08
RNF130	9.99074877080763e-13	0.310505668444377	0.332	0.084	2.33034215079088e-08
IPO11	1.01117592347255e-12	-0.362313698516943	0.488	0.164	2.35856784149972e-08
ANXA11	1.0160263362917e-12	0.476585155522984	0.335	0.084	2.36988142940039e-08
CTTN	1.01604792712081e-12	-0.336204763397557	0.613	0.236	2.36993179000929e-08
SLCO3A1	1.02691712399016e-12	1.33477710396909	0.243	0.032	2.39528419170704e-08
TDG	1.0438141274845e-12	-0.309314475489687	0.374	0.1	2.43469645235759e-08
ZNF462	1.05165027469729e-12	1.22910549974836	0.249	0.036	2.45297426573142e-08
SNED1	1.09831824318349e-12	2.56518472824794	0.209	0.016	2.56182730222549e-08
UBA2	1.10044060573086e-12	0.559383820170265	0.339	0.084	2.56677771286724e-08
CASC15	1.10756400227409e-12	0.654222476949387	0.296	0.06	2.58339303530432e-08
ABHD5	1.17964688976417e-12	1.20061358344041	0.292	0.06	2.75152637037492e-08
ATP5F1E	1.185504174822e-12	-0.9685955332613	0.978	0.8	2.76518848777232e-08
ITFG1	1.2093959716156e-12	0.378724204259427	0.304	0.068	2.82091610379338e-08
LCORL	1.22904629102679e-12	1.94171972010307	0.246	0.036	2.86675047381999e-08
AC005332.6	1.27979125328098e-12	0.995317627829637	0.234	0.028	2.98511309827789e-08
ATXN2L	1.29645360148261e-12	1.60935173661771	0.229	0.028	3.02397802545818e-08
IBTK	1.30257039510172e-12	0.644488871264005	0.252	0.04	3.03824544657477e-08
CEP135	1.31255703060715e-12	1.80074833715677	0.234	0.032	3.06153927389117e-08
PRPF31	1.33681876862369e-12	-0.388519366066507	0.353	0.092	3.11812977781475e-08
TXLNA	1.33735247739909e-12	0.260762355405226	0.282	0.056	3.11937465353338e-08
PLCB4	1.3907398564091e-12	2.67834173559271	0.193	0.008	3.24390071507424e-08
TFF3	1.39829218361287e-12	0.648488806021274	0.433	0.156	3.26151651827702e-08
PSEN1	1.43253093356495e-12	1.62460193727595	0.208	0.016	3.34137840254024e-08
TIMM17A	1.45515809151506e-12	0.498128137408098	0.257	0.04	3.39415624845888e-08
SOCS4	1.45561259378567e-12	0.922651909513096	0.256	0.04	3.39521637500507e-08
SBNO1	1.46217920943935e-12	0.318792920144274	0.324	0.076	3.41053300601728e-08
PAXBP1	1.47621270970236e-12	0.975991054630298	0.254	0.04	3.44326614538075e-08
PRR14L	1.53296902064204e-12	0.432835192300782	0.26	0.044	3.57565024064757e-08
IMPAD1	1.58486551071403e-12	0.262692235596324	0.34	0.088	3.69669880374047e-08
CHD8	1.61764753156317e-12	0.520480479555803	0.324	0.076	3.7731628673711e-08
TMSB4X	1.65183402304446e-12	-0.888312468700467	1	0.976	3.85290285875121e-08
TENT2	1.69756179238278e-12	1.84232075274093	0.222	0.024	3.95956288073284e-08
ANP32E	1.70100103037547e-12	0.455604055012338	0.33	0.08	3.96758490335079e-08
KCNQ1OT1	1.71390311839346e-12	0.398016467353393	0.368	0.108	3.99767902365276e-08
PNPT1	1.77541956681091e-12	1.44284311318585	0.207	0.016	4.14116613958645e-08
CPT1A	1.81037747834646e-12	0.436330764138467	0.27	0.048	4.22270546824311e-08
LARS	1.81458422409254e-12	-0.314154370873874	0.455	0.148	4.23251770269585e-08
CREB5	1.87292530297167e-12	1.29855529927952	0.225	0.024	4.36859826918141e-08
RAB1B	1.91405545208951e-12	-0.398519695935349	0.474	0.16	4.46453434199879e-08
UPF3B	1.95774804394055e-12	2.82703338449747	0.212	0.02	4.56644731249132e-08
GIMAP5	1.99235802252466e-12	0.549097159030349	0.316	0.076	4.64717508753878e-08
MAPKAP1	1.99449107178431e-12	0.303560129310297	0.295	0.06	4.65215042493689e-08
ZNF791	2.00921079044886e-12	0.834017778985009	0.267	0.048	4.68648416872196e-08
ASXL2	2.03096990820381e-12	2.03724481318166	0.243	0.036	4.73723731088538e-08
SH2D3C	2.09393704172694e-12	-0.32383340739708	0.389	0.108	4.88410814982808e-08
CLASP1	2.13759929229424e-12	1.14318789765585	0.208	0.016	4.98595034927632e-08
ZC3H7B	2.13944057011775e-12	0.590592562507283	0.257	0.04	4.99024512979965e-08
SCAMP4	2.18561542335834e-12	1.18272123032035	0.218	0.024	5.09794797498332e-08
PRPSAP1	2.19634263275708e-12	0.266071336858036	0.365	0.1	5.12296919090588e-08
ELOC	2.19736344808031e-12	-0.369787603592136	0.585	0.224	5.12535024264732e-08
EEF2K	2.23783176958308e-12	0.511400003917651	0.255	0.04	5.21974260255254e-08
DENND4C	2.36796312349887e-12	0.971827951078199	0.239	0.032	5.52327398556111e-08
EPN2	2.37705558133104e-12	0.50137605819145	0.34	0.088	5.54448214345465e-08
BTN3A3	2.38275324579392e-12	1.02582400951295	0.243	0.036	5.55777194581432e-08
OXA1L	2.40484673594313e-12	0.76045342634928	0.3	0.068	5.60930501158736e-08
SYNE3	2.40931559635284e-12	0.452217538073449	0.26	0.044	5.61972862849301e-08
HPCAL1	2.4127465163502e-12	-0.253473970166219	0.418	0.132	5.62773124938684e-08
MRPL42	2.45624883939028e-12	-0.45066508531327	0.37	0.1	5.72920041787783e-08
C1orf21	2.50024627309715e-12	0.732835362654075	0.344	0.092	5.8318244319991e-08
P4HA1	2.50193105377463e-12	0.793089710488865	0.257	0.044	5.83575418292932e-08
FUBP1	2.62418177355212e-12	0.326930380858372	0.349	0.1	6.12090398681032e-08
PCYOX1	2.6411569971071e-12	0.982993138777478	0.292	0.068	6.16049869575232e-08
PLK2	2.66727909893237e-12	0.318038469555756	0.817	0.408	6.22142849825975e-08
RASSF8	2.68743785667245e-12	0.645367270877923	0.267	0.048	6.26844880068849e-08
SNX13	2.69882486207679e-12	0.3181544772605	0.316	0.076	6.29500899079412e-08
TET2	2.78278627424666e-12	0.942370167037925	0.277	0.052	6.49084898468033e-08
DCP1A	2.80536331540622e-12	1.24586891689421	0.269	0.052	6.54350993318501e-08
TMEM70	2.8193857848673e-12	0.918763433326057	0.283	0.06	6.57621734320299e-08
NXN	2.9801518855619e-12	0.625557402928507	0.278	0.056	6.95120427307314e-08
ATP6V1D	3.02048683162447e-12	-0.318229339827665	0.325	0.08	7.04528553476407e-08
ANAPC16	3.03703018252318e-12	-0.303916360879922	0.675	0.268	7.08387290073532e-08
ITPRIP	3.05214732779662e-12	-0.296091732045778	0.321	0.076	7.11913364208561e-08
SLC27A3	3.12816211718964e-12	0.706940701360374	0.37	0.112	7.29643813834484e-08
DIP2B	3.14319670884449e-12	1.5274558760863	0.217	0.024	7.33150632337978e-08
CCN2	3.21621020132012e-12	0.684055537510674	0.406	0.144	7.50181029457918e-08
KLHL42	3.27609907835841e-12	0.718907044812883	0.267	0.048	7.64150110027099e-08
CLDN5	3.33521468814295e-12	0.545071217848049	0.662	0.324	7.77938826009342e-08
DAB2IP	3.38928586415551e-12	1.31860763209414	0.292	0.064	7.90550927814273e-08
FXR1	3.40167079236195e-12	-0.380645277751318	0.611	0.236	7.93439712318424e-08
SGK1	3.41161736755735e-12	0.322970011023581	0.657	0.276	7.95759750982751e-08
ARHGEF2	3.5729033685302e-12	0.552983064497135	0.295	0.068	8.33379710709669e-08
PDZD8	3.58739369312318e-12	0.638619455092228	0.298	0.068	8.36759578920982e-08
AKAP12	3.6166116232862e-12	1.00116715987614	0.351	0.1	8.43574661131505e-08
PGGT1B	3.65145609389037e-12	0.863874696320051	0.269	0.052	8.51702133899928e-08
TNRC6C	3.73861159524086e-12	0.938861204946423	0.219	0.024	8.72031154589931e-08
EPHX1	3.76378306178483e-12	1.39785439408416	0.234	0.032	8.77902399161312e-08
SNHG14	3.77507230591463e-12	0.507474397166285	0.343	0.092	8.80535615354588e-08
TRIM69	3.78582699362312e-12	1.6707787142126	0.233	0.032	8.83044146262592e-08
FOXO3	3.85209679234114e-12	0.450454103945898	0.287	0.06	8.98501576813572e-08
RECK	3.86876764276417e-12	2.26772839387066	0.2	0.016	9.02390052674742e-08
SAMM50	3.93320569412002e-12	0.813090293802976	0.293	0.064	9.17420228153494e-08
LSG1	4.032738444677e-12	0.866333172024049	0.248	0.04	9.4063624222091e-08
RPL41	4.12754393914478e-12	-0.477326986314699	0.999	0.944	9.62749623805519e-08
UNC50	4.19060120242757e-12	0.849514503504157	0.283	0.06	9.77457730466231e-08
SELE	4.20379371107652e-12	1.51024832139572	0.35	0.112	9.80534883108599e-08
ICE2	4.23173585797023e-12	1.09175779295247	0.261	0.048	9.87052388871557e-08
GALNT18	4.24325294777479e-12	0.967848364051255	0.245	0.04	9.89738750068469e-08
ZDHHC14	4.31595137336484e-12	0.816954604211641	0.233	0.032	1.00669565783735e-07
HEBP1	4.42251917228379e-12	0.303320572001562	0.422	0.136	1.03155259693519e-07
UGGT1	4.47838756098977e-12	0.478057459704996	0.236	0.032	1.04458389860086e-07
CAT	4.47974337609748e-12	0.655117602678261	0.296	0.068	1.04490014247474e-07
ZMPSTE24	4.48255283421241e-12	0.367705198311224	0.248	0.04	1.04555544858004e-07
ERO1A	4.51181259672233e-12	1.0252125927907	0.246	0.04	1.05238028818548e-07
MFSD14A	4.54103062590165e-12	1.3084972874761	0.256	0.048	1.05919539349156e-07
GDPD5	4.57190023167647e-12	1.22217853990344	0.231	0.032	1.06639572903854e-07
MSX1	4.59858702575972e-12	0.404141627935355	0.295	0.068	1.07262042375845e-07
STX2	4.65110826220698e-12	0.802142907763066	0.304	0.072	1.08487100215978e-07
CNST	4.65883541482606e-12	-0.255307907222978	0.304	0.068	1.08667336050818e-07
CDC42EP4	4.7195459417725e-12	0.921279450572314	0.27	0.052	1.10083409091844e-07
MANSC1	4.72693147553786e-12	0.379846891545655	0.257	0.044	1.10255676666921e-07
XRRA1	4.77060616119133e-12	1.2802362813543	0.229	0.032	1.11274388709788e-07
ATF2	4.78428105769161e-12	0.267716767182541	0.287	0.06	1.11593355670657e-07
TMTC3	4.97959762048563e-12	0.978915348828234	0.233	0.032	1.16149114497827e-07
PEAR1	4.98638197711081e-12	1.55784178097945	0.22	0.028	1.1630735961611e-07
ADSL	5.10378471421842e-12	0.433689406279449	0.318	0.08	1.19045778459145e-07
CYCS	5.16845180838172e-12	-0.413902795064829	0.542	0.196	1.20554138430504e-07
TMCO3	5.18197127343778e-12	0.289335042111542	0.316	0.08	1.20869479952936e-07
MIA2	5.20615821148928e-12	0.38492506078068	0.27	0.052	1.21433640282988e-07
CAB39	5.27906557798163e-12	1.03926480967152	0.283	0.06	1.23134204606422e-07
MAP3K1	5.33081558190252e-12	0.486187128930436	0.282	0.06	1.24341273447876e-07
RASGRF2	5.44076532945474e-12	0.527075581285126	0.288	0.064	1.26905851309532e-07
GAA	5.44168165499412e-12	0.868889337937299	0.285	0.064	1.26927224602738e-07
ZNF532	5.45987492485454e-12	0.293493856576966	0.333	0.084	1.27351582622232e-07
ARID2	5.54029947419228e-12	1.27251582474787	0.222	0.028	1.29227485235535e-07
FAM20B	5.58149534649284e-12	0.764191705176493	0.217	0.024	1.30188378956946e-07
SLC12A6	5.62535878665119e-12	0.852947600392359	0.224	0.028	1.31211493698639e-07
ZNF652	5.68121262695006e-12	0.54420808650935	0.296	0.068	1.3251428452361e-07
STAT5B	5.69635634743804e-12	0.917644623984895	0.239	0.036	1.32867511803992e-07
TCTN3	5.75014653379693e-12	1.38145968258245	0.215	0.024	1.34122167900813e-07
SNX4	5.85820619506431e-12	0.636847003313496	0.281	0.06	1.36642659499875e-07
FBH1	5.86709893259037e-12	0.81000733544471	0.271	0.056	1.3685008260267e-07
PAK4	6.00451250611409e-12	1.77412714574833	0.199	0.016	1.40055254205111e-07
FBXL5	6.18164630869485e-12	0.253028562186556	0.351	0.096	1.44186900150307e-07
SLF2	6.2109612595942e-12	0.697264651499336	0.267	0.052	1.44870671380035e-07
SLFN12	6.29453710648041e-12	0.906188243937767	0.214	0.024	1.46820078008655e-07
GTF2F1	6.30757183841185e-12	0.283389994086097	0.308	0.072	1.47124113130956e-07
MAN1B1	6.43943107127773e-12	1.08619503811395	0.257	0.048	1.50199729737553e-07
TBC1D23	6.59655504093637e-12	1.25884290385807	0.244	0.04	1.53864646329841e-07
CTR9	6.66319064891024e-12	0.438017477270582	0.277	0.056	1.55418921885831e-07
IPO5	6.83619656327427e-12	0.426828462911875	0.308	0.072	1.59454284838372e-07
VPS37B	6.83765355641788e-12	1.03406422766164	0.27	0.052	1.59488269203447e-07
EPHB1	7.00000584767929e-12	3.19029248629058	0.182	0.008	1.63275136397119e-07
GALNT10	7.02653159913625e-12	0.37563719441179	0.26	0.048	1.63893849549853e-07
PRDX3	7.0608794382252e-12	0.321762079724806	0.39	0.124	1.64695012896603e-07
DPM3	7.18288275969184e-12	1.15293297819648	0.314	0.084	1.67540740369812e-07
SMAD3	7.22188753547461e-12	1.77309746847369	0.234	0.036	1.68450526764945e-07
MAP7D1	7.29896871858322e-12	-0.390727965987175	0.368	0.108	1.70248445360954e-07
SLC35A1	7.39938281523098e-12	0.856115482534294	0.225	0.028	1.72590604165263e-07
CAPZA1	7.45077291477301e-12	-0.328746293410289	0.478	0.164	1.73789278237081e-07
DIPK2A	7.46094903798773e-12	1.41077292681568	0.257	0.048	1.74026636311064e-07
AQR	7.58650523191555e-12	0.737031787197084	0.276	0.056	1.7695523453443e-07
AP2A1	7.65561575310375e-12	0.577908004721266	0.276	0.056	1.78567237441145e-07
COPS2	7.66524954978057e-12	-0.26086211392988	0.396	0.12	1.78791945748632e-07
TBC1D9B	7.70178040469628e-12	0.386727155359119	0.296	0.072	1.79644027939541e-07
ADAMTS5	7.76404749731367e-12	3.04293459195696	0.204	0.02	1.81096407874841e-07
ZNF770	7.79440840871258e-12	0.262216956706654	0.256	0.044	1.81804576133221e-07
KLHDC10	7.8331906649923e-12	0.638877812068314	0.231	0.032	1.82709172260945e-07
ZBTB8A	7.83507081772147e-12	1.57418533280705	0.205	0.02	1.82753026823353e-07
BTN2A1	7.8546664932684e-12	1.96888595618531	0.21	0.024	1.83210095955486e-07
CASP7	7.89607026320171e-12	1.0530036524532	0.246	0.04	1.8417583888918e-07
FAM98B	7.92431859603418e-12	2.01953753888304	0.208	0.02	1.84834731252497e-07
ZDHHC24	8.16078887134793e-12	0.730173543276252	0.274	0.056	1.9035040042419e-07
SF3B3	8.22850676438853e-12	0.529555582244227	0.298	0.068	1.91929920279362e-07
STK24	8.28870684234884e-12	0.540024843861119	0.295	0.068	1.93334087097787e-07
MFF	8.29562750035055e-12	0.73522870233657	0.308	0.08	1.93495511445677e-07
RUFY2	8.30814423808618e-12	0.58458678634558	0.244	0.04	1.9378746435336e-07
SLC4A7	8.40331370606086e-12	0.453829255662757	0.337	0.092	1.9600729219387e-07
NHLRC2	8.44400307273705e-12	1.18658894549983	0.25	0.044	1.96956371671592e-07
KIF3B	8.46982776757624e-12	-0.370200763451451	0.287	0.06	1.97558732678716e-07
CYB5A	8.55476466506261e-12	-0.269574516678244	0.582	0.22	1.99539885812585e-07
RC3H2	8.79832197035991e-12	-0.411207513574787	0.338	0.088	2.05220859958645e-07
NUS1	8.8507095845679e-12	0.994100480517712	0.24	0.036	2.06442801060046e-07
PLK3	8.86978051936417e-12	1.03334685841446	0.298	0.076	2.06887630614169e-07
MRAS	9.0178789465201e-12	0.844507043167349	0.337	0.096	2.10342026427581e-07
COX11	9.04336631674478e-12	0.625330637237385	0.277	0.056	2.10936519338072e-07
DCAF13	9.0994177036686e-12	0.827850162984522	0.269	0.052	2.1224391793807e-07
WDR48	9.27974452867707e-12	0.411172055810219	0.246	0.04	2.16450041131393e-07
PCDH1	9.35360218226956e-12	0.27299827476724	0.27	0.052	2.18172770901438e-07
UBP1	9.85101797614835e-12	0.805904463023387	0.229	0.032	2.2977499429366e-07
ZNF254	9.91147723912673e-12	1.33224080754717	0.238	0.036	2.31185206602631e-07
PFDN2	1.00557172817044e-11	-0.375333091695914	0.588	0.224	2.34549605595754e-07
NRAS	1.01560064098274e-11	0.411662086271836	0.327	0.084	2.36888849509223e-07
TCEA2	1.02227561509161e-11	0.465297532159245	0.317	0.08	2.38445787220117e-07
CUL4B	1.06489762258312e-11	0.65727508931105	0.257	0.048	2.48387370467512e-07
TBC1D1	1.08786769005503e-11	-0.43170651334407	0.47	0.168	2.53745138705336e-07
INTS3	1.10456825628868e-11	0.628127358106575	0.269	0.052	2.57640545779334e-07
FBXO21	1.1094782760694e-11	0.328820975142221	0.292	0.068	2.58785807893187e-07
QSOX1	1.11017539494247e-11	0.47325850223076	0.249	0.044	2.5894841087033e-07
APOLD1	1.1149082106035e-11	0.431706548034509	0.345	0.096	2.60052340123267e-07
PSMD7	1.15517810711122e-11	-0.402157003403792	0.577	0.232	2.69445293483692e-07
ILK	1.16310583800941e-11	-0.328899086129043	0.495	0.176	2.71294436715695e-07
AGAP3	1.18382859459043e-11	0.490805451508395	0.297	0.072	2.76128019688219e-07
TRRAP	1.18384376905592e-11	1.70257479355397	0.196	0.016	2.76131559132293e-07
ECH1	1.19871129615107e-11	-0.251420455544609	0.499	0.18	2.79599409827238e-07
RBM28	1.2139777439516e-11	0.845815737915671	0.222	0.028	2.83160308776711e-07
IFIH1	1.21808702701641e-11	0.708410250181024	0.25	0.044	2.84118799051578e-07
CRTAP	1.22831431007683e-11	-0.318392066634855	0.5	0.184	2.86504312825421e-07
FADS1	1.23640476371044e-11	1.55853972796745	0.203	0.02	2.88391411135461e-07
SLC29A1	1.26262030753718e-11	0.605674047309841	0.27	0.052	2.94506186733048e-07
SNRPD1	1.27015520556204e-11	-0.557027657253173	0.588	0.228	2.96263701697345e-07
THUMPD3-AS1	1.27517022890612e-11	0.916990406097081	0.293	0.072	2.97433455892353e-07
NUTM2B-AS1	1.29742057409676e-11	0.537547228855094	0.281	0.06	3.02623348908069e-07
CD276	1.31385998507172e-11	0.325539250978665	0.408	0.132	3.06457841517978e-07
PHLDB1	1.32386434254988e-11	0.639841971259509	0.338	0.096	3.0879135789976e-07
FNBP1	1.33242257948865e-11	0.258561526459199	0.324	0.088	3.10787566665727e-07
ARL8A	1.35725578831792e-11	0.257333211468196	0.278	0.06	3.16579912625156e-07
SYT11	1.36347416735878e-11	1.01314142377315	0.209	0.024	3.18030349536436e-07
JARID2	1.36433615423084e-11	0.447657918137686	0.265	0.056	3.18231407974343e-07
HSP90AA1	1.371568583999e-11	0.40743433935739	0.989	0.712	3.19918372217766e-07
B3GAT3	1.37337862195393e-11	0.46653452835488	0.27	0.056	3.20340563570754e-07
MRTFB	1.37347580928052e-11	0.573625436232189	0.255	0.048	3.20363232514682e-07
ITGA9	1.38124790081174e-11	1.37025827072163	0.233	0.036	3.22176072864339e-07
ERP29	1.38308238388157e-11	-0.288995796167713	0.618	0.252	3.22603966040375e-07
MCU	1.38345801070949e-11	1.03829540186022	0.224	0.032	3.22691580997987e-07
QTRT2	1.38365175109857e-11	1.66351889313391	0.23	0.036	3.22736770943743e-07
RIMKLB	1.40849873196642e-11	0.74845104547097	0.262	0.052	3.28532329231167e-07
MEF2D	1.42365253377199e-11	-0.30240392172534	0.334	0.088	3.32066953502317e-07
ATMIN	1.43119222244754e-11	0.664771266025102	0.262	0.052	3.3382558588589e-07
CFAP36	1.45864247467018e-11	0.30396980782708	0.365	0.112	3.4022835721682e-07
SSB	1.47068821612818e-11	-0.252044009943856	0.738	0.308	3.43038026411899e-07
CASK	1.47095961987664e-11	0.790260312158648	0.219	0.028	3.43101331336225e-07
NPAT	1.4855730930659e-11	1.17863914312996	0.219	0.028	3.46509923957621e-07
PELI1	1.52823173574006e-11	0.42938634162845	0.274	0.056	3.56460052361369e-07
CUL4A	1.53097724579194e-11	0.856362701055743	0.234	0.036	3.5710044258097e-07
EXT1	1.5319416094127e-11	0.429862590044402	0.269	0.056	3.57325380395513e-07
TMEM43	1.53811519129053e-11	0.65570141544152	0.255	0.048	3.58765368368517e-07
MAML3	1.5510061415883e-11	1.03521954721015	0.246	0.044	3.61772182525472e-07
NOS3	1.57018521933655e-11	0.699758328930163	0.265	0.052	3.6624570241025e-07
OAS3	1.57168448453995e-11	0.644170724930965	0.226	0.032	3.66595406018942e-07
SAP30L	1.61210708898013e-11	1.0808616611812	0.278	0.064	3.76023978504616e-07
LIN7C	1.61437609825789e-11	0.55687880992425	0.282	0.064	3.76553224918652e-07
ITGA10	1.62373275851184e-11	0.909213869139736	0.228	0.036	3.78735665922886e-07
NOL8	1.62913636731002e-11	0.86262722980339	0.246	0.044	3.79996057675063e-07
MMADHC	1.6330937381439e-11	-0.351387235572282	0.405	0.124	3.80919114422066e-07
AP3B1	1.64063734352396e-11	0.317235099138231	0.333	0.092	3.82678660376964e-07
SEMA6B	1.64847193015715e-11	0.821689506630624	0.262	0.052	3.84506077709155e-07
XBP1	1.64865878131463e-11	0.350633390799007	0.338	0.096	3.84549660741638e-07
RAD23B	1.71878718340252e-11	-0.300933308997209	0.51	0.188	4.00907110528638e-07
ANKS1A	1.7354374944564e-11	0.751028843737462	0.22	0.028	4.04790795581956e-07
LRRC47	1.74767610041652e-11	1.05737696227029	0.215	0.028	4.07645450422154e-07
RCOR1	1.75874726090755e-11	1.43996966116434	0.209	0.024	4.10227798606685e-07
MBD5	1.76863819489058e-11	1.47314236018147	0.229	0.036	4.12534858958228e-07
TRAM2	1.78272731171497e-11	0.557310801990924	0.277	0.06	4.15821145457517e-07
BLMH	1.90788117327219e-11	0.490243323867472	0.267	0.056	4.45013283665739e-07
MGAT5	1.93343569259537e-11	1.33550684145186	0.229	0.036	4.50973875297871e-07
FBXO3	1.94326659641103e-11	0.609457681578573	0.23	0.036	4.53266933612873e-07
ZNF518B	1.94634518181584e-11	1.16829302898655	0.217	0.028	4.53985013658544e-07
TFPI	1.97744021320972e-11	0.626181007471753	0.356	0.112	4.61237929731167e-07
RLIM	2.00731769082664e-11	0.448147669757625	0.271	0.056	4.68206851385313e-07
NAPRT	2.01011825640329e-11	1.06937369821695	0.292	0.076	4.68860083306068e-07
ARFGAP2	2.02951838963652e-11	0.731335420660095	0.259	0.052	4.73385164382719e-07
IL10RB	2.03144906714331e-11	1.10839920849478	0.22	0.032	4.73835494911176e-07
SPHK1	2.06850985470355e-11	0.890887184942548	0.224	0.032	4.82479923609603e-07
XPR1	2.13229128438341e-11	0.867285293871019	0.217	0.028	4.9735694208243e-07
APOOL	2.14423523574373e-11	0.695060675208733	0.209	0.024	5.00142868737225e-07
PNPLA2	2.16221790367833e-11	0.825168372407858	0.251	0.048	5.0433732603297e-07
MSH6	2.16918069397765e-11	0.288020070745995	0.244	0.044	5.05961396870286e-07
KLHL9	2.18759258742585e-11	0.638840494879914	0.254	0.048	5.10255971017079e-07
TMEM87B	2.20675974457885e-11	1.14237071811752	0.219	0.032	5.14726710423017e-07
VDAC1	2.2122650656515e-11	-0.413515682749569	0.542	0.208	5.16010826563211e-07
GATAD1	2.22713778520397e-11	0.317354005551203	0.306	0.08	5.19479888398827e-07
CYLD	2.23836665904764e-11	0.581274764187279	0.254	0.048	5.22099023222862e-07
TOB1	2.24570911315183e-11	0.276999621360898	0.3	0.076	5.23811650642663e-07
HNRNPR	2.24888827586197e-11	-0.489328623498495	0.717	0.28	5.24553190344804e-07
UBE4A	2.28308451736225e-11	0.779254821579652	0.28	0.064	5.32529463674745e-07
TNFRSF1B	2.29424490762657e-11	0.597428940463639	0.3	0.076	5.35132624703896e-07
ATM	2.30081996680858e-11	0.627498031190142	0.254	0.048	5.36666257258102e-07
CNOT1	2.38678232029755e-11	0.813477131414634	0.244	0.044	5.56716976209403e-07
CS	2.41588161403805e-11	2.05811494930496	0.184	0.012	5.63504386474375e-07
AMD1	2.42768626330049e-11	0.253066890763517	0.313	0.08	5.6625782091484e-07
NOB1	2.48708037446747e-11	0.785126193476459	0.239	0.04	5.80111497344538e-07
ABHD2	2.51406385673398e-11	1.52280302628692	0.24	0.044	5.86405394583201e-07
BTG3	2.5331828755958e-11	0.395884379770877	0.301	0.076	5.9086490573272e-07
PMPCB	2.53549792311836e-11	0.859945465796271	0.288	0.068	5.91404890567357e-07
RPL32	2.56787152019527e-11	-0.461512094610889	0.995	0.896	5.98956032085546e-07
SMAD9	2.57589102440563e-11	2.21778997168831	0.197	0.02	6.00826581442612e-07
RFX3	2.5839405122939e-11	0.576561599113371	0.207	0.024	6.02704124492552e-07
ST3GAL1	2.58445957492297e-11	0.252362441812387	0.303	0.076	6.02825195850784e-07
RAF1	2.60722520005006e-11	0.448809228797431	0.297	0.076	6.08135277911676e-07
LHFPL2	2.63400902946421e-11	2.60062441944477	0.209	0.028	6.14382606122528e-07
MRPS10	2.66281542415091e-11	0.313707723203832	0.327	0.088	6.21101697683199e-07
C1orf115	2.72498572301195e-11	0.841476873610943	0.267	0.056	6.35602919892538e-07
FAM50A	2.73950030077968e-11	0.569780427156582	0.349	0.108	6.3898844515686e-07
SNCAIP	2.75987078033431e-11	0.678712357727034	0.217	0.028	6.43739859512977e-07
PIK3C2B	2.87341862115704e-11	0.299323434292226	0.278	0.06	6.7022489338488e-07
MYO5C	2.90562498863507e-11	1.78478467077217	0.192	0.016	6.7773702859913e-07
MAGI2-AS3	2.95196345159933e-11	0.533522562329961	0.327	0.092	6.88545475085543e-07
IER3IP1	3.00594547573616e-11	-0.310591708470208	0.455	0.156	7.01136782215459e-07
KIAA0319L	3.04839154193185e-11	1.70849689017028	0.212	0.028	7.11037327155605e-07
B4GAT1	3.04839236229407e-11	1.68419497768989	0.212	0.028	7.11037518505092e-07
CARD6	3.0606572581522e-11	0.555942497986673	0.272	0.06	7.13898305464e-07
ANKRD26	3.15708312817107e-11	0.435761523415611	0.267	0.056	7.36389639645903e-07
RFTN2	3.18662842374396e-11	0.918260515364665	0.243	0.044	7.43281079838278e-07
POM121C	3.21122076165005e-11	1.1957862250669	0.219	0.032	7.49017242654874e-07
IDS	3.22351954441352e-11	0.869181605888735	0.298	0.076	7.51885933734453e-07
MGMT	3.22931353501892e-11	-0.260680292222711	0.667	0.272	7.53237382043163e-07
ZCCHC2	3.27776143024942e-11	0.269135181957261	0.23	0.036	7.64537853605678e-07
BLOC1S1	3.28672490904307e-11	-0.62587742783397	0.647	0.256	7.66628585034295e-07
DGCR2	3.381656193815e-11	4.88604848371063	0.163	0.004	7.88771307207348e-07
VPS51	3.39696631923673e-11	0.779579629321726	0.287	0.068	7.92342393961968e-07
CRELD1	3.40923752458302e-11	2.00918526479651	0.202	0.024	7.9520465260899e-07
EMC8	3.4679292398578e-11	0.756518948763636	0.255	0.052	8.08894495196831e-07
TJP2	3.5490113230533e-11	0.478799465599322	0.292	0.072	8.27806891102182e-07
OGFRL1	3.62371519095317e-11	0.42998540097312	0.314	0.084	8.45231568289826e-07
AHI1	3.65162469592459e-11	1.79867517072013	0.234	0.04	8.5174146032441e-07
GABARAPL1	3.7271519055518e-11	0.321984424400869	0.322	0.092	8.69358181969958e-07
MAP3K3	3.73734551596945e-11	0.310357140779637	0.325	0.088	8.71735841599874e-07
UHRF2	3.74812751121461e-11	0.32925384188859	0.25	0.048	8.74250741990808e-07
DBNL	3.79759202281194e-11	-0.311870704897564	0.345	0.1	8.85788339320886e-07
FBRS	3.83360338503495e-11	1.65869721127648	0.203	0.024	8.94187989559402e-07
MOSPD2	3.87701832864997e-11	0.707088653471217	0.236	0.044	9.04314525157606e-07
SEC24D	4.01887880602722e-11	0.549664955400281	0.226	0.036	9.37403481505849e-07
COX7A2L	4.0454312565853e-11	-0.397054471030537	0.6	0.232	9.43596840598521e-07
ZBTB46	4.09638254904633e-11	0.733934866518481	0.269	0.06	9.55481229565056e-07
KIF1C	4.14474807637299e-11	-0.389167088510368	0.38	0.116	9.66762488814e-07
MED10	4.22460672647438e-11	-0.34796833365634	0.469	0.176	9.8538951895015e-07
CREG1	4.24167483963538e-11	-0.402014166830103	0.45	0.156	9.89370656344951e-07
CACNA1C	4.25769990408873e-11	1.59273087349032	0.208	0.028	9.93108502628695e-07
BICD1	4.25993203813917e-11	0.263697829984424	0.241	0.044	9.93629147895961e-07
GTF3C1	4.2652098784824e-11	0.515188244276401	0.251	0.048	9.9486020415602e-07
ZYG11B	4.29508173741648e-11	0.386875175920761	0.293	0.072	1.00182781525239e-06
NOP14	4.2993521112566e-11	1.31913995448753	0.186	0.016	1.0028238799506e-06
SHPRH	4.30253202488842e-11	0.415831243058083	0.29	0.068	1.00356559480522e-06
AUTS2	4.30641953299092e-11	0.857334069567335	0.238	0.044	1.00447235607013e-06
LARP4B	4.31798415711536e-11	0.764491046232263	0.249	0.048	1.00716980464716e-06
SLC41A3	4.45629566716114e-11	0.568574729704566	0.25	0.048	1.03943096436534e-06
SERPINB1	4.4909480380809e-11	0.29521368210523	0.339	0.096	1.04751362988237e-06
MEOX1	4.49872237237095e-11	1.30736216919168	0.234	0.04	1.04932699335552e-06
DUSP3	4.53501051256310e-11	0.37499120412734	0.231	0.04	1.05779120205534e-06
APPBP2	4.55174353634218e-11	0.431669103980288	0.295	0.076	1.06169417985181e-06
PHLDA3	4.56681676946612e-11	0.311613175366784	0.325	0.088	1.06521001147797e-06
MAPKAPK2	4.58549061611141e-11	0.390541036135201	0.324	0.092	1.06956568620799e-06
ESYT1	4.67829290469877e-11	0.584500103724889	0.244	0.044	1.09121182002099e-06
TSC2	4.68618199038247e-11	0.952252440980476	0.246	0.048	1.09305194925671e-06
NYNRIN	4.70303927069935e-11	0.851647965877639	0.234	0.04	1.09698390989062e-06
POGLUT3	4.71228872630072e-11	1.68628871024747	0.194	0.02	1.09914134540964e-06
ZNF830	4.76873552989596e-11	1.36583838511136	0.208	0.028	1.11230756234823e-06
ZNF467	4.78528452702671e-11	0.310903082797189	0.307	0.084	1.11616761592898e-06
UBE2E1	4.85781194611606e-11	0.286349419395395	0.329	0.092	1.13308463643157e-06
HMCN1	4.95766235689256e-11	1.22610483808494	0.199	0.024	1.15637474474519e-06
PICALM	4.97577647002988e-11	-0.382768120217772	0.597	0.236	1.16059986163447e-06
PLXNA2	4.98467783638586e-11	0.316235594270263	0.302	0.08	1.162676105337e-06
DDT	5.10873041025145e-11	-0.390958028450509	0.486	0.176	1.19161136819115e-06
VANGL1	5.1243970727092e-11	1.97168710032607	0.21	0.028	1.19526561720942e-06
CLN8	5.20676748659986e-11	1.23194506453763	0.223	0.036	1.21447851624942e-06
YWHAG	5.21811806897694e-11	-0.316302996783548	0.494	0.176	1.21712603958887e-06
KIF13A	5.24811966479429e-11	0.43663140353769	0.266	0.06	1.22412391181327e-06
PLOD3	5.35188104662324e-11	0.422566072505709	0.275	0.064	1.24832625412487e-06
KLHL20	5.41829737880466e-11	1.86761209570639	0.194	0.02	1.26381786360619e-06
LYST	5.42538146736221e-11	0.436669491129083	0.345	0.108	1.26547022726224e-06
SORBS3	5.54149426452831e-11	-0.403218877355275	0.391	0.128	1.29255353720123e-06
DDX58	5.61955531824405e-11	0.36849336736687	0.244	0.044	1.31076127798043e-06
PHYH	5.7525596158646e-11	0.438160965697219	0.267	0.06	1.34178453040042e-06
RPL12	5.7884442312139e-11	-0.506901422772628	0.991	0.868	1.35015461693064e-06
TIFA	5.88413556441174e-11	1.5475937424392	0.186	0.016	1.37247462039904e-06
MXI1	5.90822044834661e-11	0.436857071223764	0.251	0.048	1.37809241957685e-06
HCG18	5.99112286029446e-11	0.514812305173543	0.21	0.028	1.39742940716368e-06
TMEM222	5.99564020975804e-11	0.782237942586498	0.238	0.044	1.39848307892606e-06
SCYL2	6.0083765883812e-11	0.551159819544305	0.252	0.052	1.40145383923992e-06
KIF2A	6.04111641908707e-11	-0.358907585279424	0.339	0.096	1.40909040475206e-06
CNKSR3	6.05805442836037e-11	6.22824579578667	0.152	0	1.41304119541506e-06
UBE2L3	6.06569716660307e-11	-0.660984374674169	0.658	0.268	1.41482386411017e-06
ATG3	6.07857251437506e-11	-0.770272757937541	0.412	0.136	1.41782703897798e-06
CAVIN1	6.13676460138757e-11	0.304201357116926	0.959	0.532	1.43140034327365e-06
NAV3	6.23671678777447e-11	0.260506534449075	0.249	0.048	1.4547141907484e-06
UQCRC2	6.25153206283448e-11	-0.396682406913037	0.454	0.164	1.45816985365614e-06
SNX18	6.30689228924364e-11	1.10656964786272	0.203	0.024	1.47108262646608e-06
SPNS2	6.42933072203039e-11	0.916679320592997	0.246	0.048	1.49964139091359e-06
GARS	6.46376906671789e-11	0.418918314431861	0.304	0.084	1.50767413481195e-06
TOMM70	6.53668848422977e-11	0.44963430825039	0.26	0.056	1.52468258894659e-06
ARHGAP17	6.65658831817396e-11	0.559623411885867	0.235	0.044	1.55264922521408e-06
RAB8B	6.72662581532207e-11	0.411288879389872	0.311	0.084	1.56898547142387e-06
TNFRSF25	6.74974871898424e-11	0.684002945999189	0.215	0.032	1.57437888870307e-06
ZNF33A	6.77476579217779e-11	0.279422603343028	0.281	0.068	1.58021412102547e-06
PSMB5	6.86124475659169e-11	-0.431176549649688	0.66	0.268	1.60038533947501e-06
HDGF	6.93752169109803e-11	-0.279997671263423	0.418	0.144	1.61817693444862e-06
CD55	6.94229521193023e-11	0.485230273174531	0.271	0.068	1.61929035818273e-06
SYNRG	6.95627814296869e-11	0.282898291786587	0.276	0.064	1.62255187684745e-06
THBS1	6.96429314086572e-11	0.659328345394476	0.304	0.084	1.62442137510693e-06
KCTD3	7.01014056072344e-11	1.35001074968272	0.226	0.04	1.63511528578874e-06
SNX14	7.07114822217443e-11	0.627717906784275	0.244	0.048	1.64934532282219e-06
TCEAL4	7.12895085260069e-11	-0.317109871725808	0.713	0.312	1.66282778636911e-06
ZBTB4	7.13244614615769e-11	0.313598410245406	0.307	0.08	1.66364306359128e-06
UBE2W	7.2086811956009e-11	0.51616912376189	0.235	0.04	1.68142488887391e-06
BTBD6	7.26651763332259e-11	0.257485559437722	0.261	0.056	1.69491523797249e-06
POR	7.45682136124424e-11	1.63960046807744	0.209	0.032	1.73930358251022e-06
SNRPB2	7.46094707537319e-11	-0.412719130201133	0.574	0.228	1.7402659053308e-06
NLRP1	7.50732422149787e-11	0.718022277608738	0.24	0.044	1.75108337466438e-06
ILRUN	7.5083618446907e-11	0.547920273419904	0.233	0.04	1.75132540027411e-06
NAA50	7.55951394737234e-11	0.390353983256891	0.293	0.076	1.7632566282246e-06
SLC25A46	7.59306721187854e-11	1.23600702436835	0.234	0.044	1.77108292717067e-06
DDX56	7.7040771052597e-11	1.84532585438418	0.192	0.02	1.79697598480182e-06
FAM199X	7.71765759670052e-11	2.08090819520821	0.198	0.024	1.8001436344304e-06
BCL7C	7.75629871714881e-11	-0.296947777153207	0.489	0.184	1.80915667577496e-06
RBM7	7.78147564871588e-11	0.448322426597531	0.255	0.056	1.81502919506298e-06
UBE2I	7.81497812714749e-11	-0.319466663261287	0.645	0.268	1.82284364815715e-06
TMEM189	7.84125961972583e-11	0.641916933435531	0.241	0.048	1.82897380630105e-06
COPG1	7.94383199674082e-11	0.344913756221255	0.225	0.036	1.8528988132398e-06
SH3BP4	8.06988925504597e-11	0.948929289088251	0.217	0.032	1.88230166873947e-06
OTUD5	8.14678911178581e-11	1.59414358136303	0.168	0.008	1.90023856032404e-06
[truncated: 3,758 more rows]
