# Supplementary material for: Case Report: Single-cell RNA sequencing reveals cellular and molecular mechanisms in newborn cardiac hemangioma formation
Source: Front Cardiovasc Med. 2025 Dec 8;12:1682677. doi: 10.3389/fcvm.2025.1682677 (PMC12722891; doi:10.3389/fcvm.2025.1682677)
Supplement: Supplementary file 3 [file Datasheet2.csv]

p_val	avg_log2FC	pct.1	pct.2	p_val_adj	cluster	gene	cell_type
0	9.355614134467	0.933	0.006	0	12	IGHM	B Cell
0	9.81984568453726	0.827	0.001	0	12	TCL1A	B Cell
0	7.49284850677158	0.787	0.011	0	12	SPIB	B Cell
0	8.52341863251451	0.787	0.017	0	12	IGKC	B Cell
0	9.51746678676001	0.773	0.004	0	12	CD79A	B Cell
0	8.59527123232234	0.733	0.005	0	12	VPREB3	B Cell
0	9.68028215352768	0.68	0.001	0	12	IGHD	B Cell
0	6.59251948694231	0.667	0.008	0	12	MZB1	B Cell
0	8.23220337778628	0.627	0.009	0	12	BANK1	B Cell
0	8.9055905043517	0.587	0.003	0	12	MS4A1	B Cell
0	8.99929714739281	0.56	0.003	0	12	NIBAN3	B Cell
0	10.8566558321275	0.48	0.001	0	12	PAX5	B Cell
0	10.4145179325698	0.427	0	0	12	FCRL1	B Cell
4.37346909698671e-320	7.96472786499982	0.36	0.001	1.02011166687215e-315	12	POU2AF1	B Cell
3.26814543411068e-319	8.3076633250521	0.427	0.003	7.62294922506316e-315	12	IGLC1	B Cell
2.38553980149907e-303	9.57852024753233	0.333	0.001	5.56427158699657e-299	12	FCRLA	B Cell
5.45076699568008e-300	8.26902173962269	0.32	0.001	1.27139140174238e-295	12	BLK	B Cell
1.33522697134368e-292	6.80989500288441	0.4	0.003	3.11441691065914e-288	12	CD24	B Cell
2.4081390733249e-250	7.47423331030669	0.387	0.004	5.61698438853033e-246	12	TNFRSF13C	B Cell
2.71465733127428e-205	7.58701893252535	0.347	0.004	6.33193822519726e-201	12	CD22	B Cell
2.0859845041902e-201	7.11802379564369	0.867	0.05	4.86555885602365e-197	12	CD79B	B Cell
1.26623930030746e-162	6.93158797183485	0.253	0.002	2.95350316796714e-158	12	MME	B Cell
2.46055990141461e-149	6.15530666117766	0.293	0.005	5.73925597004957e-145	12	LINC02397	B Cell
2.36136085322724e-148	5.58019881602146	0.76	0.053	5.50787419015253e-144	12	AFF3	B Cell
7.31291583722812e-140	7.1387194221211	0.253	0.004	1.70573761903346e-135	12	CD19	B Cell
1.79703363245308e-132	7.30003012023332	0.267	0.005	4.19158094769681e-128	12	CXCR5	B Cell
4.39527041763531e-130	6.78400145050766	0.28	0.005	1.02519682491344e-125	12	DTX1	B Cell
2.79763500008916e-118	4.3869853041328	0.733	0.061	6.52548363770796e-114	12	LTB	B Cell
9.59845789561694e-117	5.69007888930085	0.44	0.02	2.23884030415265e-112	12	LY9	B Cell
4.24235723345548e-116	5.53310393481615	0.613	0.043	9.89529824703491e-112	12	BCL11A	B Cell
3.94398001232469e-113	5.35042210623941	0.467	0.023	9.19933337874734e-109	12	IRF4	B Cell
6.07708185157276e-111	3.53481444518407	0.56	0.037	1.41747934187935e-106	12	IGLC2	B Cell
1.14791152558285e-106	2.85557942191778	0.307	0.009	2.67750363342201e-102	12	IGLC3	B Cell
1.09589512936472e-101	5.45601834029903	0.373	0.016	2.5561753892432e-97	12	TPD52	B Cell
6.19513679745827e-101	5.33971012994858	0.52	0.034	1.44501565800714e-96	12	RUBCNL	B Cell
4.40868843796276e-96	5.94338556535893	0.507	0.035	1.02832657815481e-91	12	BACH2	B Cell
1.97750068214763e-88	3.914255818202	0.707	0.076	4.61252034110934e-84	12	RHOH	B Cell
1.63948175430389e-87	5.16801217324623	0.333	0.015	3.82409119191381e-83	12	JCHAIN	B Cell
4.32521114477894e-87	3.87335815638038	0.68	0.073	1.00885549951969e-82	12	PRKCB	B Cell
1.67031026361544e-81	3.1701972454157	0.787	0.101	3.89599868988301e-77	12	CD52	B Cell
3.21606819722814e-81	4.79348777751588	0.547	0.05	7.50147907003464e-77	12	CD72	B Cell
3.87519011822826e-81	3.44451140028969	0.507	0.039	9.03888095076743e-77	12	IKZF3	B Cell
8.58125889257419e-80	4.33110781330285	0.973	0.216	2.00157863669293e-75	12	CD37	B Cell
3.82568814631171e-77	4.93737440195193	0.387	0.024	8.92341760127206e-73	12	GPR18	B Cell
5.76610108902793e-73	3.6565829458679	0.453	0.035	1.34494307901576e-68	12	FCMR	B Cell
8.98995799657904e-72	4.21563456619713	0.333	0.018	2.09690770270206e-67	12	MCTP2	B Cell
1.50472340283068e-69	3.05853197947271	0.893	0.163	3.50976733710256e-65	12	CD69	B Cell
6.75028219439979e-69	3.51454773558215	0.64	0.08	1.57450332184375e-64	12	RIPOR2	B Cell
1.07340533471067e-63	4.75509831835161	0.267	0.013	2.50371794321263e-59	12	PARP15	B Cell
4.38673760649967e-61	4.45293685905888	0.6	0.084	1.02320654671605e-56	12	RALGPS2	B Cell
2.11682201232854e-60	7.15180647044148	0.253	0.013	4.93748734375632e-56	12	ACSM3	B Cell
1.18923213026533e-56	3.77797176899946	0.467	0.05	2.77388394384388e-52	12	PLAC8	B Cell
1.39580456706406e-55	4.07537058046276	0.413	0.04	3.25571415267692e-51	12	PIM2	B Cell
1.44252194997802e-54	3.60667906065832	0.667	0.116	3.36468244832373e-50	12	RBM38	B Cell
2.35746661479956e-53	3.39194524949024	0.347	0.028	5.49879087901998e-49	12	CCR7	B Cell
6.83732746247714e-51	4.35152668769154	0.427	0.048	1.59480663062279e-46	12	CD38	B Cell
7.4727669850242e-50	2.64471878765713	0.587	0.086	1.74302289925689e-45	12	SLC38A1	B Cell
7.39890111394057e-49	2.82637758806178	0.947	0.296	1.72579368482664e-44	12	CXCR4	B Cell
5.09484514293389e-48	4.76464723373511	0.373	0.038	1.18837262958933e-43	12	NEIL1	B Cell
1.37189971630153e-47	3.9584792659093	0.493	0.069	3.19995608827332e-43	12	STRBP	B Cell
2.03909058128129e-46	3.25684690757269	0.64	0.117	4.7561787808386e-42	12	CYTIP	B Cell
3.09942235382871e-46	3.45009899440882	0.773	0.179	7.22940264030546e-42	12	BIRC3	B Cell
1.2454824872781e-45	2.80168918544803	0.68	0.137	2.90508790157617e-41	12	NCF1	B Cell
5.35635725878392e-44	2.86946270897839	0.867	0.269	1.24937033061135e-39	12	LIMD2	B Cell
3.40235266817615e-43	2.01420548869262	0.92	0.26	7.93598759852086e-39	12	HLA-DQB1	B Cell
1.10499794490355e-42	3.43474978698209	0.64	0.131	2.57740770648752e-38	12	POU2F2	B Cell
8.0524657326345e-42	3.88699977502072	0.253	0.019	1.878237632137e-37	12	IKZF2	B Cell
1.71431047757919e-41	2.270890059994	0.56	0.09	3.99862918895345e-37	12	IL2RG	B Cell
1.07842241107814e-40	4.20432244461658	0.32	0.033	2.51542027383976e-36	12	C16orf74	B Cell
4.30925072957533e-40	2.99844074433651	0.693	0.166	1.00513273267345e-35	12	ISG20	B Cell
6.67768472893058e-40	4.32529977879844	0.48	0.079	1.55756996302306e-35	12	BCL7A	B Cell
2.01290858147737e-39	3.90788717037251	0.333	0.036	4.69510926629596e-35	12	S1PR4	B Cell
3.60710242531312e-38	2.96578768120451	0.8	0.253	8.41356640704284e-34	12	CD55	B Cell
5.285475295659e-38	3.33440621866468	0.707	0.181	1.23283711271246e-33	12	NFKBID	B Cell
7.77635618965992e-37	2.42565725946535	0.653	0.142	1.81383508123818e-32	12	CD48	B Cell
5.44233211349944e-36	3.93848642075739	0.373	0.051	1.26942396547374e-31	12	WDFY4	B Cell
1.09785966669783e-32	2.9700345724941	0.52	0.106	2.56075767257269e-28	12	CLEC2D	B Cell
1.36358825406735e-32	2.92807608162488	0.493	0.095	3.18056960261209e-28	12	AREG	B Cell
7.67880772236926e-32	3.33578931059369	0.267	0.028	1.79108190124263e-27	12	P2RY10	B Cell
3.07989017453188e-31	3.19285172200919	0.56	0.139	7.18384383209562e-27	12	HVCN1	B Cell
8.32321824445992e-31	4.61155464845448	0.347	0.051	1.94139065552028e-26	12	CCDC191	B Cell
8.68723427678101e-31	1.75771760530539	0.947	0.358	2.02629739505917e-26	12	LAPTM5	B Cell
1.72121558401466e-30	2.10341219218386	0.587	0.133	4.0147353497142e-26	12	RAC2	B Cell
1.77673633234954e-29	1.80078302925223	0.773	0.235	4.14423749520531e-25	12	HLA-DQA1	B Cell
3.60352034320813e-29	2.06998622187313	0.893	0.489	8.40521120053296e-25	12	YPEL5	B Cell
6.02607793268364e-29	1.01927528139222	0.987	0.962	1.40558267779846e-24	12	RPS11	B Cell
7.43798499032605e-29	3.5308739807301	0.4	0.071	1.73490999899355e-24	12	LRMP	B Cell
1.46309708973171e-28	3.64282329609181	0.267	0.032	3.41267396179922e-24	12	AL121944.1	B Cell
4.35507159224785e-28	3.54677752028633	0.32	0.047	1.01582044889181e-23	12	GAPT	B Cell
6.77084027820981e-28	2.55044606864724	0.56	0.138	1.57929849489244e-23	12	SYK	B Cell
1.89078000549878e-27	3.41640096003662	0.373	0.065	4.4102443628259e-23	12	CDCA7L	B Cell
2.35529849121327e-27	2.88512080331292	0.28	0.036	5.49373373075495e-23	12	RASGRP1	B Cell
2.40285830712752e-27	1.86169318050925	0.867	0.333	5.60466700137493e-23	12	CD83	B Cell
3.17690912973554e-27	1.32121592041113	0.987	0.524	7.41014054510814e-23	12	HLA-DRA	B Cell
3.90533996883664e-27	2.61597571293368	0.453	0.092	9.10920547731147e-23	12	AC004687.1	B Cell
3.93258336579946e-27	1.05173832744418	0.987	0.98	9.17275070072724e-23	12	RPS27	B Cell
5.46088883907542e-27	2.92505144552921	0.413	0.08	1.27375232171434e-22	12	GNG7	B Cell
6.46704855713201e-27	3.20084261345234	0.333	0.052	1.50843907595104e-22	12	ATP2A3	B Cell
9.65733431605346e-27	2.42038419348064	0.64	0.185	2.25257322921947e-22	12	UCP2	B Cell
1.4653023760924e-26	1.0626581426273	0.96	0.429	3.41781779223552e-22	12	HLA-DPB1	B Cell
1.54944798018687e-26	1.36711106282891	1	0.544	3.61408741378587e-22	12	CD74	B Cell
3.30350888610364e-26	2.41709116861745	0.813	0.405	7.70543447683674e-22	12	EZR	B Cell
9.76017485107853e-26	3.13641221770666	0.493	0.122	2.27656078401407e-21	12	KDM4B	B Cell
4.85423536296213e-25	1.81975809557761	0.627	0.179	1.13225039841092e-20	12	CALHM6	B Cell
1.03586744275018e-24	2.70900674112236	0.493	0.122	2.41616081021479e-20	12	SPINT2	B Cell
3.81006388620318e-24	3.05077302832455	0.307	0.049	8.88697401456892e-20	12	DAPP1	B Cell
4.40942593597005e-24	3.2993783647478	0.347	0.064	1.02849859956501e-19	12	EAF2	B Cell
9.02796270190189e-24	3.86256940368881	0.36	0.07	2.10577230021861e-19	12	ZBTB18	B Cell
9.74296147780597e-24	2.74612332501815	0.587	0.195	2.27254576469824e-19	12	ZCCHC7	B Cell
1.00097334059037e-23	2.52136571162854	0.427	0.093	2.33477031692703e-19	12	TSPAN13	B Cell
1.13147300632993e-23	2.80297783601261	0.533	0.145	2.63916078726457e-19	12	IRF8	B Cell
2.64363242399706e-23	3.16805950401106	0.267	0.039	6.16627262897313e-19	12	SLC2A1	B Cell
3.46474647335911e-23	1.76942853682445	0.36	0.064	8.08152114911014e-19	12	ACAP1	B Cell
7.45949747800812e-23	3.66797685620135	0.347	0.067	1.73992778674539e-18	12	BTK	B Cell
3.19979383701147e-22	3.21882659897673	0.467	0.126	7.46351912482925e-18	12	CYB561A3	B Cell
3.6530177318883e-22	2.64387053886276	0.347	0.065	8.52066385962946e-18	12	CYFIP2	B Cell
7.47831264664934e-22	0.826846376185652	1	0.975	1.74431642483096e-17	12	RPL13A	B Cell
9.60578667260552e-22	1.01496912322705	0.987	0.96	2.24054974138524e-17	12	RPS29	B Cell
1.50790088842094e-21	2.67395598483416	0.547	0.162	3.51717882224184e-17	12	RAB11FIP1	B Cell
2.64429866558474e-21	3.22822236453851	0.373	0.083	6.16782663747642e-17	12	QRSL1	B Cell
3.46145268293211e-21	1.09515324870001	1	0.966	8.07383838293915e-17	12	HSP90AA1	B Cell
4.03507441235361e-21	1.36624588791341	0.987	0.708	9.41181106681479e-17	12	BTG2	B Cell
4.64999222891585e-21	2.48384735318224	0.613	0.232	1.08461068739462e-16	12	TMEM243	B Cell
7.56698465548851e-21	2.84517177469325	0.32	0.061	1.76499917089269e-16	12	SELL	B Cell
1.02071799559209e-20	2.69742455531104	0.6	0.222	2.38082472471854e-16	12	HCG18	B Cell
1.47507043894262e-20	2.47226275820859	0.547	0.181	3.44060179883366e-16	12	PLEKHA2	B Cell
3.15023177447167e-20	1.07551539318341	1	0.967	7.34791561395516e-16	12	RPL18A	B Cell
3.90515272548891e-20	3.44257303432965	0.253	0.041	9.10876873220289e-16	12	AC027097.1	B Cell
8.77236225216279e-20	2.73154278055054	0.453	0.125	2.04615349531697e-15	12	CIITA	B Cell
1.02018057793867e-19	2.34364412295753	0.827	0.584	2.37957119804195e-15	12	HERPUD1	B Cell
1.02796290808986e-19	0.785410825016615	1	0.979	2.3977234831196e-15	12	RPL28	B Cell
1.14207751834524e-19	1.35654563864038	0.653	0.198	2.66389581154026e-15	12	HLA-DMB	B Cell
2.19817430647355e-19	0.797901430893035	1	0.958	5.12724156984955e-15	12	FAU	B Cell
2.42409465631881e-19	0.852505476278898	0.987	0.972	5.65420078586361e-15	12	RPS19	B Cell
2.73516158822394e-19	2.61559949017196	0.547	0.189	6.37976440453234e-15	12	CDKN2D	B Cell
3.0313607132823e-19	1.90449846023686	0.587	0.186	7.07064886373097e-15	12	TAGAP	B Cell
3.53872508865289e-19	3.62607995280722	0.267	0.047	8.25407626928286e-15	12	BLNK	B Cell
4.64976631220171e-19	2.16924067771561	0.467	0.128	1.08455799232105e-14	12	PIK3AP1	B Cell
6.53017010925138e-19	1.50478182361204	0.627	0.212	1.52316217798288e-14	12	CORO1A	B Cell
7.35617638903674e-19	0.863813812965492	0.987	0.959	1.71582814274282e-14	12	RPLP2	B Cell
1.03495640905687e-18	1.07925640492107	0.96	0.94	2.41403582412514e-14	12	RPS21	B Cell
1.68889530112704e-18	2.64578251826043	0.533	0.185	3.93934828987883e-14	12	HIST1H1C	B Cell
1.87250345903592e-18	2.22910670018517	0.747	0.423	4.36761431820129e-14	12	SNHG8	B Cell
2.2188435013803e-18	1.50158569415077	0.84	0.457	5.17545246696956e-14	12	REL	B Cell
3.01545656181702e-18	2.50587038140432	0.613	0.255	7.0335524304382e-14	12	MKNK2	B Cell
6.28120201751597e-18	1.46594881586689	0.96	0.852	1.4650903705856e-13	12	BTG1	B Cell
7.13154949317908e-18	1.71957240868629	0.733	0.342	1.66343391928402e-13	12	PMAIP1	B Cell
7.31596442056418e-18	2.86943978929055	0.453	0.138	1.7064487010966e-13	12	CMTM7	B Cell
9.49814455844405e-18	0.364212667370378	0.88	0.387	2.21544221825708e-13	12	HLA-DPA1	B Cell
1.03942601361766e-17	1.53527146285219	0.627	0.214	2.42446117676319e-13	12	PHACTR1	B Cell
1.22318548597374e-17	2.80693139789264	0.507	0.174	2.85308014603375e-13	12	MSI2	B Cell
1.41441771149946e-17	0.935059713601054	1	0.924	3.29912931207249e-13	12	JUND	B Cell
1.71616209171066e-17	1.91828838839806	0.653	0.278	4.00294807891513e-13	12	LYN	B Cell
2.06483629679169e-17	2.76782553113898	0.493	0.167	4.81623066226662e-13	12	TRAF4	B Cell
2.39093103335347e-17	0.389895150733726	0.947	0.483	5.57684663529698e-13	12	HLA-DRB1	B Cell
4.24166260416813e-17	2.34310516607847	0.387	0.1	9.89367802422216e-13	12	EPB41	B Cell
4.89231828379397e-17	2.62749750715366	0.333	0.078	1.14113323969494e-12	12	AC025164.1	B Cell
5.54309887259027e-17	0.803924944107398	0.987	0.974	1.29292781203168e-12	12	RPS8	B Cell
8.34656642601141e-17	2.21198822500305	0.48	0.155	1.94683661886716e-12	12	APBB1IP	B Cell
1.18742408403889e-16	1.92163706234818	0.68	0.333	2.7696666760207e-12	12	ZBTB10	B Cell
1.46791666864578e-16	0.744281650659294	0.973	0.979	3.42391562961629e-12	12	RPS12	B Cell
1.99214674350483e-16	3.78919247693169	0.36	0.095	4.64668227922501e-12	12	RNGTT	B Cell
2.30106430405016e-16	0.642260661401173	0.973	0.977	5.367232489197e-12	12	RPL19	B Cell
5.92363290273103e-16	2.72438951874668	0.253	0.049	1.38168737456201e-11	12	STK26	B Cell
8.29980165581567e-16	0.898827172739784	0.973	0.944	1.935928736219e-11	12	RPS5	B Cell
1.29294983261273e-15	1.50881875846851	0.88	0.601	3.01580548456919e-11	12	SF1	B Cell
1.62202098613724e-15	0.713034831720157	0.987	0.961	3.78336395016511e-11	12	RPS13	B Cell
1.68224812069365e-15	1.8546881853735	0.467	0.145	3.92384374151794e-11	12	IKZF1	B Cell
1.74793180878821e-15	2.33442232990716	0.36	0.097	4.0770509439985e-11	12	RASGRP2	B Cell
1.78565146434776e-15	2.5066412282374	0.373	0.105	4.16503204059116e-11	12	LAT2	B Cell
2.2924048579804e-15	2.2483763264667	0.307	0.069	5.34703433123929e-11	12	ARAP2	B Cell
2.94684942276561e-15	0.670602170999857	0.987	0.977	6.87352627860078e-11	12	RPS23	B Cell
3.33695077555173e-15	1.12390419346752	0.92	0.804	7.78343768397442e-11	12	YWHAZ	B Cell
4.88127886436138e-15	2.05890632042203	0.307	0.073	1.13855829511229e-10	12	HIST1H1D	B Cell
6.50447087068046e-15	0.946582106769631	0.933	0.892	1.51716783058622e-10	12	RPS10	B Cell
7.33158639855442e-15	2.36622673454758	0.467	0.167	1.71009252746282e-10	12	MEX3C	B Cell
8.28247617062663e-15	2.50247836312021	0.467	0.172	1.93188756679866e-10	12	NGLY1	B Cell
8.32212237859587e-15	1.07531351316083	0.947	0.923	1.94113504480749e-10	12	RPSA	B Cell
9.03281950006943e-15	0.627608069380404	1	0.975	2.10690514839119e-10	12	RPL11	B Cell
9.63166193602483e-15	2.11007023277933	0.6	0.284	2.24658514657779e-10	12	NCOA3	B Cell
9.7560986242739e-15	3.32126298777306	0.267	0.059	2.27561000411189e-10	12	AC007384.1	B Cell
1.01090222391181e-14	0.969039794330855	0.733	0.285	2.35792943727429e-10	12	PTPRC	B Cell
1.29870321340026e-14	0.643906714648163	0.987	0.967	3.02922524525611e-10	12	RPS15A	B Cell
1.53139601646072e-14	0.611826631263305	0.973	0.978	3.57198120839464e-10	12	RPS3A	B Cell
1.8626582516194e-14	0.747659061927391	0.973	0.942	4.34465037190224e-10	12	RPS20	B Cell
2.42727897093482e-14	2.1744132285166	0.347	0.092	5.66162819970546e-10	12	CCDC69	B Cell
2.95888280670777e-14	1.89083580607832	0.653	0.363	6.90159414664587e-10	12	MDM4	B Cell
3.01836482780775e-14	0.588720260836023	0.987	0.975	7.04033596086159e-10	12	RPS27A	B Cell
3.59639041195594e-14	2.0465474208321	0.373	0.106	8.38858063588724e-10	12	OCIAD2	B Cell
4.17825692676525e-14	2.58738199114608	0.307	0.077	9.74578428167995e-10	12	PTK2B	B Cell
5.77505698038132e-14	0.71155535685059	0.987	0.964	1.34703204067394e-09	12	RPL18	B Cell
5.97127309899409e-14	1.89755889913586	0.467	0.17	1.39279945034037e-09	12	GGA2	B Cell
1.02132201077284e-13	2.32568803497536	0.48	0.182	2.38223359012765e-09	12	SDE2	B Cell
1.04712698994068e-13	1.7012697498709	0.693	0.376	2.44242370403663e-09	12	MIS18BP1	B Cell
1.1060602498686e-13	2.04856423526926	0.613	0.338	2.57988553281851e-09	12	SMIM14	B Cell
1.2731772129303e-13	1.54846695834865	0.613	0.282	2.96968584915992e-09	12	STK17A	B Cell
1.38646605931697e-13	0.625728181375749	1	0.965	3.23393208335683e-09	12	RPL27A	B Cell
1.45921953066853e-13	1.49071261165056	0.613	0.285	3.40362955528435e-09	12	GPSM3	B Cell
1.50252184691705e-13	1.97675500387469	0.64	0.327	3.50463220793402e-09	12	TRIM38	B Cell
2.35450230023166e-13	1.86271903878155	0.453	0.157	5.49187661529034e-09	12	SYNGR2	B Cell
2.35525272837201e-13	2.95406638443087	0.307	0.082	5.49362698892772e-09	12	ICOSLG	B Cell
3.47219193737481e-13	0.777170801894064	0.64	0.234	8.09888769392674e-09	12	HLA-DMA	B Cell
3.95554010914013e-13	1.75588156712757	0.707	0.428	9.22629730456935e-09	12	SMCHD1	B Cell
4.03288339077156e-13	2.062494723625	0.547	0.25	9.40670050897466e-09	12	PPM1K	B Cell
4.3084167983283e-13	1.51768365558285	0.64	0.314	1.00493821821008e-08	12	STK4	B Cell
4.66795545573915e-13	2.95718725043439	0.32	0.093	1.08880061005116e-08	12	RUBCN	B Cell
5.05531689853025e-13	1.77950648012674	0.653	0.362	1.17915266658218e-08	12	SP110	B Cell
5.12305639622312e-13	0.826438741084414	0.973	0.859	1.19495290441904e-08	12	PABPC1	B Cell
5.42403085283677e-13	1.65648830507323	0.707	0.431	1.26515519642418e-08	12	TAF1D	B Cell
6.31484937082582e-13	1.77483312888788	0.693	0.433	1.47293861574512e-08	12	SNX2	B Cell
6.77786416360795e-13	2.83259474407632	0.333	0.099	1.58093681616155e-08	12	RAB30	B Cell
8.78779257118925e-13	1.31614940594996	0.76	0.452	2.04975261722989e-08	12	CHD2	B Cell
9.43714323961249e-13	2.25653885654137	0.507	0.225	2.20121366063961e-08	12	FCHSD2	B Cell
1.13024627285284e-12	1.92887109691005	0.467	0.187	2.63629943142926e-08	12	CHCHD7	B Cell
1.21542486083656e-12	2.3086065831824	0.28	0.07	2.83497848790128e-08	12	GLCCI1	B Cell
1.48244686373995e-12	1.8204720537311	0.453	0.162	3.45780730967344e-08	12	HMGA1	B Cell
1.61183632198906e-12	1.6431780142207	0.68	0.351	3.75960822103949e-08	12	FAM107B	B Cell
1.65203347769329e-12	1.85617090977917	0.28	0.069	3.85336808671961e-08	12	TRAF3IP3	B Cell
1.7815940705232e-12	1.89371470911384	0.453	0.172	4.15556816949537e-08	12	MBP	B Cell
2.46510044090508e-12	2.42243860041835	0.28	0.073	5.74984677841109e-08	12	FAM117B	B Cell
2.7630215210475e-12	0.873272031916455	0.973	0.838	6.44474769784329e-08	12	DNAJA1	B Cell
2.81116010217487e-12	1.37983409233654	0.787	0.594	6.55703093832289e-08	12	GPBP1	B Cell
2.89413598910894e-12	0.926886091618551	0.92	0.741	6.75057219459661e-08	12	CYBA	B Cell
2.99886552578967e-12	2.07119542220347	0.267	0.065	6.99485383890442e-08	12	TSTD1	B Cell
3.14254620205671e-12	0.649830548053546	0.973	0.96	7.32998901629728e-08	12	H3F3A	B Cell
3.31410284118249e-12	1.75745826567877	0.28	0.068	7.73014487705815e-08	12	PTPN7	B Cell
3.5069442986196e-12	1.94280218601539	0.413	0.144	8.17994757653021e-08	12	LY86	B Cell
3.8478492229891e-12	2.5664446587079	0.387	0.138	8.97510831262207e-08	12	SC5D	B Cell
4.15164795087113e-12	2.60726003758584	0.333	0.106	9.68371884540692e-08	12	TAPT1	B Cell
4.17632796608819e-12	0.663169219307755	1	0.975	9.7412849809007e-08	12	RPS6	B Cell
4.70928179367527e-12	1.64439594936489	0.653	0.365	1.09843997837476e-07	12	SEPTIN6	B Cell
6.67597870395817e-12	2.68623618698609	0.28	0.076	1.55717203269824e-07	12	TTC7A	B Cell
6.84310217824559e-12	0.562755192791881	0.987	0.972	1.59615358307578e-07	12	EIF1	B Cell
9.28786652149131e-12	1.5583276556977	0.707	0.454	2.16639486613785e-07	12	PPP1R2	B Cell
1.06542213514121e-11	1.532948785419	0.573	0.26	2.48509713021688e-07	12	CKS2	B Cell
1.11857140348946e-11	0.668061667156503	0.987	0.953	2.60906779863917e-07	12	HSP90AB1	B Cell
1.22697282683755e-11	1.65233622171785	0.533	0.249	2.86191411859859e-07	12	CDC42SE2	B Cell
1.28017959861876e-11	2.22804443677936	0.293	0.082	2.98601891377826e-07	12	CYSLTR1	B Cell
1.28212381269509e-11	1.60599464979596	0.427	0.155	2.9905537931113e-07	12	FMNL1	B Cell
1.30705682660825e-11	0.70169722102932	0.987	0.985	3.04871004806375e-07	12	PTMA	B Cell
1.34838278941081e-11	0.547086741698611	0.973	0.967	3.14510285630073e-07	12	RPS3	B Cell
1.38680956212537e-11	2.46628975152117	0.28	0.077	3.23473330365741e-07	12	ZNF736	B Cell
1.55130155805212e-11	1.60929200263593	0.6	0.32	3.61841088415658e-07	12	GTF2B	B Cell
1.71619457486499e-11	2.32751631963916	0.413	0.164	4.00302384587258e-07	12	TRABD	B Cell
1.74108439171172e-11	1.69371648571548	0.573	0.252	4.06107934366758e-07	12	GPR183	B Cell
1.74192061174323e-11	1.26205079652852	0.667	0.326	4.06302982689109e-07	12	RASGEF1B	B Cell
1.74608064476795e-11	1.20498955536773	0.813	0.615	4.07273310392125e-07	12	KMT2E	B Cell
1.81027360280429e-11	0.491535133358021	0.987	0.987	4.222463178541e-07	12	RPL10	B Cell
1.87662853211206e-11	0.690643771817408	0.973	0.958	4.37723605115138e-07	12	RPL23A	B Cell
1.92786506216385e-11	1.54606042278841	0.653	0.381	4.49674525749718e-07	12	UBALD2	B Cell
2.24463400032529e-11	0.692136738286617	0.947	0.95	5.23560880575873e-07	12	RPL10A	B Cell
2.4239486313814e-11	2.93597139398737	0.4	0.16	5.65386018269711e-07	12	LDLRAD4	B Cell
2.51582811486503e-11	2.18663279974754	0.48	0.216	5.86816907792268e-07	12	ANKRD44	B Cell
2.60870604373896e-11	1.47066542830621	0.64	0.342	6.08480684702112e-07	12	STK17B	B Cell
2.96813798621086e-11	1.08947180248127	0.573	0.252	6.92318185283682e-07	12	TNFAIP8	B Cell
3.01952001406304e-11	2.39343068113441	0.467	0.207	7.04303043280204e-07	12	IQSEC1	B Cell
3.05382651273507e-11	0.649155177831489	0.96	0.97	7.12305034095455e-07	12	RPL37	B Cell
3.14952108313416e-11	0.71703170103916	0.96	0.967	7.34625792641043e-07	12	RPL39	B Cell
3.34128726561316e-11	0.493827140418816	0.987	0.969	7.79355254704269e-07	12	RPS7	B Cell
3.51413791137224e-11	1.82988102566094	0.533	0.259	8.19672667827576e-07	12	OFD1	B Cell
3.59317827534914e-11	2.68858389934773	0.28	0.081	8.38108832725187e-07	12	SYNE3	B Cell
3.87413383784439e-11	0.539032484123853	0.987	0.971	9.03641717677203e-07	12	RPL21	B Cell
4.29211252625225e-11	1.11417145216454	0.853	0.752	1.00113524674834e-06	12	HSPE1	B Cell
4.42018544923788e-11	1.68835974887598	0.627	0.34	1.03100825603474e-06	12	CXXC5	B Cell
4.87375214069975e-11	1.48997971654836	0.533	0.223	1.13680268681822e-06	12	CD53	B Cell
5.75414949706044e-11	2.08610341869829	0.32	0.098	1.34215537018935e-06	12	HLA-DOA	B Cell
6.10058865984758e-11	0.587585802387113	0.987	0.957	1.42296230490945e-06	12	RPS25	B Cell
6.85537175845054e-11	1.39606844251503	0.787	0.603	1.59901546265859e-06	12	ARID4B	B Cell
7.07627416472643e-11	2.23635460165555	0.307	0.096	1.65054094892244e-06	12	HLA-DRB5	B Cell
7.9143733836222e-11	0.599206834882332	0.987	0.973	1.84602759172988e-06	12	RPL26	B Cell
8.1946775401242e-11	1.60997892372532	0.44	0.169	1.91140853623397e-06	12	LSP1	B Cell
8.48067916739282e-11	3.38819644336231	0.307	0.1	1.97811841579438e-06	12	TMEM131L	B Cell
8.57553746264707e-11	2.34467031299748	0.48	0.218	2.00024411316243e-06	12	ORAI2	B Cell
9.42977110346939e-11	0.771452542298026	1	0.975	2.19949410988424e-06	12	RPS2	B Cell
9.45927037927629e-11	0.707530092205474	0.947	0.9	2.2063748159662e-06	12	RPL4	B Cell
9.68036566263794e-11	2.08993032971192	0.4	0.16	2.2579452908103e-06	12	DGKD	B Cell
9.69832775494976e-11	0.587436756700975	1	0.968	2.26213494884203e-06	12	RPL34	B Cell
1.1233477495971e-10	1.56067629952553	0.413	0.153	2.62020862593523e-06	12	DOCK2	B Cell
1.28111874468826e-10	2.59020754516106	0.4	0.161	2.98820947198537e-06	12	TCF3	B Cell
1.3041685870934e-10	1.5706513710276	0.653	0.405	3.04197322939534e-06	12	RPL22L1	B Cell
1.37832054213873e-10	2.02091137613542	0.347	0.115	3.21493266453859e-06	12	ALOX5AP	B Cell
1.54315900642667e-10	1.79858550581074	0.44	0.183	3.59941838249021e-06	12	ODC1	B Cell
1.55852763496903e-10	1.18786754107227	0.773	0.63	3.63526570856526e-06	12	ERP29	B Cell
1.61448113998694e-10	2.48016713194772	0.32	0.104	3.76577725901953e-06	12	PLD4	B Cell
1.80974782981234e-10	0.484500047742091	0.973	0.973	4.22123681303728e-06	12	RPL15	B Cell
1.87453624971774e-10	1.85709805986029	0.613	0.367	4.37235580246662e-06	12	IDI1	B Cell
2.0267552263876e-10	2.70905526927563	0.28	0.085	4.72740656554908e-06	12	NUP88	B Cell
2.09792191929391e-10	0.963693962063936	0.76	0.454	4.89340287675305e-06	12	GRB2	B Cell
2.22005737431674e-10	1.36147540150314	0.693	0.447	5.17828382559381e-06	12	CACYBP	B Cell
2.62085440867612e-10	1.30199032839479	0.6	0.283	6.11314290823706e-06	12	PDE4B	B Cell
3.11465133034352e-10	0.391651583991779	0.987	0.989	7.26492422802626e-06	12	EEF1A1	B Cell
3.15325926129878e-10	2.4332262535852	0.307	0.102	7.35497722697941e-06	12	GNB5	B Cell
3.3578237413284e-10	0.534728647442065	0.973	0.963	7.83212387664849e-06	12	RPS16	B Cell
3.38727438787171e-10	2.74901989511704	0.28	0.086	7.90081750971075e-06	12	KDM4C	B Cell
3.60185938022839e-10	0.413449462417634	0.947	0.975	8.40133700438272e-06	12	RPS28	B Cell
4.21415011058781e-10	1.18549673689635	0.827	0.697	9.82950513294606e-06	12	SFPQ	B Cell
4.27706728065044e-10	0.681811804786451	0.947	0.931	9.97625943211715e-06	12	RPL23	B Cell
4.72834305915704e-10	0.593982343464698	0.973	0.962	1.10288601854838e-05	12	RPL29	B Cell
5.95599802619349e-10	2.05093138916139	0.467	0.225	1.38923653960963e-05	12	SNX29	B Cell
6.54511418635592e-10	0.475037069966592	0.973	0.953	1.52664788396752e-05	12	UBA52	B Cell
7.284259182311e-10	1.32177134525979	0.693	0.47	1.69905345427404e-05	12	PNRC2	B Cell
7.96952170397613e-10	0.559969833549381	0.573	0.235	1.85889093745243e-05	12	LCP1	B Cell
8.30687948401169e-10	1.74519243260932	0.36	0.131	1.93757963964573e-05	12	DEDD2	B Cell
9.13371522945907e-10	2.11616792208824	0.4	0.164	2.13043907727133e-05	12	FOXO1	B Cell
9.65172143948067e-10	1.77366714779523	0.373	0.145	2.25126402575887e-05	12	RASSF2	B Cell
1.0400971593293e-09	1.60370403427131	0.613	0.385	2.4260266241356e-05	12	PARP1	B Cell
1.2654320427612e-09	1.96655470316255	0.373	0.143	2.9516202397405e-05	12	PLEKHG1	B Cell
1.40195767826784e-09	1.44307374761407	0.427	0.163	3.27006628455973e-05	12	NCKAP1L	B Cell
1.44047661204741e-09	0.551885104031137	0.987	0.977	3.35991169760058e-05	12	RPS24	B Cell
1.44905980518488e-09	1.88104604943079	0.653	0.422	3.37993199559373e-05	12	RGS2	B Cell
1.50282484580487e-09	0.575821169803085	0.973	0.909	3.50533895283986e-05	12	OAZ1	B Cell
1.549294207588e-09	0.479622655716614	0.987	0.975	3.613728739199e-05	12	RPS4X	B Cell
1.73617258224817e-09	1.89175062707394	0.427	0.184	4.04962254809387e-05	12	RGS19	B Cell
1.78125950309253e-09	2.70902079400655	0.347	0.133	4.15478779096332e-05	12	TIFA	B Cell
1.92969666572165e-09	1.54150258360985	0.653	0.471	4.50101747279576e-05	12	PARP14	B Cell
2.08283809383723e-09	1.51867176819989	0.253	0.071	4.85821985387535e-05	12	CCDC88C	B Cell
2.18241720413759e-09	1.20168676101702	0.507	0.232	5.09048812865092e-05	12	SKAP2	B Cell
2.29702494294773e-09	1.69088700396835	0.56	0.339	5.35781067942559e-05	12	CDC40	B Cell
2.6492650793982e-09	1.00936566737893	0.613	0.306	6.1794107976963e-05	12	RNASET2	B Cell
3.03524289515504e-09	0.604227042852472	0.973	0.936	7.07970405294914e-05	12	RPL27	B Cell
3.22372891031075e-09	1.0082253780846	0.88	0.752	7.51934768329982e-05	12	NOP53	B Cell
3.46979051587165e-09	1.40118875474638	0.627	0.376	8.09328637827061e-05	12	THUMPD3-AS1	B Cell
3.96283959854898e-09	0.97912495728528	0.813	0.665	9.24332336361548e-05	12	RSRC2	B Cell
4.08721708187429e-09	0.611802900868333	1	0.986	9.53343384347179e-05	12	RPL13	B Cell
4.34831041459408e-09	1.99843245408701	0.32	0.117	0.000101424340420407	12	C1GALT1	B Cell
4.67277498534878e-09	1.80492305338298	0.413	0.185	0.00010899247653326	12	PSEN1	B Cell
4.96868448731745e-09	1.21340128051645	0.787	0.683	0.00011589456566668	12	MTPN	B Cell
4.97788634340772e-09	1.40294299872625	0.587	0.331	0.000116109198959985	12	PPP4R3A	B Cell
5.00583741473548e-09	2.60261204364899	0.28	0.096	0.000116761157698705	12	SYVN1	B Cell
5.30745253042278e-09	0.596710560185361	0.973	0.935	0.000123796330272111	12	MT-CO2	B Cell
5.46684797770049e-09	1.7353916298235	0.413	0.182	0.000127514229079864	12	ERO1B	B Cell
5.63817975071463e-09	1.00564226351643	0.907	0.805	0.000131510542685419	12	RBM39	B Cell
6.22474669629667e-09	1.43933205608318	0.307	0.102	0.00014519221669112	12	TENT5C	B Cell
6.63990496903765e-09	2.12400062850277	0.333	0.123	0.000154875783402803	12	N4BP2	B Cell
6.84552515903357e-09	2.52458268054553	0.48	0.258	0.000159671874334458	12	ALG13	B Cell
6.89744580254912e-09	0.468196622876258	0.973	0.959	0.000160882923344458	12	RPL14	B Cell
7.84866223864776e-09	1.60368950541843	0.68	0.497	0.000183070046716459	12	DDX21	B Cell
7.89187038938316e-09	0.61279197789887	0.987	0.973	0.000184077876832362	12	RPL32	B Cell
7.90931509983232e-09	1.29731748013777	0.48	0.222	0.000184484774703589	12	DOCK8	B Cell
7.96650447268595e-09	0.657679927975971	0.96	0.906	0.0001858187168254	12	RPL31	B Cell
8.10712758366092e-09	2.86555464632162	0.387	0.175	0.000189098750888891	12	PCDH9	B Cell
8.18039397516348e-09	1.51630221824744	0.387	0.156	0.000190807689470688	12	SNHG1	B Cell
9.53050199880882e-09	1.22864637937588	0.707	0.509	0.000222298959122216	12	ELF1	B Cell
9.96615013481589e-09	1.82103149087564	0.347	0.137	0.000232460451894581	12	MEPCE	B Cell
1.00267342389941e-08	1.62950675075138	0.64	0.482	0.000233873576124537	12	ARID1B	B Cell
1.2532820566531e-08	1.47373356250044	0.613	0.41	0.000292328039714337	12	CHORDC1	B Cell
1.25804844665852e-08	1.19103819156619	0.747	0.611	0.000293439800183099	12	SNHG6	B Cell
1.50223125717987e-08	2.07957302043045	0.4	0.185	0.000350395440737204	12	CNTRL	B Cell
1.56154366712877e-08	1.97236511301354	0.52	0.316	0.000364230060357786	12	PRDM2	B Cell
1.95804211682314e-08	1.81760180774012	0.467	0.235	0.000456713323748999	12	VPS37B	B Cell
1.96071778244621e-08	1.31877890284206	0.68	0.498	0.000457337422755577	12	DDX6	B Cell
2.04381855704644e-08	1.29703528803596	0.56	0.312	0.000476720678431083	12	AKIRIN2	B Cell
2.33686362862754e-08	1.26089493564893	0.293	0.097	0.000545073441377374	12	TUBA4A	B Cell
2.35618963881756e-08	1.33235436785578	0.48	0.237	0.000549581233254195	12	DNAJB9	B Cell
2.97608503013927e-08	1.8436687816474	0.427	0.209	0.000694171833279984	12	PLP2	B Cell
3.1592282987382e-08	2.30493133626775	0.253	0.083	0.000736890000680684	12	RRAS2	B Cell
3.37022686893339e-08	0.899120564430494	0.84	0.898	0.000786105417178713	12	EEF1B2	B Cell
3.41405784499775e-08	1.9393986476307	0.293	0.105	0.000796328992345725	12	PIK3CG	B Cell
3.6266131824185e-08	1.05464195064082	0.493	0.236	0.000845907524799115	12	HCLS1	B Cell
4.35757604153887e-08	1.5696360214688	0.347	0.139	0.00101640461168894	12	ARHGAP4	B Cell
4.76314654596256e-08	1.65870279597886	0.413	0.196	0.00111100393184577	12	FAM214A	B Cell
5.14526830340616e-08	0.927176154404108	0.867	0.781	0.00120013383176949	12	ZFAS1	B Cell
5.49496750414539e-08	0.496324714424069	0.973	0.951	0.00128170117034191	12	RACK1	B Cell
5.75266977468886e-08	1.45640834496207	0.427	0.202	0.00134181022494618	12	CSK	B Cell
6.03582414650314e-08	1.05702900597234	0.72	0.539	0.00140785598217186	12	HIST1H4C	B Cell
6.34405862956576e-08	1.58992709956665	0.56	0.359	0.00147975167534621	12	TUT4	B Cell
6.86358308040824e-08	1.13709306691439	0.667	0.466	0.00160093075350522	12	CHMP1B	B Cell
7.92572205616868e-08	0.504628751508592	0.947	0.871	0.00184867466960134	12	ARPC3	B Cell
7.98103579325816e-08	0.492480665461109	1	0.911	0.00186157659877747	12	HLA-B	B Cell
8.0992377205064e-08	1.53245736736683	0.68	0.541	0.00188914719830812	12	SNHG7	B Cell
8.1136863054955e-08	1.25750028247068	0.507	0.259	0.00189251733075683	12	CELF2	B Cell
8.86720365593152e-08	0.907525276199022	0.867	0.712	0.00206827525274603	12	GAS5	B Cell
9.87921319782576e-08	2.09492392554112	0.547	0.364	0.00230432647839286	12	TOP2B	B Cell
1.10149883855102e-07	1.27602301259644	0.307	0.114	0.00256924604092026	12	PCED1B-AS1	B Cell
1.14039629871169e-07	1.54404525616355	0.44	0.222	0.00265997436674502	12	SNHG15	B Cell
1.14763210459576e-07	1.08934695258957	0.653	0.462	0.00267685188396962	12	KDM6B	B Cell
1.16797619167334e-07	1.56237374445889	0.48	0.274	0.00272430446707808	12	DDX27	B Cell
1.20958594006014e-07	1.91745791195966	0.293	0.114	0.00282135920519027	12	GRK3	B Cell
1.22915435525298e-07	1.03212659378036	0.707	0.51	0.00286700253362758	12	EIF4A3	B Cell
1.31649939899464e-07	0.556777638338815	0.947	0.947	0.003070734848155	12	RPLP0	B Cell
1.33209176188276e-07	2.136571299943	0.28	0.104	0.00310710403459155	12	HIST1H2AC	B Cell
1.52445108602323e-07	1.62129557077396	0.307	0.12	0.00355578215814918	12	PTPN6	B Cell
1.56970562743339e-07	2.26211929811893	0.267	0.098	0.00366133837598838	12	EIF2AK3	B Cell
1.69014103821262e-07	2.20682882924251	0.36	0.165	0.00394225397163093	12	SINHCAF	B Cell
1.69955673146176e-07	0.674504024971808	0.893	0.854	0.00396421607613455	12	NCL	B Cell
1.84032520758522e-07	1.76315301261397	0.373	0.177	0.00429255854669253	12	PCGF5	B Cell
1.88652320293508e-07	0.439084328172476	0.987	0.973	0.00440031537084608	12	RPS9	B Cell
1.91811451986417e-07	2.03972973064321	0.307	0.123	0.00447400211758317	12	IGF2BP3	B Cell
1.98846897646956e-07	0.478361464122627	0.973	0.968	0.00463810388761525	12	RPL9	B Cell
2.30915836789064e-07	1.75516541184771	0.427	0.223	0.00538611189310491	12	OSER1	B Cell
2.34606072935436e-07	1.58508307084425	0.547	0.329	0.00547218665121903	12	SMAP2	B Cell
2.6293117547239e-07	1.45818562170337	0.413	0.203	0.00613286966789349	12	MALT1	B Cell
2.78089868536679e-07	1.74458413478547	0.293	0.113	0.00648644618361805	12	HCP5	B Cell
3.01169640194886e-07	2.20792574520666	0.6	0.425	0.00702478185754571	12	RCSD1	B Cell
3.17504445727255e-07	1.36086439789241	0.72	0.601	0.00740579119658821	12	YBX3	B Cell
3.57192922803611e-07	1.98579709127441	0.293	0.121	0.00833152492439424	12	RIC1	B Cell
3.84440091423581e-07	1.28941679319352	0.347	0.139	0.00896706513245502	12	EVI2B	B Cell
4.07043305018895e-07	0.461233600728891	0.987	0.973	0.00949428508956572	12	RPL30	B Cell
4.21723187004786e-07	0.756721202660484	0.8	0.622	0.00983669333688664	12	TRA2B	B Cell
4.56937310799177e-07	2.22734450837865	0.253	0.096	0.0106580627743908	12	PLCL2	B Cell
5.02066191233648e-07	1.69741339882721	0.4	0.204	0.0117106939105248	12	ZNF791	B Cell
5.0699752974222e-07	1.55041232864396	0.36	0.162	0.0118257173812373	12	INPP5D	B Cell
5.28312434185718e-07	1.42407739736842	0.467	0.264	0.0123228875273819	12	NOP58	B Cell
5.40195001532841e-07	1.29854000901112	0.413	0.202	0.0126000484107535	12	DENND4A	B Cell
5.93963965928422e-07	1.38480787942724	0.333	0.138	0.0138542095052805	12	WAS	B Cell
6.30753145697598e-07	1.79709515768699	0.373	0.176	0.0147123171233965	12	SSH2	B Cell
7.51888485854911e-07	1.3487301959343	0.52	0.31	0.0175377989325658	12	ITSN2	B Cell
7.87071932125114e-07	0.997521076743418	0.64	0.459	0.0183584528168183	12	TAPBP	B Cell
7.92303778875805e-07	1.64176886347574	0.32	0.139	0.0184804856422782	12	ZPR1	B Cell
7.98856261733593e-07	1.00841594303912	0.587	0.411	0.0186333223049361	12	VPS13C	B Cell
8.85907052939537e-07	1.35260787844943	0.613	0.436	0.0206637820098147	12	ZNF331	B Cell
9.21922595602001e-07	1.07928445768147	0.467	0.232	0.0215038445424167	12	VAMP8	B Cell
9.50066368696369e-07	1.79915753049773	0.4	0.213	0.0221602980498428	12	EBLN3P	B Cell
9.60854641942552e-07	0.544784924084167	0.893	0.781	0.02241193452331	12	DDX3X	B Cell
9.67348786542144e-07	1.75167288198395	0.253	0.095	0.0225634104460955	12	VAV3	B Cell
9.87552638572771e-07	0.449524430381485	1	0.963	0.0230346652947099	12	H3F3B	B Cell
1.03308626400772e-06	1.13538293470564	0.693	0.507	0.02409673710798	12	TMEM123	B Cell
1.09906935893088e-06	1.74721764535465	0.307	0.129	0.0256357927970628	12	DBF4	B Cell
1.12883796170908e-06	1.56890274437912	0.493	0.316	0.0263301454568644	12	OIP5-AS1	B Cell
1.12901586733527e-06	1.74892527531627	0.413	0.217	0.0263342951055952	12	DANCR	B Cell
1.18544487631172e-06	1.3663399931729	0.533	0.336	0.0276505017399709	12	SFT2D1	B Cell
1.21908566926694e-06	1.18428751758824	0.667	0.517	0.0284351732356513	12	NSD3	B Cell
1.24152812496639e-06	0.665980194071971	0.787	0.611	0.0289586435148411	12	HSPH1	B Cell
1.47712801031219e-06	1.90086776915844	0.347	0.167	0.0344540108405318	12	CHML	B Cell
1.4882234037574e-06	0.731630854747944	0.787	0.69	0.0347128108926414	12	SERP1	B Cell
1.60494575479521e-06	1.38993206699243	0.533	0.344	0.0374353597305982	12	EBF1	B Cell
1.62735700104373e-06	1.97816157190157	0.32	0.149	0.037958102049345	12	PXK	B Cell
1.67758351467366e-06	0.529379196996595	0.96	0.952	0.039129635479763	12	RPL35	B Cell
1.85588242296415e-06	1.32854984091947	0.413	0.218	0.0432884575156389	12	CYTH1	B Cell
2.14064832115109e-06	0.391955542996131	0.973	0.985	0.0499306220908492	12	RPL41	B Cell
2.4453432781153e-06	0.550717510336166	0.973	0.965	0.0570376319620393	12	RPL8	B Cell
2.48561403450774e-06	0.922524878604233	0.693	0.535	0.0579769473548932	12	PAIP2	B Cell
2.63669878238162e-06	1.56610507259348	0.32	0.145	0.0615009990990514	12	WHAMM	B Cell
2.64182102426144e-06	0.908078338700909	0.853	0.781	0.0616204753908981	12	SRSF3	B Cell
2.6745844742878e-06	0.705292890373777	0.773	0.685	0.0623846828627629	12	SRSF7	B Cell
2.68709900705571e-06	1.53181352281833	0.48	0.306	0.0626765843395744	12	SWAP70	B Cell
2.86818186707049e-06	1.39965329321466	0.547	0.368	0.0669003420494192	12	GRASP	B Cell
3.05611761214645e-06	0.932685675256257	0.773	0.633	0.0712839433033159	12	BPTF	B Cell
3.20496178912592e-06	2.22117796658153	0.253	0.101	0.0747557337313621	12	C12orf75	B Cell
3.25913706602065e-06	0.815942504827279	0.747	0.634	0.0760193720649316	12	RBM8A	B Cell
3.44033118050358e-06	1.8071615830988	0.333	0.164	0.0802457247852461	12	DCK	B Cell
3.58719159375921e-06	0.935257974920145	0.667	0.548	0.0836712439244336	12	ZNF706	B Cell
3.7172373993016e-06	0.405916948989356	0.987	0.969	0.0867045623387097	12	RPL7A	B Cell
3.75754511796145e-06	1.37429637038372	0.32	0.144	0.0876447398764508	12	HIST1H1E	B Cell
3.86888398755964e-06	0.449567644608859	0.987	0.953	0.0902417190098285	12	DDX5	B Cell
3.96577445198471e-06	0.801238920202884	0.787	0.672	0.0925016890925435	12	TLE5	B Cell
4.30535948372913e-06	0.547181779453037	0.987	0.984	0.100422509957982	12	RPS18	B Cell
5.04668141196289e-06	1.47915033931153	0.307	0.135	0.117713843934034	12	GPR65	B Cell
5.0926685676544e-06	1.92037991836622	0.293	0.129	0.118786494340539	12	CKAP2	B Cell
5.29421230730816e-06	0.389885097091772	0.973	0.972	0.123487502067963	12	RPS14	B Cell
5.48881994192963e-06	0.457858030637898	0.947	0.967	0.128026725145509	12	RPS15	B Cell
5.62098792687868e-06	1.1201388526402	0.493	0.304	0.131109543394445	12	GNA13	B Cell
5.81643745107603e-06	0.634364350935624	1	0.97	0.135668403546348	12	RPL12	B Cell
6.93466684342001e-06	0.603231828261791	0.84	0.719	0.161751104122772	12	HSPD1	B Cell
6.97047956010175e-06	1.32283120674659	0.44	0.255	0.162586435739373	12	POLR2J3	B Cell
7.12218189677158e-06	1.77244201612477	0.387	0.209	0.166124892742197	12	CBX4	B Cell
7.21544208976042e-06	2.21752903611703	0.293	0.132	0.168300186743662	12	HMCES	B Cell
7.34088404922415e-06	1.46661033994216	0.493	0.337	0.171226120448153	12	UBE2J1	B Cell
8.08792445737318e-06	1.00870061246446	0.693	0.565	0.188650837968229	12	AKAP9	B Cell
9.87367900666574e-06	1.17902203722834	0.467	0.281	0.230303562830478	12	ECHDC1	B Cell
1.02376339342129e-05	1.63611862889087	0.32	0.153	0.238792811515515	12	SLC50A1	B Cell
1.03538729498279e-05	1.5570908793583	0.44	0.269	0.241504086554736	12	BAZ2A	B Cell
1.03953349798753e-05	1.02582969082028	0.693	0.612	0.242471188405591	12	BOD1L1	B Cell
1.05533038777441e-05	0.812029058616112	0.613	0.422	0.24615581294838	12	AMD1	B Cell
1.07365887000096e-05	1.66277955080705	0.427	0.266	0.250430931427725	12	RNASEH2B	B Cell
1.11469529161256e-05	1.28552944620616	0.533	0.38	0.260002676768629	12	CD47	B Cell
1.15482915832924e-05	1.06922567429379	0.627	0.463	0.269363901180295	12	EPC1	B Cell
1.17750626303649e-05	1.94285820209712	0.267	0.117	0.27465333585326	12	ZNF92	B Cell
1.17988102747934e-05	1.55440912326965	0.36	0.187	0.275207249659556	12	MED30	B Cell
1.20753238113799e-05	1.02667871602176	0.587	0.418	0.281656927900437	12	TRA2A	B Cell
1.27587417157563e-05	1.8561927270096	0.28	0.127	0.297597650520016	12	BORCS5	B Cell
1.40710517060811e-05	1.04505353502537	0.72	0.638	0.328207281044342	12	PNN	B Cell
1.46377630486531e-05	1.60499798503157	0.307	0.148	0.341425823109834	12	RNF138	B Cell
1.50051365901068e-05	0.611637869802161	0.92	0.886	0.34999481096424	12	HNRNPA1	B Cell
1.5450447669753e-05	0.397658100016692	0.973	0.944	0.36038169189699	12	RPL7	B Cell
1.5964627690466e-05	0.604040485793516	0.92	0.893	0.37237494088012	12	RPS17	B Cell
1.62160992147484e-05	1.00659363157182	0.507	0.342	0.378240514184006	12	SMG1	B Cell
1.80536332172018e-05	2.17883347377555	0.253	0.113	0.421100994791231	12	MARCH9	B Cell
2.04817772271234e-05	1.7353142316826	0.253	0.109	0.477737453822652	12	RHBDF2	B Cell
2.08212528053257e-05	0.531215892999212	0.947	0.898	0.485655721684221	12	MT-ND3	B Cell
2.10928975955715e-05	1.4197267190118	0.293	0.137	0.491991836416704	12	METTL21A	B Cell
2.15608921672836e-05	0.795997434203576	0.68	0.588	0.502907809801891	12	EIF2S3	B Cell
2.23976285419667e-05	1.09678488955348	0.507	0.351	0.522424685741374	12	RNMT	B Cell
2.2989172466063e-05	1.14171221483581	0.32	0.149	0.53622244777092	12	ARHGAP30	B Cell
2.40715830682287e-05	0.651862111205813	0.84	0.801	0.561469675066434	12	SUB1	B Cell
2.89803323252768e-05	1.30803486911458	0.427	0.258	0.675966251487081	12	GRK2	B Cell
2.92845443072367e-05	1.04565606813497	0.52	0.335	0.683061995966295	12	LINC-PINT	B Cell
2.93710845620213e-05	0.494422122526887	0.88	0.823	0.685080547409146	12	COX7C	B Cell
3.08407812405653e-05	2.21256859357244	0.267	0.124	0.719361222436185	12	COQ7	B Cell
3.08905108063578e-05	1.24252226628736	0.533	0.37	0.720521164558296	12	AKIRIN1	B Cell
3.17729548896405e-05	1.39318593970805	0.44	0.281	0.741104172800864	12	MAP3K1	B Cell
3.19319665760149e-05	0.981426342795948	0.6	0.434	0.744813120385547	12	TAF7	B Cell
3.25050757409052e-05	0.642292685276125	0.8	0.661	0.758180891656613	12	ROCK1	B Cell
3.28781343122732e-05	1.38629004050535	0.387	0.22	0.766882482833773	12	MTSS1	B Cell
3.45681538242771e-05	1.80366460476598	0.28	0.135	0.806302187951264	12	NPIPB5	B Cell
3.52626579268361e-05	1.4826030963383	0.52	0.355	0.822501496143452	12	RBM5	B Cell
3.54114318935093e-05	0.412521911227484	0.96	0.937	0.825971648916104	12	RPL38	B Cell
3.68586632775428e-05	1.02787438676614	0.627	0.489	0.859728320948686	12	MYCBP2	B Cell
3.8135861630673e-05	1.30759776510299	0.36	0.194	0.889518972535448	12	ADPGK	B Cell
3.94129571026521e-05	0.820967028380506	0.693	0.578	0.91930722441936	12	PAPOLA	B Cell
4.01515393777245e-05	0.842809665214718	0.76	0.665	0.936534655985424	12	PNISR	B Cell
5.06904071049758e-05	0.995278801520417	0.48	0.321	1	12	RBM6	B Cell
5.13443165405182e-05	0.957246332828832	0.653	0.528	1	12	PRPF38B	B Cell
5.48632311360631e-05	1.33379149316408	0.6	0.486	1	12	NIPBL	B Cell
5.87350778592782e-05	0.529628900345708	0.427	0.24	1	12	OTUD1	B Cell
6.08257030092707e-05	0.661214209548675	0.88	0.792	1	12	SET	B Cell
6.08450493746078e-05	1.14791871403954	0.453	0.289	1	12	UVRAG	B Cell
6.19609415809376e-05	0.995119225362523	0.52	0.366	1	12	AHSA1	B Cell
6.26523728042348e-05	1.16424157084923	0.467	0.305	1	12	PPP3CA	B Cell
6.31359004129472e-05	1.64793426536644	0.387	0.228	1	12	JARID2	B Cell
6.4346861554753e-05	0.909395639051805	0.747	0.639	1	12	FOXP1	B Cell
6.6801652811211e-05	0.995115280642421	0.547	0.41	1	12	PDCD4	B Cell
6.77450248623524e-05	0.842745573906229	0.68	0.553	1	12	DHX36	B Cell
7.49061900693785e-05	0.732786989025499	0.347	0.17	1	12	EMB	B Cell
7.62407670315125e-05	1.39011007779519	0.387	0.237	1	12	ERGIC1	B Cell
7.82156801111401e-05	2.27403144181542	0.28	0.14	1	12	CCDC112	B Cell
8.03555912994344e-05	1.81408084991819	0.253	0.121	1	12	MTMR10	B Cell
8.22092095780956e-05	1.32369545432412	0.307	0.156	1	12	SMG7	B Cell
8.25839766510935e-05	1.65615325101025	0.28	0.14	1	12	RAB4B	B Cell
8.44556272760125e-05	1.62247628094414	0.32	0.176	1	12	PGGT1B	B Cell
8.80307310825617e-05	0.815857956778887	0.627	0.503	1	12	UBE2S	B Cell
8.96622476670043e-05	1.79542874644647	0.28	0.145	1	12	CHPT1	B Cell
9.04762577538614e-05	1.68901721276415	0.28	0.145	1	12	PPTC7	B Cell
9.10501154972388e-05	0.827996782491133	0.28	0.129	1	12	CAPG	B Cell
0.000100761086300868	1.13910873290707	0.533	0.407	1	12	SETX	B Cell
0.000100802389548132	1.30878291498715	0.533	0.37	1	12	NR4A3	B Cell
0.000102290810999155	0.705078045406556	0.813	0.658	1	12	JMJD1C	B Cell
0.000103966406906137	0.418758043677686	0.933	0.873	1	12	HSPA8	B Cell
0.000105160574383067	0.679566697441342	0.667	0.576	1	12	EIF1B	B Cell
0.00010516799489035	1.73173308294245	0.32	0.177	1	12	PBXIP1	B Cell
0.000105242283402478	0.672100899187154	0.693	0.594	1	12	SKIL	B Cell
0.000106823714855272	0.286320583367072	1	0.97	1	12	RPL6	B Cell
0.000111087867193682	0.595268312436216	0.813	0.785	1	12	HINT1	B Cell
0.000111097434343334	0.342059325627281	0.973	0.959	1	12	RPL35A	B Cell
0.000118170508014912	0.552626744184309	0.827	0.716	1	12	ACTR2	B Cell
0.000119666961702545	1.60174222329569	0.32	0.178	1	12	AFTPH	B Cell
0.000119903238322701	1.26795918055599	0.333	0.181	1	12	ST6GAL1	B Cell
0.000120794723571089	1.51026988558351	0.373	0.224	1	12	USP3	B Cell
0.000129576191099887	1.43799541432647	0.267	0.131	1	12	PSMB8-AS1	B Cell
0.00013298238142816	0.575046855956497	0.453	0.26	1	12	FAM49B	B Cell
0.000133240938137782	1.5084516162339	0.333	0.182	1	12	DDHD1	B Cell
0.000137293721178616	1.48526559038292	0.293	0.15	1	12	NFKBIB	B Cell
0.000142243580793234	0.31086374266661	0.973	0.973	1	12	RPL3	B Cell
0.000145501839169646	0.367117893276462	0.987	0.974	1	12	RPL17	B Cell
0.000145685271659942	1.47511053178527	0.347	0.2	1	12	BLOC1S2	B Cell
0.000153448174606999	1.57406913239277	0.387	0.236	1	12	MTMR6	B Cell
0.00015416788274037	1.41896836606713	0.28	0.143	1	12	SIAH2	B Cell
0.000159919843840097	0.755183540252743	0.72	0.656	1	12	LINC01578	B Cell
0.000165428739095541	1.1394278727511	0.467	0.322	1	12	JOSD1	B Cell
0.000168963920655252	0.422428327942276	0.947	0.925	1	12	RPL36A	B Cell
0.000170126041129391	1.07218581988786	0.453	0.312	1	12	ABI1	B Cell
0.000170541813265834	1.34031659640411	0.453	0.32	1	12	CDK13	B Cell
0.000171084737698571	0.487728898410049	0.907	0.822	1	12	ATP5MG	B Cell
0.00019120459062738	1.24836278944956	0.453	0.315	1	12	TDG	B Cell
0.000193321600216843	1.35738059389945	0.32	0.174	1	12	ANKRD37	B Cell
0.000198682130145341	0.816389809910868	0.667	0.56	1	12	LSM7	B Cell
0.000213369378911666	1.40141254601273	0.28	0.142	1	12	S1PR1	B Cell
0.000230496725391726	1.27655260868961	0.373	0.229	1	12	OGT	B Cell
0.000232063755999837	0.438846037600109	0.973	0.892	1	12	NPM1	B Cell
0.00023400548609413	1.42429600204451	0.32	0.177	1	12	CHD7	B Cell
0.000238051790905345	1.00561220867871	0.653	0.524	1	12	MOB1A	B Cell
0.000246413878749406	0.63612314307629	0.693	0.55	1	12	NR4A2	B Cell
0.000263185121787017	1.12002466360194	0.64	0.55	1	12	RSL24D1	B Cell
0.00026692091375301	1.71705734191575	0.373	0.25	1	12	SSBP2	B Cell
0.000274439363427204	1.73458933541535	0.293	0.162	1	12	ZNRF2	B Cell
0.00028750324028575	1.37632347342062	0.347	0.197	1	12	SLC5A3	B Cell
0.000295134462398314	0.286893438926682	0.973	0.987	1	12	RPLP1	B Cell
0.000296829116418565	1.06723009321228	0.467	0.327	1	12	CUL3	B Cell
0.000307093644041218	1.62192056587957	0.573	0.509	1	12	CREM	B Cell
0.000311351490640294	0.989264978566999	0.547	0.426	1	12	MRPL18	B Cell
0.000323101212413574	0.85232118245812	0.547	0.432	1	12	ZFP91	B Cell
0.000331945735931914	0.360982699548637	0.987	0.943	1	12	MT-CO1	B Cell
0.000335493459979497	0.578038862249178	0.773	0.707	1	12	ARGLU1	B Cell
0.000335715109958024	1.3868525706761	0.427	0.296	1	12	SAFB	B Cell
0.000341730956476132	0.810747357383272	0.613	0.505	1	12	CCT4	B Cell
0.000342756017484232	1.48917646808511	0.36	0.229	1	12	AKAP8L	B Cell
0.000344190532117507	1.33117665111203	0.293	0.161	1	12	PAN3	B Cell
0.000349245761094326	1.21801378907058	0.48	0.329	1	12	ITGA4	B Cell
0.000351583967419336	1.26607237329318	0.387	0.251	1	12	TGIF1	B Cell
0.000362257728286157	1.76360633700485	0.267	0.141	1	12	ZNF430	B Cell
0.000363268757010849	1.27210798214188	0.387	0.246	1	12	TLE1	B Cell
0.000365451217110665	0.521679059727678	0.747	0.64	1	12	MAP1LC3B	B Cell
0.000380358696366629	1.3137887651839	0.267	0.14	1	12	PRKD2	B Cell
0.000392746743935521	1.46239761765296	0.347	0.214	1	12	USP36	B Cell
0.000402305534048355	1.70781619419455	0.333	0.203	1	12	RBM23	B Cell
0.000419995958418983	1.68238489925839	0.36	0.226	1	12	STIM2	B Cell
0.000430404867510632	0.975286819509235	0.733	0.668	1	12	RBM25	B Cell
0.000433881665198903	0.525515319441329	0.72	0.603	1	12	UBE2D2	B Cell
0.000437019425736568	1.02164501525649	0.467	0.327	1	12	WASHC4	B Cell
0.000451564452464876	0.920031549252083	0.653	0.56	1	12	EIF3L	B Cell
0.000465983332596406	1.52036666941898	0.28	0.153	1	12	TRAF5	B Cell
0.000470749441972005	0.673390642025711	0.64	0.546	1	12	UBE2I	B Cell
0.000489947693203527	1.15907774936795	0.267	0.135	1	12	ARHGAP45	B Cell
0.00049822570384319	1.31562835413903	0.413	0.28	1	12	IGF2R	B Cell
0.000504145566418314	0.495668518475054	0.827	0.763	1	12	EIF5	B Cell
0.000507823003740829	1.15048878695956	0.547	0.421	1	12	INTS6	B Cell
0.000516512523319145	0.9193820909309	0.52	0.386	1	12	PPP2CA	B Cell
0.000556525298393858	0.485335456628855	0.28	0.141	1	12	APOBEC3G	B Cell
0.000558291716300316	1.23622240149642	0.28	0.148	1	12	ICAM3	B Cell
0.000589865605396563	1.67876383114517	0.307	0.18	1	12	ZMAT3	B Cell
0.000590328676999942	1.62899051317791	0.293	0.165	1	12	NFKBIE	B Cell
0.000599971707632233	1.32645267139972	0.347	0.211	1	12	BECN1	B Cell
0.000600852489325561	1.52420661360563	0.307	0.179	1	12	NIPA2	B Cell
0.000618741329339986	1.41581971803183	0.267	0.143	1	12	PRPF18	B Cell
0.000631655387513274	0.802599877916126	0.667	0.601	1	12	CYCS	B Cell
0.000631940192210557	1.40320950631885	0.253	0.132	1	12	PDE7A	B Cell
0.000633880996119077	0.782626047847872	0.493	0.362	1	12	PPP2R5C	B Cell
0.000634209855593353	1.14983793363708	0.387	0.253	1	12	FAM53C	B Cell
0.000646810768707032	0.78514193354366	0.507	0.37	1	12	TAOK3	B Cell
0.000650371689351979	0.70332603277769	0.64	0.533	1	12	CLK1	B Cell
0.000661502067205473	0.35948506722077	0.933	0.919	1	12	EEF1G	B Cell
0.000664220446787711	0.68065728645258	0.573	0.472	1	12	ZNF207	B Cell
0.000668767073238383	1.66556111360444	0.32	0.188	1	12	PSPC1	B Cell
0.000669220537663629	1.21871782700589	0.267	0.144	1	12	RELB	B Cell
0.000706436579383519	1.54602915793261	0.333	0.206	1	12	NSMCE3	B Cell
0.000758848415067274	0.707568307716451	0.72	0.673	1	12	LRRFIP1	B Cell
0.000782428156371754	0.671422901371208	0.56	0.448	1	12	KDM5A	B Cell
0.000788308743183575	0.729528189773893	0.427	0.294	1	12	PTPN1	B Cell
0.000806885832630598	0.808281054554052	0.64	0.523	1	12	NUFIP2	B Cell
0.000824721499455524	0.383335325425067	0.973	0.911	1	12	MT-ND4	B Cell
0.000874634177730179	0.735114737879172	0.813	0.774	1	12	EIF4A2	B Cell
0.000885071157012232	2.26903327236483	0.427	0.322	1	12	NSMCE1	B Cell
0.000909823776418984	1.47023276026565	0.373	0.247	1	12	FIP1L1	B Cell
0.000911790942128025	1.06953866627033	0.547	0.448	1	12	CREBRF	B Cell
0.000934319547030481	0.760106526276851	0.64	0.565	1	12	EIF5B	B Cell
0.000959687707913848	1.3945560504449	0.32	0.194	1	12	DMXL1	B Cell
0.00096102115349626	0.66385005909882	0.493	0.357	1	12	RESF1	B Cell
0.000963475110059912	1.09239399310377	0.453	0.339	1	12	USP15	B Cell
0.000979157141098732	0.784558299122506	0.547	0.415	1	12	BNIP2	B Cell
0.00103213629661979	0.988248592421686	0.44	0.314	1	12	TRIM22	B Cell
0.00104641478837024	0.94766372015653	0.387	0.252	1	12	RAPGEF1	B Cell
0.00105417519197998	0.674793429988119	0.573	0.427	1	12	BAZ1A	B Cell
0.00107619570313001	1.23111522879534	0.347	0.219	1	12	BASP1	B Cell
0.00108369331667299	1.27152397618024	0.253	0.134	1	12	IGFLR1	B Cell
0.00112910066589316	0.568501362315087	0.653	0.574	1	12	TCEA1	B Cell
0.00114377164515085	0.962282048133936	0.467	0.363	1	12	RERE	B Cell
0.00115452214237654	0.384933236937734	0.92	0.875	1	12	MT-ND2	B Cell
0.00115944142747962	1.11995531293955	0.253	0.135	1	12	TFRC	B Cell
0.00118402724677358	1.07542261162484	0.307	0.179	1	12	AP1B1	B Cell
0.00121552946791356	0.878860080464191	0.573	0.469	1	12	PHF3	B Cell
0.00121589063544968	0.937173727484532	0.427	0.296	1	12	PAG1	B Cell
0.00125236097397277	0.6170178416379	0.533	0.394	1	12	RB1	B Cell
0.00125523302471799	2.07744217763882	0.28	0.163	1	12	ZNF141	B Cell
0.00129768466735183	1.42105125907824	0.28	0.164	1	12	BCL2	B Cell
0.00138212153950533	0.520042971344839	0.787	0.758	1	12	SRSF5	B Cell
0.00138398654459611	1.23365620280261	0.453	0.35	1	12	BACH1	B Cell
0.0014262460750687	1.16488081011504	0.36	0.236	1	12	TLK1	B Cell
0.00143927109972262	0.732215632101254	0.64	0.617	1	12	DBI	B Cell
0.00149750546721437	1.30377608371733	0.293	0.171	1	12	CCDC18-AS1	B Cell
0.00152732814941065	0.648313052219156	0.547	0.449	1	12	RAB21	B Cell
0.00153261606769189	0.956365632115216	0.28	0.155	1	12	AC016831.5	B Cell
0.00156171901911881	0.524204944904029	0.707	0.629	1	12	UBE2B	B Cell
0.00156762330658993	1.24726677539142	0.4	0.277	1	12	OGFRL1	B Cell
0.00157873275368323	1.35550031119986	0.387	0.257	1	12	STX7	B Cell
0.00158341818280158	0.806870388246631	0.547	0.454	1	12	GTF3A	B Cell
0.00158512913325435	1.3633021676017	0.387	0.276	1	12	CCDC186	B Cell
0.00162832400245073	1.30594181441103	0.267	0.154	1	12	RAP1GDS1	B Cell
0.00166843618634467	0.383764834950976	0.84	0.801	1	12	HNRNPK	B Cell
0.0016733801285701	1.06695383226161	0.413	0.296	1	12	CD40	B Cell
0.00170321478679721	0.267273707176339	0.973	0.958	1	12	NACA	B Cell
0.00171682960285651	1.34555640148355	0.307	0.187	1	12	ARHGAP17	B Cell
0.00175187757442301	1.19401465733949	0.4	0.292	1	12	CAMK2D	B Cell
0.00177997956960936	0.85564838745699	0.533	0.423	1	12	USP16	B Cell
0.00184157645154385	0.4054177836131	0.76	0.678	1	12	EIF3H	B Cell
0.00186883723414817	1.17326927502239	0.387	0.272	1	12	MBD4	B Cell
0.00189154179840437	1.03901449684425	0.52	0.451	1	12	PTBP3	B Cell
0.00199560124807891	1.64796131543593	0.253	0.145	1	12	TGIF2	B Cell
0.00200627010641858	0.469782356855368	0.853	0.813	1	12	HNRNPA3	B Cell
0.00203258061109247	0.938270017838647	0.267	0.15	1	12	DUSP10	B Cell
0.00203640646398463	0.445001903380228	0.667	0.648	1	12	SRSF2	B Cell
0.00209527131446699	0.637784030659336	0.64	0.583	1	12	JTB	B Cell
0.00222326892806308	0.415056397756114	0.773	0.706	1	12	PSME1	B Cell
0.00235376113091894	0.557428162375106	0.307	0.171	1	12	C1orf162	B Cell
0.00242707279038765	1.33754727631457	0.293	0.178	1	12	CIAO2A	B Cell
0.00248014997598137	0.747724192904072	0.667	0.638	1	12	TOP1	B Cell
0.00251782368322841	0.837947367505731	0.253	0.139	1	12	AKNA	B Cell
0.00255376628374726	1.56788665005662	0.427	0.326	1	12	THUMPD1	B Cell
0.00257786182151735	0.767541049428851	0.427	0.318	1	12	TOMM22	B Cell
0.00258064689301635	1.14649978559103	0.413	0.306	1	12	TMPO	B Cell
0.00261902540024933	1.0708012295906	0.453	0.352	1	12	FYTTD1	B Cell
0.00264832550242938	0.96433285445208	0.44	0.342	1	12	OGA	B Cell
0.00272466224011333	0.277439540192931	1	0.994	1	12	MALAT1	B Cell
0.00275518568399717	1.46607173757739	0.36	0.272	1	12	SHOC2	B Cell
0.00281610272497471	0.494602579289542	0.653	0.561	1	12	TERF2IP	B Cell
0.00286287091082473	1.24206703296093	0.28	0.174	1	12	CAMK1D	B Cell
0.00288132911791607	0.578621562234293	0.707	0.629	1	12	FAM133B	B Cell
0.00290462148075068	0.67326403059156	0.44	0.295	1	12	HECA	B Cell
0.00290955640639136	1.05759166010221	0.333	0.216	1	12	BCL2L11	B Cell
0.00302539086816638	0.366737820613677	0.973	0.954	1	12	RPL36	B Cell
0.00306066529204446	1.23701622876692	0.4	0.297	1	12	PPHLN1	B Cell
0.00311791993776327	0.561905299613096	0.28	0.154	1	12	RASSF5	B Cell
0.00312440933499023	1.15500005374197	0.28	0.171	1	12	SATB1	B Cell
0.00317088501726335	1.10433130397413	0.44	0.333	1	12	RBM27	B Cell
0.00321309924316583	0.962645859814971	0.387	0.269	1	12	TNFRSF14	B Cell
0.00325054322532548	0.293718483238816	0.96	0.968	1	12	RPL37A	B Cell
0.00337047319612673	0.794004856929567	0.253	0.137	1	12	NCF4	B Cell
0.00342486428881372	0.433020544879085	0.707	0.66	1	12	DNAJB6	B Cell
0.00347662871173625	0.783873908262672	0.6	0.523	1	12	TNRC6B	B Cell
0.00349761935093342	0.956458694943846	0.493	0.402	1	12	DNAJA2	B Cell
0.00352500458424782	1.09913089785249	0.32	0.207	1	12	MDM2	B Cell
0.00354506689516513	1.17951058872677	0.28	0.172	1	12	SNHG12	B Cell
0.0035481368562782	1.00946256135468	0.533	0.454	1	12	ZC3HAV1	B Cell
0.00356144313170009	0.269119492380096	0.427	0.277	1	12	MAP3K8	B Cell
0.00357922851647869	0.586720284650881	0.64	0.578	1	12	SELENOF	B Cell
0.00360608594091757	0.709674950794075	0.613	0.553	1	12	GDI2	B Cell
0.00363251651274663	1.08199280904068	0.413	0.305	1	12	NRBF2	B Cell
0.00365092190721842	1.67467195997066	0.253	0.153	1	12	TP53INP1	B Cell
0.00373687161678119	1.24404948197268	0.253	0.151	1	12	PIKFYVE	B Cell
0.00376171712578921	1.27701843316017	0.453	0.375	1	12	PTPRE	B Cell
0.00379418904974432	1.48991090770774	0.333	0.225	1	12	ZCCHC10	B Cell
0.003815443946274	1.04849541142456	0.427	0.323	1	12	CTCF	B Cell
0.00382929307242447	0.726750964707087	0.373	0.245	1	12	LGALS9	B Cell
0.0038989285149868	1.08267007343308	0.467	0.38	1	12	BCAS2	B Cell
0.00390954430615775	1.25744628774551	0.453	0.376	1	12	KLHL24	B Cell
0.0039325507765701	0.32318620724352	0.973	0.924	1	12	HNRNPA2B1	B Cell
0.00394002462076724	1.65246635925061	0.267	0.167	1	12	PHTF2	B Cell
0.00398798764939773	0.738351788246762	0.64	0.583	1	12	BRD2	B Cell
0.00437182473637054	1.55299425626133	0.28	0.18	1	12	LYL1	B Cell
0.00453986949557799	0.98034783541964	0.413	0.318	1	12	STT3B	B Cell
0.00454672179591483	1.12307170390063	0.32	0.216	1	12	UBE2W	B Cell
0.0045729336556523	1.09810049131574	0.453	0.36	1	12	ATF7IP	B Cell
0.0046658231122487	1.08801521150741	0.32	0.22	1	12	KMT2B	B Cell
0.00476807979143485	1.10251065209897	0.453	0.35	1	12	CREBBP	B Cell
0.00491870482405486	1.17482099492919	0.293	0.194	1	12	ZNF91	B Cell
0.0049996274435171	1.59735693775697	0.28	0.177	1	12	USF3	B Cell
0.00512525696223892	1.08350814779587	0.4	0.302	1	12	ABRACL	B Cell
0.00526117639760832	0.836784918257033	0.44	0.357	1	12	SRSF6	B Cell
0.00535454487181286	1.19254179270484	0.413	0.34	1	12	HSPA4	B Cell
0.00544941583320967	0.921628306147816	0.333	0.224	1	12	ZBTB44	B Cell
0.0054516366890348	1.23475625540415	0.373	0.283	1	12	CD2AP	B Cell
0.00555385008287159	1.01368642429665	0.4	0.289	1	12	CYLD	B Cell
0.00557780051086154	0.78137570179808	0.56	0.485	1	12	WAC	B Cell
0.00631715722912369	0.681194978666766	0.667	0.606	1	12	SYF2	B Cell
0.00637027824311735	0.547711683808493	0.693	0.641	1	12	N4BP2L2	B Cell
0.00657058793720338	0.5430693280567	0.733	0.711	1	12	EIF3F	B Cell
0.00670830811444298	1.13663095001347	0.28	0.18	1	12	SERTAD2	B Cell
0.00671419813182952	0.682182485225713	0.52	0.435	1	12	PIM3	B Cell
0.0067868838321327	1.29018907295409	0.28	0.18	1	12	NUP98	B Cell
0.00700811534462738	0.392157199371934	0.24	0.437	1	12	REXO2	B Cell
0.00722642531684735	0.883489105023277	0.387	0.296	1	12	CUL5	B Cell
0.00727014740358076	1.66212120580993	0.307	0.224	1	12	BCL10	B Cell
0.00735877393146972	1.00738779557484	0.427	0.349	1	12	LRP10	B Cell
0.00755415712164713	0.609801675296543	0.627	0.572	1	12	SMDT1	B Cell
0.00783681327597063	0.71436181997544	0.507	0.407	1	12	ZNF644	B Cell
0.00786252909767119	0.867677979732467	0.387	0.292	1	12	RAB8B	B Cell
0.00804130034763788	1.00979080979089	0.307	0.212	1	12	NFATC2IP	B Cell
0.00813896520903045	0.833140162618166	0.4	0.295	1	12	RPS6KA3	B Cell
0.00819649925859155	1.2878896760226	0.413	0.346	1	12	ASXL1	B Cell
0.00820716687049624	0.79299112981999	0.307	0.202	1	12	SS18L2	B Cell
0.00821079357960589	1.61399244155692	0.253	0.153	1	12	SEC11C	B Cell
0.00826262723320219	0.681833257309293	0.28	0.174	1	12	EHD1	B Cell
0.00828296486864658	0.347072353276263	0.813	0.716	1	12	NR4A1	B Cell
0.00833917227018807	0.633941188019135	0.6	0.569	1	12	UXT	B Cell
0.00837296304773807	1.05746436461343	0.293	0.196	1	12	FAM76B	B Cell
0.00853250697413913	0.638306321856381	0.533	0.437	1	12	CAPZA1	B Cell
0.00859061853408402	0.275535296320332	0.907	0.844	1	12	SLC25A6	B Cell
0.00862563696992935	0.967932054143081	0.333	0.23	1	12	MX1	B Cell
0.00863468120826142	1.07895245088886	0.32	0.224	1	12	AC245297.3	B Cell
0.00893949271501357	0.437697071710223	0.813	0.744	1	12	CCNL1	B Cell
0.00894571757738655	0.742605851732405	0.653	0.648	1	12	DDX24	B Cell
0.00900913524873145	0.504065371346613	0.453	0.352	1	12	PRR13	B Cell
0.00920069631495257	1.11043442498799	0.413	0.321	1	12	ZFX	B Cell
0.00921344918939396	0.828094195883412	0.427	0.34	1	12	CNOT6L	B Cell
0.00943441169106245	1.38015909631624	0.387	0.295	1	12	PCNX4	B Cell
0.00954756928439652	0.604460462872136	0.573	0.5	1	12	SLTM	B Cell
0.00969563798384287	1.06101450360356	0.347	0.255	1	12	MTF2	B Cell
0.00973949689330311	0.313190161958467	0.787	0.791	1	12	ARHGDIB	B Cell
0.00981559078328585	0.490894606441617	0.733	0.712	1	12	ZFP36L2	B Cell
0.00990320126101042	0.513115053740118	0.707	0.755	1	12	HNRNPDL	B Cell
0.00995905720401863	0.601001293071051	0.667	0.618	1	12	MBNL1	B Cell
0	10.9703593477308	1	0.005	0	14	CPA3	Common myeloid progenitor
0	10.8749170731	1	0.01	0	14	TPSAB1	Common myeloid progenitor
0	10.6946293250386	1	0.017	0	14	TPSB2	Common myeloid progenitor
0	9.78238006350189	0.971	0.005	0	14	HDC	Common myeloid progenitor
0	9.84976713212788	0.943	0.003	0	14	MS4A2	Common myeloid progenitor
0	11.0197058573995	0.943	0.005	0	14	CTSG	Common myeloid progenitor
0	8.93774101374917	0.914	0.01	0	14	IL1RL1	Common myeloid progenitor
0	10.4641538033346	0.857	0.002	0	14	RHEX	Common myeloid progenitor
0	8.83437894869926	0.857	0.003	0	14	SLC18A2	Common myeloid progenitor
0	9.30081842450067	0.629	0.002	0	14	AL157895.1	Common myeloid progenitor
0	11.6735014492927	0.571	0	0	14	CALB2	Common myeloid progenitor
0	10.8724203980519	0.486	0.001	0	14	CMA1	Common myeloid progenitor
0	11.6358516544923	0.429	0	0	14	SVOPL	Common myeloid progenitor
0	9.86132407473163	0.4	0.001	0	14	TPSD1	Common myeloid progenitor
0	10.3936660631269	0.4	0.001	0	14	SIGLEC6	Common myeloid progenitor
8.60146028434052e-302	10.2421101494922	0.371	0.001	2.00629061132243e-297	14	GCSAML	Common myeloid progenitor
1.1186930065199e-301	9.97111631403856	0.371	0.001	2.60935143770766e-297	14	LINC02829	Common myeloid progenitor
1.99103755279891e-291	10.0749299211619	0.343	0.001	4.64409509190346e-287	14	KRT19	Common myeloid progenitor
8.75188718504522e-273	9.25997888267621	0.629	0.007	2.0413776859118e-268	14	PRG2	Common myeloid progenitor
1.53749729326195e-265	6.92577398894408	0.8	0.013	3.58621243653349e-261	14	TNFRSF9	Common myeloid progenitor
2.45639866989672e-246	10.2094951266954	0.257	0	5.7295498975341e-242	14	PAQR5	Common myeloid progenitor
7.84561762510864e-227	8.98810550784912	1	0.028	1.82999031105659e-222	14	HPGD	Common myeloid progenitor
3.25279207374247e-206	6.9874502459297	0.914	0.025	7.58713751200431e-202	14	KIT	Common myeloid progenitor
3.39697126472139e-189	8.444886774537	0.257	0.001	7.92343547496263e-185	14	ENPP3	Common myeloid progenitor
1.31580578386492e-187	6.26732887893538	0.657	0.013	3.06911699086493e-183	14	RGS13	Common myeloid progenitor
3.89038334524314e-171	6.65904581679435	0.943	0.034	9.07431915277962e-167	14	VWA5A	Common myeloid progenitor
9.64226711830347e-152	8.17824702437541	0.286	0.002	2.24905880534428e-147	14	ITGA2B	Common myeloid progenitor
1.64911396201781e-150	6.77797716579587	0.714	0.021	3.84655831640655e-146	14	AP1S3	Common myeloid progenitor
5.46114681579246e-111	6.62895409183392	0.571	0.018	1.27381249478359e-106	14	LIF	Common myeloid progenitor
4.70224608090801e-110	6.442057444091	1	0.068	1.09679889837179e-105	14	HPGDS	Common myeloid progenitor
1.23655802569147e-98	5.50707374539612	0.429	0.011	2.88427159492536e-94	14	P2RX1	Common myeloid progenitor
6.55458101124964e-98	6.48997126167161	0.257	0.003	1.52885602087398e-93	14	CDK15	Common myeloid progenitor
3.31015473960536e-92	5.36954555053416	0.486	0.016	7.7209359301295e-88	14	LAX1	Common myeloid progenitor
1.05878055598055e-91	5.59127492928826	0.457	0.014	2.46960564682464e-87	14	STXBP6	Common myeloid progenitor
7.40782086588821e-84	5.4266148357421	0.257	0.004	1.72787421696843e-79	14	MYB	Common myeloid progenitor
2.39768341783515e-83	6.23716608433951	0.286	0.005	5.59259657210049e-79	14	RAB27B	Common myeloid progenitor
6.38395532765702e-81	5.86906233550617	0.6	0.029	1.489057580176e-76	14	IL18R1	Common myeloid progenitor
3.00472296469666e-73	5.54735243279942	0.457	0.018	7.00851631515496e-69	14	SLC45A3	Common myeloid progenitor
5.16630039034546e-72	4.40135550186132	0.429	0.016	1.20503956604808e-67	14	GRAP2	Common myeloid progenitor
7.60045025656327e-70	6.52252945764941	0.943	0.102	1.77280502234338e-65	14	GATA2	Common myeloid progenitor
2.16932958857925e-68	4.99520513316538	0.429	0.017	5.05996126536111e-64	14	MLPH	Common myeloid progenitor
7.59572183381383e-68	5.15646785145174	0.686	0.048	1.77170211773708e-63	14	NFE2L3	Common myeloid progenitor
1.39504247170315e-61	4.98583038235001	0.743	0.064	3.2539365652476e-57	14	CD82	Common myeloid progenitor
1.82111451206018e-57	5.21629545974571	0.486	0.027	4.24774959938038e-53	14	MAOB	Common myeloid progenitor
1.31129779169915e-55	4.64556517924782	0.4	0.018	3.05860209913827e-51	14	TESPA1	Common myeloid progenitor
6.85571177568913e-55	4.309273757216	0.943	0.125	1.59909477167949e-50	14	CAPG	Common myeloid progenitor
1.18664451361388e-47	3.02835779475448	0.771	0.081	2.76784832800437e-43	14	RHOH	Common myeloid progenitor
1.23784345490958e-46	4.97784182637563	0.314	0.014	2.8872698585766e-42	14	CATSPER1	Common myeloid progenitor
4.06393185225106e-43	3.61266229102929	0.886	0.134	9.47912104537559e-39	14	RAC2	Common myeloid progenitor
7.21502638124547e-41	5.06351266774464	0.457	0.035	1.68290490342551e-36	14	AC068587.4	Common myeloid progenitor
4.26669765020003e-40	4.19849359478322	0.343	0.019	9.95207226909156e-36	14	KLRG1	Common myeloid progenitor
1.82887233633811e-39	4.17584195516128	0.914	0.18	4.26584472450864e-35	14	LEO1	Common myeloid progenitor
2.99211802766619e-37	4.30445634454397	0.514	0.049	6.97911529953138e-33	14	GALNT6	Common myeloid progenitor
2.29753013625931e-36	3.83149861424399	0.943	0.22	5.35898904282485e-32	14	LTC4S	Common myeloid progenitor
3.09299400942215e-36	5.02555642259898	0.286	0.015	7.21440852697717e-32	14	EMID1	Common myeloid progenitor
5.51096554315409e-36	3.33265415267598	0.771	0.114	1.28543271294069e-31	14	ALOX5AP	Common myeloid progenitor
6.38187632825938e-35	4.13262002080665	0.686	0.101	1.4885726535665e-30	14	SMYD3	Common myeloid progenitor
2.61437881366643e-33	3.60901566274273	0.486	0.047	6.09803858287694e-29	14	LAT	Common myeloid progenitor
3.70493504826798e-33	4.06603437840358	0.343	0.023	8.64176100008507e-29	14	RAB37	Common myeloid progenitor
6.28496639165531e-33	3.42634518861018	0.657	0.091	1.4659684108536e-28	14	GNA15	Common myeloid progenitor
1.53636405995906e-32	3.80190661153557	0.286	0.016	3.58356916985452e-28	14	TOX	Common myeloid progenitor
1.65565713405156e-31	4.21902514614894	0.686	0.11	3.86182026517526e-27	14	GALC	Common myeloid progenitor
1.39882021881162e-30	3.58167518207639	0.429	0.04	3.26274816037811e-26	14	ADAM8	Common myeloid progenitor
1.44912729433936e-30	3.6666208579891	0.8	0.164	3.38008941404655e-26	14	BACE2	Common myeloid progenitor
1.60055546153473e-30	3.92829859033939	0.543	0.068	3.73329561402976e-26	14	BTK	Common myeloid progenitor
1.1827291132586e-29	4.15575822759031	0.457	0.048	2.75871565667568e-25	14	GMPR	Common myeloid progenitor
1.79956106314581e-29	3.07583510525831	0.857	0.187	4.19747617978759e-25	14	SAMSN1	Common myeloid progenitor
4.66543557789598e-27	2.50529388256712	0.914	0.203	1.08821284854424e-22	14	TMEM176B	Common myeloid progenitor
1.2120295102079e-26	4.78531958703265	0.257	0.016	2.82705883255993e-22	14	UTS2	Common myeloid progenitor
3.03191405693691e-26	3.00654551308762	0.829	0.183	7.07193953780535e-22	14	BIRC3	Common myeloid progenitor
7.69232533782646e-26	3.97976977017441	0.857	0.243	1.79423488504802e-21	14	ACSL4	Common myeloid progenitor
1.87295844650278e-25	3.80579990024338	0.457	0.056	4.36867557646774e-21	14	PTGS1	Common myeloid progenitor
2.00287534921311e-25	4.5697910924385	0.314	0.026	4.67170675203959e-21	14	RAB33A	Common myeloid progenitor
4.92901400646316e-25	3.43817999608244	0.6	0.103	1.14969251700753e-20	14	NDFIP2	Common myeloid progenitor
8.33116662737264e-25	4.23287156842491	0.286	0.021	1.94324461583467e-20	14	MCTP2	Common myeloid progenitor
9.49997380768872e-25	2.29560458828644	0.971	0.289	2.21586889064339e-20	14	S100A4	Common myeloid progenitor
2.09420409728019e-24	4.01039986789034	0.543	0.083	4.88473105690605e-20	14	STX3	Common myeloid progenitor
9.1173306418115e-24	3.72297268226724	0.486	0.067	2.12661737220253e-19	14	ALOX5	Common myeloid progenitor
3.09951609862429e-23	3.01536073556456	0.857	0.251	7.22962130004116e-19	14	MAPK6	Common myeloid progenitor
6.8670777675036e-23	3.61450984601232	0.8	0.234	1.60174588927021e-18	14	ANKRD28	Common myeloid progenitor
1.13799248601623e-22	3.68941955716631	0.343	0.034	2.65436747363286e-18	14	AL078590.2	Common myeloid progenitor
6.06805503276149e-22	3.53750562140086	0.257	0.02	1.41537383639162e-17	14	C16orf54	Common myeloid progenitor
1.00463326462715e-21	2.60487682189623	0.429	0.052	2.34330708974282e-17	14	SKAP1	Common myeloid progenitor
2.90278996458707e-21	3.40299261834275	0.514	0.084	6.77075759239934e-17	14	CD33	Common myeloid progenitor
4.41886607994402e-21	3.92580331388933	0.629	0.135	1.03070051314694e-16	14	METTL21A	Common myeloid progenitor
5.74757269239519e-21	2.52486033149463	1	0.662	1.34062133050118e-16	14	SQSTM1	Common myeloid progenitor
8.09870837383778e-21	2.09524167717892	0.943	0.263	1.88902372819766e-16	14	FCER1G	Common myeloid progenitor
1.13636117743276e-20	3.7365902132874	0.4	0.053	2.65056244636191e-16	14	ADAM12	Common myeloid progenitor
1.1936113184878e-20	3.24079739636645	0.829	0.294	2.78409840037279e-16	14	PAG1	Common myeloid progenitor
1.28006107859946e-20	2.49368091702853	0.943	0.356	2.98574246583325e-16	14	CD44	Common myeloid progenitor
2.20705169046966e-20	2.69947189211835	0.686	0.152	5.14794806802048e-16	14	RASSF5	Common myeloid progenitor
3.69198669948819e-20	3.13161371394705	0.629	0.134	8.6115589765562e-16	14	GPR65	Common myeloid progenitor
5.47312893326956e-20	3.4143880872963	0.286	0.027	1.27660732368513e-15	14	TNFSF14	Common myeloid progenitor
6.67902382295429e-20	2.45800279361543	0.686	0.146	1.55788230670409e-15	14	CD48	Common myeloid progenitor
9.23215326015019e-20	3.39330066669578	0.371	0.047	2.15339974793003e-15	14	TMEM154	Common myeloid progenitor
3.89285345096453e-19	3.83185185806279	0.343	0.041	9.08008067437476e-15	14	IFITM10	Common myeloid progenitor
1.36406972204224e-18	3.0640254252512	0.829	0.254	3.18169262666352e-14	14	TNFSF10	Common myeloid progenitor
1.40939828714604e-18	2.32367097093556	0.457	0.069	3.28742150476815e-14	14	PTPN7	Common myeloid progenitor
1.57840475942858e-18	2.44773078529976	1	0.828	3.68162910136716e-14	14	ANXA1	Common myeloid progenitor
4.33238915656574e-18	3.26653706377328	0.629	0.157	1.01052977076896e-13	14	CCDC71L	Common myeloid progenitor
6.76349187625661e-18	2.92363209615942	0.457	0.075	1.57758448013685e-13	14	TNIK	Common myeloid progenitor
6.82029182054882e-18	3.65583144282577	0.314	0.036	1.59083306714301e-13	14	BATF	Common myeloid progenitor
1.20972349045376e-17	2.04657830583353	0.714	0.17	2.82168004148339e-13	14	CD69	Common myeloid progenitor
1.51486268800585e-17	3.77397335087029	0.6	0.14	3.53341721977364e-13	14	CSF1	Common myeloid progenitor
1.70524070406341e-17	2.77627757992202	0.8	0.29	3.9774739422279e-13	14	BMP2K	Common myeloid progenitor
1.92801364730567e-17	3.30101390026707	0.343	0.045	4.49709183234047e-13	14	ADRB2	Common myeloid progenitor
2.53676530151147e-17	2.0997561041941	0.8	0.223	5.91700506577551e-13	14	CD37	Common myeloid progenitor
2.69979225914455e-17	3.00264741773974	0.743	0.239	6.29726544445467e-13	14	CTNNBL1	Common myeloid progenitor
5.08262085501503e-17	3.59517151288224	0.314	0.039	1.18552131443225e-12	14	SLC2A6	Common myeloid progenitor
1.01263638606272e-16	3.65168650401608	0.4	0.065	2.36197437049129e-12	14	MCRIP2	Common myeloid progenitor
1.10835948405e-16	3.59586558051205	0.571	0.13	2.58524849654663e-12	14	PRKX	Common myeloid progenitor
1.12852848544374e-16	1.65318038998755	1	0.925	2.63229269229753e-12	14	JUND	Common myeloid progenitor
1.30741117549862e-16	2.54768770808981	0.914	0.533	3.04953656685054e-12	14	AC020916.1	Common myeloid progenitor
4.42983823363979e-16	3.12030083669389	0.429	0.076	1.03325976799648e-11	14	HS6ST1	Common myeloid progenitor
4.47860867681921e-16	1.41062387578726	1	0.954	1.04463547386808e-11	14	HSP90AB1	Common myeloid progenitor
5.89794749405902e-16	2.19623683956562	0.514	0.102	1.37569625298927e-11	14	CLU	Common myeloid progenitor
6.38633011019569e-16	2.32359510499515	0.914	0.411	1.48961149820315e-11	14	FXYD5	Common myeloid progenitor
9.18544670373473e-16	1.94354054441951	0.971	0.788	2.14250544364613e-11	14	LMNA	Common myeloid progenitor
1.20957026170225e-15	3.45712614230949	0.371	0.059	2.8213226354205e-11	14	FLVCR1	Common myeloid progenitor
1.2792910742518e-15	3.02386854432316	0.543	0.125	2.98394643069232e-11	14	SPINT2	Common myeloid progenitor
1.28535213457757e-15	2.61495451410929	0.514	0.106	2.99808385390219e-11	14	LAT2	Common myeloid progenitor
2.38878614272986e-15	3.6164973543645	0.429	0.079	5.57184367791739e-11	14	GIHCG	Common myeloid progenitor
3.73022110279385e-15	1.78031834317391	1	0.619	8.70074072226665e-11	14	SRGN	Common myeloid progenitor
4.47728002882923e-15	1.87233540216957	0.971	0.611	1.04432556672442e-10	14	HSPH1	Common myeloid progenitor
5.04595186863909e-15	2.97831925218847	0.629	0.178	1.17696827336007e-10	14	B4GALT5	Common myeloid progenitor
5.31082161062258e-15	3.15462480431921	0.457	0.093	1.23874914067772e-10	14	MITF	Common myeloid progenitor
5.43168017716221e-15	1.67752685326639	0.971	0.522	1.26693940132309e-10	14	S100A6	Common myeloid progenitor
5.47872722941788e-15	2.14435179331546	0.829	0.309	1.27791312626172e-10	14	EFHD2	Common myeloid progenitor
1.04764451099781e-14	1.520160087622	0.971	0.966	2.44363082190238e-10	14	HSP90AA1	Common myeloid progenitor
1.09912932305861e-14	1.55399261487702	0.8	0.236	2.5637191460342e-10	14	LCP1	Common myeloid progenitor
1.4108304547719e-14	2.02553356107786	0.943	0.509	3.29076203575547e-10	14	ELF1	Common myeloid progenitor
2.07836551679668e-14	1.47940594348979	1	0.867	4.84778756792825e-10	14	HSPA1A	Common myeloid progenitor
2.3272957750274e-14	2.07417744222435	0.857	0.382	5.42841739525141e-10	14	NFKB1	Common myeloid progenitor
2.45765538091028e-14	2.92763827202851	0.429	0.084	5.73248117597322e-10	14	LINC00863	Common myeloid progenitor
2.4689040564123e-14	2.49664100807358	0.8	0.331	5.7587187115817e-10	14	MAPK1	Common myeloid progenitor
2.81270044255461e-14	1.50598078483063	0.857	0.297	6.56062378225862e-10	14	ICAM1	Common myeloid progenitor
3.35875991409947e-14	1.92402804237447	0.914	0.491	7.83430749963701e-10	14	PLIN2	Common myeloid progenitor
3.90307985010256e-14	2.73735503466357	0.8	0.422	9.10393375036421e-10	14	IDS	Common myeloid progenitor
4.23388740975731e-14	3.04543991150463	0.486	0.111	9.87554238325891e-10	14	STXBP5	Common myeloid progenitor
6.36592961208101e-14	3.13031446901949	0.257	0.031	1.4848530820179e-09	14	GALNT3	Common myeloid progenitor
6.40571964895694e-14	3.54993294476935	0.8	0.431	1.49413410811921e-09	14	LMO4	Common myeloid progenitor
1.21418949242232e-13	2.70170345972567	0.857	0.447	2.83209699107505e-09	14	GLUL	Common myeloid progenitor
1.21660469310539e-13	1.99464437440411	0.8	0.331	2.83773044666832e-09	14	RHOG	Common myeloid progenitor
1.25054505704857e-13	3.23288245717249	0.429	0.088	2.91689634556579e-09	14	CSF2RB	Common myeloid progenitor
1.53274996262381e-13	3.1712651133203	0.257	0.033	3.57513928782005e-09	14	KIAA1522	Common myeloid progenitor
1.66556201500611e-13	2.44203786040039	0.343	0.055	3.88492340000175e-09	14	ATP2A3	Common myeloid progenitor
2.05203060695647e-13	1.56393231894049	1	0.738	4.78636139072597e-09	14	HSPA1B	Common myeloid progenitor
2.25008075856807e-13	1.97475404428283	0.829	0.345	5.24831336936003e-09	14	SERPINB1	Common myeloid progenitor
2.50032028008075e-13	2.77714201821899	0.514	0.128	5.83199705328835e-09	14	SPATA13	Common myeloid progenitor
3.23803170001206e-13	1.92938239421607	0.943	0.608	7.55270894027813e-09	14	EMP3	Common myeloid progenitor
3.30204184769233e-13	3.24042326561312	0.429	0.093	7.70201260974236e-09	14	ATP6V0A2	Common myeloid progenitor
3.814237814478e-13	2.79291948076267	0.629	0.208	8.89670970226994e-09	14	CLCN3	Common myeloid progenitor
4.63462823555597e-13	2.02229334282253	0.943	0.78	1.08102703594343e-08	14	PRDX1	Common myeloid progenitor
1.2127456621045e-12	1.47922554062232	0.971	0.844	2.82872925685875e-08	14	RPL36AL	Common myeloid progenitor
1.46240839262594e-12	1.66490957813179	0.943	0.84	3.41106757580001e-08	14	DNAJA1	Common myeloid progenitor
1.51773246940095e-12	2.978568156965	0.457	0.108	3.54011098487772e-08	14	RPS6KA5	Common myeloid progenitor
1.61474292868277e-12	2.91443131557158	0.657	0.241	3.76638788115256e-08	14	SOCS1	Common myeloid progenitor
1.74954419003572e-12	1.48376520260579	0.971	0.952	4.08081182325832e-08	14	UBB	Common myeloid progenitor
2.26913604475528e-12	1.58539401249362	0.943	0.635	5.2927598243917e-08	14	SDCBP	Common myeloid progenitor
3.28702144673218e-12	3.22339676664472	0.286	0.045	7.66697752450282e-08	14	ANKRD27	Common myeloid progenitor
4.26332668224877e-12	3.79193808196504	0.286	0.045	9.94420948634525e-08	14	AL133330.1	Common myeloid progenitor
4.54447328867085e-12	3.64052549050785	0.457	0.116	1.05999839458248e-07	14	MIIP	Common myeloid progenitor
5.15848642770375e-12	3.38605060859477	0.314	0.053	1.2032169592619e-07	14	NDST2	Common myeloid progenitor
6.55787520436534e-12	2.04478368227349	0.714	0.3	1.52962439141822e-07	14	ABRACL	Common myeloid progenitor
8.07162602819079e-12	1.69571211517882	0.943	0.752	1.8827067710755e-07	14	HSPE1	Common myeloid progenitor
1.12049584079711e-11	3.1190687798834	0.371	0.077	2.61355654865926e-07	14	ACOT7	Common myeloid progenitor
1.28318388929772e-11	1.37132220357691	1	0.834	2.99302642178693e-07	14	FOSB	Common myeloid progenitor
1.49903774421121e-11	1.22846798890998	0.943	0.805	3.49650553837266e-07	14	YWHAZ	Common myeloid progenitor
1.61078387561794e-11	1.51203719323016	0.971	0.724	3.75715338987884e-07	14	DNAJB1	Common myeloid progenitor
1.9215759965722e-11	2.41812040442148	0.714	0.322	4.48207601200466e-07	14	PEPD	Common myeloid progenitor
1.98337413704705e-11	3.2850912533838	0.371	0.079	4.62622017466225e-07	14	TMEM220	Common myeloid progenitor
2.36863628346772e-11	2.44437596679453	0.771	0.353	5.52484413118846e-07	14	FAM107B	Common myeloid progenitor
2.57568695115702e-11	2.89520765717301	0.343	0.066	6.00778981357374e-07	14	TSTD1	Common myeloid progenitor
2.80099210026543e-11	1.1983670631244	1	0.979	6.53331407386913e-07	14	FTH1	Common myeloid progenitor
2.99636287201052e-11	1.76712267011028	0.857	0.46	6.98901639896453e-07	14	REL	Common myeloid progenitor
3.28755508171105e-11	2.33053923181694	0.629	0.238	7.66822222809101e-07	14	CNRIP1	Common myeloid progenitor
3.511647578781e-11	2.53304378795792	0.514	0.149	8.19091797750668e-07	14	DUSP10	Common myeloid progenitor
3.66079797587946e-11	2.34569513236416	0.543	0.171	8.53881127873884e-07	14	MSRA	Common myeloid progenitor
5.39632930778995e-11	2.83900550393352	0.4	0.093	1.25869381104201e-06	14	OSGIN2	Common myeloid progenitor
6.55784775980891e-11	2.37983987139325	0.314	0.056	1.52961798997543e-06	14	SPN	Common myeloid progenitor
7.49938096267132e-11	0.907798425459477	0.886	0.337	1.74923060954309e-06	14	CD83	Common myeloid progenitor
8.20125044300028e-11	2.89750702982765	0.343	0.071	1.91294166582981e-06	14	TRAF1	Common myeloid progenitor
9.78272738742607e-11	2.23414828791664	0.571	0.19	2.28182116311713e-06	14	NFKB2	Common myeloid progenitor
1.2713796608292e-10	1.77147940659488	0.6	0.192	2.96549305888412e-06	14	CAVIN2	Common myeloid progenitor
2.76296602566468e-10	1.62914432646004	0.686	0.275	6.44461825486287e-06	14	LIMD2	Common myeloid progenitor
2.79535764561131e-10	2.23934914241243	0.686	0.345	6.52017170838838e-06	14	RNF145	Common myeloid progenitor
5.88768898239782e-10	2.66746414564388	0.286	0.053	1.37330345514429e-05	14	CEP70	Common myeloid progenitor
6.22741250178372e-10	1.30026067327717	0.971	0.809	1.45254396604105e-05	14	SH3BGRL3	Common myeloid progenitor
7.42128971259812e-10	1.45459642714362	0.914	0.746	1.73101582546351e-05	14	KLF6	Common myeloid progenitor
7.94104826090258e-10	2.2686912259063	0.486	0.15	1.85224950685553e-05	14	CPPED1	Common myeloid progenitor
1.14851937271338e-09	2.44851455206737	0.457	0.14	2.67892143685396e-05	14	SLC26A2	Common myeloid progenitor
1.19331698165261e-09	2.0592096913423	0.743	0.379	2.7834118597047e-05	14	RHOBTB3	Common myeloid progenitor
1.26512370232e-09	1.16162439689152	0.857	0.364	2.95090103566141e-05	14	LAPTM5	Common myeloid progenitor
1.53198517169653e-09	1.21110093930662	0.914	0.718	3.57335541298216e-05	14	AKAP13	Common myeloid progenitor
1.82189096271558e-09	1.63339218612732	0.886	0.667	4.24956067053409e-05	14	PRDX6	Common myeloid progenitor
2.54511879597776e-09	2.85739371011725	0.457	0.143	5.93648959161813e-05	14	RELB	Common myeloid progenitor
2.98587638077491e-09	1.84455545149646	0.8	0.593	6.96455665815747e-05	14	MYADM	Common myeloid progenitor
3.09274651805305e-09	2.17398877532406	0.4	0.102	7.21383125335875e-05	14	NMT2	Common myeloid progenitor
4.35183395031786e-09	0.615660023510709	1	0.987	0.000101506526891164	14	RPL10	Common myeloid progenitor
5.57641512442442e-09	2.15041398675058	0.429	0.12	0.0001300698827772	14	CD84	Common myeloid progenitor
5.76504999249037e-09	2.46096657562693	0.371	0.096	0.000134469791074838	14	BTN2A2	Common myeloid progenitor
5.98507140763833e-09	2.62856631597898	0.371	0.096	0.000139601790583164	14	PRPSAP2	Common myeloid progenitor
5.98572588564973e-09	2.85048676692562	0.314	0.07	0.00013961705628278	14	TIAM1	Common myeloid progenitor
7.24162235512527e-09	1.56090718526497	0.743	0.425	0.000168910841433297	14	KPNA4	Common myeloid progenitor
7.66946665742976e-09	1.04218884166388	0.971	0.866	0.000178890309784549	14	CLIC1	Common myeloid progenitor
8.57025887783791e-09	2.67734591223187	0.429	0.13	0.000199901288325569	14	RHBDD2	Common myeloid progenitor
9.64711541712692e-09	2.31414292697375	0.514	0.173	0.000225018967104485	14	EHD1	Common myeloid progenitor
1.0770541986038e-08	2.9067751967184	0.257	0.049	0.000251222891824336	14	NRIP3	Common myeloid progenitor
1.11038549658063e-08	1.99572796952644	0.514	0.179	0.000258997417077433	14	LYL1	Common myeloid progenitor
1.11648464382882e-08	2.77010330765023	0.371	0.098	0.000260420043173072	14	ADGRE2	Common myeloid progenitor
1.19041589189148e-08	2.15566462735072	0.629	0.273	0.000277664506783689	14	NUTM2A-AS1	Common myeloid progenitor
1.570223945433e-08	1.54459297332351	0.543	0.186	0.000366254735272248	14	NFKBID	Common myeloid progenitor
1.6253353218473e-08	2.54783513936547	0.286	0.06	0.000379109463820882	14	TSEN54	Common myeloid progenitor
1.7192424549307e-08	1.08517335568106	0.886	0.515	0.000401013302612585	14	TNFAIP3	Common myeloid progenitor
2.20547596835249e-08	1.70550974773289	0.6	0.226	0.000514427269618217	14	IQGAP2	Common myeloid progenitor
2.52374521236197e-08	0.694615740514122	1	0.994	0.000588663570783429	14	MALAT1	Common myeloid progenitor
2.74119974091505e-08	0.935844341359133	1	0.964	0.000639384839568435	14	H3F3B	Common myeloid progenitor
2.75594497839354e-08	1.49077178789739	0.714	0.353	0.000642824166210294	14	RGS10	Common myeloid progenitor
3.15465855726405e-08	1.06429773840189	0.886	0.595	0.000735824108481841	14	GPBP1	Common myeloid progenitor
3.27787252292165e-08	0.932199652821782	0.971	0.795	0.000764563765971476	14	TAGLN2	Common myeloid progenitor
4.00779113253363e-08	1.89113530221683	0.629	0.288	0.00093481728166347	14	CYLD	Common myeloid progenitor
4.10522422567194e-08	1.1658090110505	0.629	0.225	0.00095754355063798	14	CD53	Common myeloid progenitor
4.46335332759395e-08	2.72022661718748	0.314	0.077	0.00104107716366129	14	LINC00641	Common myeloid progenitor
4.55792734268201e-08	3.4411455916292	0.257	0.054	0.00106313655268058	14	AC147651.4	Common myeloid progenitor
4.94180956600408e-08	0.777158322957627	1	0.944	0.00115267708127045	14	MT-CO1	Common myeloid progenitor
5.18984318415005e-08	1.50296882903876	0.743	0.423	0.001210530922703	14	CKLF	Common myeloid progenitor
7.83391722662174e-08	1.71443022584901	0.571	0.216	0.00182726119310952	14	PTGS2	Common myeloid progenitor
8.42337559933813e-08	1.38511637535318	0.657	0.316	0.00196475235854562	14	STK4	Common myeloid progenitor
1.098336261705e-07	2.47360950351478	0.543	0.229	0.00256186933042692	14	TRIM24	Common myeloid progenitor
1.22570716271374e-07	0.679691702379339	1	0.958	0.0028589619570298	14	FAU	Common myeloid progenitor
1.32031795750827e-07	0.916823192969636	0.943	0.801	0.00307964163588804	14	SUB1	Common myeloid progenitor
1.66898203147932e-07	1.85014285103119	0.571	0.257	0.00389290058842551	14	BLVRA	Common myeloid progenitor
1.81372221324307e-07	1.12525517291518	0.8	0.462	0.00423050706238947	14	KDM6B	Common myeloid progenitor
1.95707024177171e-07	1.64552119138321	0.543	0.213	0.0045648663389325	14	ALDH1A1	Common myeloid progenitor
2.17447577041481e-07	0.902429002924108	0.971	0.711	0.00507196473449254	14	BTG2	Common myeloid progenitor
2.34341318766473e-07	0.970525605767375	0.886	0.602	0.00546601126022798	14	BST2	Common myeloid progenitor
2.37783220157103e-07	0.978283671601944	0.629	0.233	0.00554629361016443	14	VAMP8	Common myeloid progenitor
2.69111256969894e-07	1.95252867285837	0.429	0.137	0.00627702006882279	14	POU2F2	Common myeloid progenitor
2.78446778191043e-07	1.21834703591831	0.914	0.752	0.00649477110130608	14	SEC61B	Common myeloid progenitor
2.82857937995954e-07	2.03766868444935	0.486	0.188	0.00659766140375562	14	ARHGEF6	Common myeloid progenitor
2.85085883480798e-07	1.48317899974652	0.857	0.639	0.00664962823218961	14	SELENOK	Common myeloid progenitor
3.09960018429516e-07	1.99463952408082	0.629	0.329	0.00722981742986845	14	RAB32	Common myeloid progenitor
4.01224939513921e-07	2.87959645142521	0.429	0.156	0.00935857171416221	14	MBOAT7	Common myeloid progenitor
4.02569156980353e-07	2.08803017491001	0.543	0.236	0.00938992558656672	14	EGR3	Common myeloid progenitor
4.43554390792806e-07	0.495580401110187	1	0.972	0.0103459061652422	14	EIF1	Common myeloid progenitor
4.63990725429971e-07	1.04241776895002	0.371	0.103	0.0108225836706541	14	RUNX3	Common myeloid progenitor
5.42546642487739e-07	0.945225084915649	0.971	0.841	0.0126549004360265	14	RNASEK	Common myeloid progenitor
5.43357505806479e-07	1.04500927910263	0.886	0.69	0.0126738138229361	14	SERP1	Common myeloid progenitor
6.01730712766329e-07	0.761428547026588	1	0.904	0.0140353688752746	14	CD63	Common myeloid progenitor
6.27737890989022e-07	1.06353831677305	0.857	0.639	0.0146419863073189	14	FOXP1	Common myeloid progenitor
7.84987034973646e-07	1.24460720810618	0.8	0.544	0.0183098225907603	14	ARHGAP18	Common myeloid progenitor
8.51638538004881e-07	2.75393435137066	0.314	0.089	0.0198644688989638	14	REPS1	Common myeloid progenitor
8.91289200724841e-07	1.45955403132773	0.771	0.455	0.0207893206069069	14	G3BP2	Common myeloid progenitor
9.14116090730252e-07	2.08880456513235	0.429	0.156	0.0213217578162831	14	NUDT14	Common myeloid progenitor
9.15065585334899e-07	2.11317700238222	0.343	0.102	0.0213439047779365	14	LPXN	Common myeloid progenitor
1.21251040134076e-06	1.31100620302399	0.486	0.175	0.0282818051112733	14	TMEM176A	Common myeloid progenitor
1.38930144211899e-06	1.49154982686204	0.8	0.66	0.0324054561374253	14	DNAJB6	Common myeloid progenitor
1.68595256294093e-06	1.35337560783894	0.8	0.659	0.0393248435305972	14	VAPA	Common myeloid progenitor
1.76508650076093e-06	2.04794927593506	0.4	0.139	0.0411706426302488	14	ZNRF1	Common myeloid progenitor
1.8361273866008e-06	1.30670186698859	0.8	0.616	0.0428276712924636	14	DBI	Common myeloid progenitor
2.0317932677755e-06	2.45592131932541	0.257	0.064	0.0473915779708635	14	TOR4A	Common myeloid progenitor
2.15523073576201e-06	2.49883832230289	0.314	0.09	0.0502707569116489	14	MAD1L1	Common myeloid progenitor
2.39728513213439e-06	1.82546491305333	0.371	0.12	0.0559166757070347	14	HAVCR2	Common myeloid progenitor
2.46194062983862e-06	0.774753925800485	0.943	0.805	0.0574247651909858	14	RBM39	Common myeloid progenitor
2.60652926516186e-06	2.65509017519663	0.286	0.079	0.0607972951099004	14	MFSD4B	Common myeloid progenitor
2.72003952195739e-06	2.03935480988171	0.514	0.239	0.0634449218496561	14	DNAJB9	Common myeloid progenitor
2.78692852255301e-06	1.87744579141731	0.543	0.254	0.0650051077885489	14	MAST4	Common myeloid progenitor
2.82573944459364e-06	1.79913050397533	0.371	0.122	0.0659103725451467	14	TBXAS1	Common myeloid progenitor
2.85227092369615e-06	0.870004293492582	0.857	0.688	0.0665292192952127	14	SARAF	Common myeloid progenitor
2.90282794081897e-06	0.532711725385305	1	0.94	0.0677084617196025	14	RPS21	Common myeloid progenitor
3.60301792244122e-06	2.1106453327932	0.486	0.214	0.0840403930409414	14	HMGCS1	Common myeloid progenitor
3.83337592416938e-06	1.11935216617542	0.571	0.231	0.0894134934312508	14	FCGR2A	Common myeloid progenitor
4.3213258211542e-06	2.3530089371619	0.343	0.115	0.100794924778422	14	SMAD3	Common myeloid progenitor
4.33716549901224e-06	1.56583708006381	0.429	0.155	0.10116438526446	14	DOCK2	Common myeloid progenitor
4.34462525993931e-06	1.70862587270972	0.543	0.272	0.101338384188084	14	MAFG	Common myeloid progenitor
4.40080521938606e-06	1.95000096937398	0.6	0.336	0.10264878174218	14	TANK	Common myeloid progenitor
4.88356695083893e-06	1.46086594716374	0.314	0.091	0.113909199128318	14	TNF	Common myeloid progenitor
5.11457382749715e-06	1.36144082732426	0.457	0.171	0.119297434526371	14	C1orf162	Common myeloid progenitor
5.7977064860576e-06	0.331873239896975	0.971	0.742	0.135231503787293	14	SAT1	Common myeloid progenitor
6.08266223072196e-06	0.958502175531776	0.886	0.782	0.14187809653159	14	DDX3X	Common myeloid progenitor
6.80174869022928e-06	2.01130759542674	0.286	0.081	0.158650788199598	14	PRKCB	Common myeloid progenitor
6.89661014113092e-06	1.9922436380542	0.486	0.225	0.160863431541879	14	EXOSC8	Common myeloid progenitor
9.27505164995237e-06	2.04501190827548	0.371	0.13	0.216340579735139	14	LPCAT2	Common myeloid progenitor
9.35902060358644e-06	1.44613391020397	0.686	0.427	0.218299155578654	14	BAZ1A	Common myeloid progenitor
9.78194879879801e-06	1.79666970897584	0.571	0.308	0.228163955731964	14	HIPK1	Common myeloid progenitor
1.01296859769633e-05	1.34471493444966	0.743	0.547	0.23627492541267	14	TMOD3	Common myeloid progenitor
1.0382915605744e-05	1.47616719712918	0.686	0.44	0.242181506503979	14	FOSL2	Common myeloid progenitor
1.17084832521792e-05	1.06819665683893	0.8	0.613	0.273100371857079	14	ATP6V0B	Common myeloid progenitor
1.33468620516179e-05	0.525642540346417	0.971	0.959	0.311315557353988	14	RPL14	Common myeloid progenitor
1.37746391365122e-05	0.574866575224314	0.943	0.853	0.321293457859146	14	NCL	Common myeloid progenitor
1.38456419193568e-05	1.89560126860132	0.457	0.204	0.322949597768997	14	DENND4A	Common myeloid progenitor
1.4522599822903e-05	0.602842693429435	0.943	0.872	0.338739640869213	14	ARPC3	Common myeloid progenitor
1.47333429191111e-05	1.73134498277295	0.6	0.361	0.343655223588267	14	ANXA4	Common myeloid progenitor
1.55681682794046e-05	1.4212009651291	0.771	0.595	0.363127525117113	14	SKIL	Common myeloid progenitor
1.68279810134294e-05	2.07951580380689	0.429	0.185	0.392512657138241	14	SDE2	Common myeloid progenitor
1.70607128837198e-05	1.02011754604455	0.914	0.784	0.397941128012764	14	PPP1R15A	Common myeloid progenitor
1.71686296636114e-05	2.09627707420445	0.314	0.102	0.400458286903736	14	EPB41	Common myeloid progenitor
2.08942674090837e-05	0.807157929279384	0.829	0.792	0.487358787316878	14	SSR4	Common myeloid progenitor
2.11289805417601e-05	1.02148683984101	0.829	0.644	0.492833471136555	14	ARL6IP5	Common myeloid progenitor
2.15342590820326e-05	1.67627090157395	0.257	0.072	0.502286593088411	14	LMNB1	Common myeloid progenitor
2.29256458170331e-05	2.12440574974095	0.286	0.09	0.534740688682298	14	TTC39B	Common myeloid progenitor
2.32167809096156e-05	1.4824433507543	0.686	0.449	0.541531414716783	14	CACYBP	Common myeloid progenitor
2.53557513309403e-05	1.09854918829869	0.8	0.592	0.591422899794183	14	CTSD	Common myeloid progenitor
2.54823647334996e-05	1.77866095887608	0.514	0.257	0.594376157408878	14	BCL3	Common myeloid progenitor
2.70264025688738e-05	1.81023634706858	0.486	0.243	0.630390839918981	14	GNPTAB	Common myeloid progenitor
2.7026931079084e-05	1.75055875047037	0.486	0.227	0.630403167419634	14	SNX29	Common myeloid progenitor
2.85259250873328e-05	1.40726444684878	0.514	0.249	0.665367202662038	14	ADGRE5	Common myeloid progenitor
2.89432404287595e-05	1.19271662099676	0.686	0.423	0.675101083000815	14	AMD1	Common myeloid progenitor
3.12824067183244e-05	1.51505143467865	0.543	0.298	0.729662136704917	14	VEGFA	Common myeloid progenitor
3.15024734587847e-05	1.7455984733732	0.486	0.233	0.734795193426152	14	LAGE3	Common myeloid progenitor
3.24795345527984e-05	0.408639648569361	0.971	0.973	0.757585143444023	14	RPL26	Common myeloid progenitor
3.26645717006434e-05	2.09592107578175	0.257	0.075	0.761901134917508	14	LINC01140	Common myeloid progenitor
3.26850946601356e-05	1.9384587605573	0.4	0.166	0.762379832947664	14	ERO1A	Common myeloid progenitor
3.37136328765285e-05	1.93004967929127	0.371	0.146	0.786370486845027	14	GM2A	Common myeloid progenitor
3.44222601698427e-05	3.14990528371614	0.286	0.093	0.80289921846158	14	RRAD	Common myeloid progenitor
3.54867028793204e-05	2.71226964488765	0.4	0.176	0.827727344660148	14	SQLE	Common myeloid progenitor
3.61807548489066e-05	1.00783899402179	0.829	0.583	0.843916106850746	14	ATP6V1F	Common myeloid progenitor
3.64326903514399e-05	1.78316052607409	0.486	0.226	0.849792502447335	14	PARVB	Common myeloid progenitor
3.81744451019087e-05	1.61265525518914	0.343	0.123	0.890418932002021	14	TMEM255B	Common myeloid progenitor
3.94017918528865e-05	2.10680219193546	0.343	0.128	0.919046794968577	14	PDE4A	Common myeloid progenitor
3.97683142184894e-05	2.23408285860592	0.343	0.128	0.927595929146266	14	PLEKHF2	Common myeloid progenitor
4.23833668241075e-05	0.631265917395532	0.971	0.882	0.988592031172306	14	NEAT1	Common myeloid progenitor
4.42936455142509e-05	2.5368411170794	0.314	0.116	1	14	PTAFR	Common myeloid progenitor
4.43124156492661e-05	1.36860737619884	0.629	0.427	1	14	UQCRFS1	Common myeloid progenitor
4.43593723297876e-05	1.51083727306756	0.4	0.167	1	14	FBRS	Common myeloid progenitor
4.45811674132397e-05	0.912803226601241	0.629	0.329	1	14	RASGEF1B	Common myeloid progenitor
4.60131820167713e-05	0.565185751025397	1	0.935	1	14	MT-CO2	Common myeloid progenitor
4.67274313736398e-05	1.21015290126517	0.629	0.369	1	14	IDI1	Common myeloid progenitor
4.69017483744318e-05	0.824999469490745	0.857	0.603	1	14	NFKBIZ	Common myeloid progenitor
4.86978149320353e-05	1.32848331221309	0.486	0.226	1	14	PLAT	Common myeloid progenitor
5.32117894963255e-05	0.706389806125844	0.914	0.639	1	14	ZEB2	Common myeloid progenitor
5.34101136395556e-05	0.988642534209243	0.829	0.72	1	14	HSPD1	Common myeloid progenitor
6.23771223076863e-05	0.405574119869136	0.971	0.975	1	14	RPS27A	Common myeloid progenitor
6.26726189961869e-05	1.16148665196596	0.629	0.369	1	14	GRASP	Common myeloid progenitor
6.4157251958292e-05	1.15992599682138	0.514	0.254	1	14	LYST	Common myeloid progenitor
6.7685786747138e-05	1.51160119001868	0.514	0.283	1	14	C4orf48	Common myeloid progenitor
6.87358610739319e-05	2.10245647136434	0.486	0.26	1	14	PLK3	Common myeloid progenitor
7.24623545380123e-05	1.22849979274274	0.371	0.137	1	14	NCF4	Common myeloid progenitor
7.69503232292105e-05	1.71009727821185	0.4	0.176	1	14	CD58	Common myeloid progenitor
8.28441869574664e-05	1.19371359469118	0.657	0.416	1	14	DHRS7	Common myeloid progenitor
8.31246157899488e-05	1.49181848331211	0.4	0.17	1	14	TNFRSF12A	Common myeloid progenitor
8.51055484577828e-05	1.21993174043424	0.657	0.407	1	14	PNPLA8	Common myeloid progenitor
8.56883768173382e-05	1.4319304320863	0.657	0.419	1	14	CD9	Common myeloid progenitor
9.01994349565691e-05	1.80195651611427	0.371	0.158	1	14	FMNL1	Common myeloid progenitor
9.39474671096715e-05	1.62008589472057	0.571	0.32	1	14	NEU1	Common myeloid progenitor
9.46392572595684e-05	2.01412759370912	0.4	0.182	1	14	PLGRKT	Common myeloid progenitor
9.77104018486283e-05	1.34345606998409	0.514	0.281	1	14	EMD	Common myeloid progenitor
0.000100916412080404	1.27250373595424	0.6	0.363	1	14	PRNP	Common myeloid progenitor
0.000103122868632174	1.88879483730014	0.4	0.17	1	14	MPP1	Common myeloid progenitor
0.00010652533663126	1.232870773357	0.686	0.465	1	14	PPP1R15B	Common myeloid progenitor
0.000112971250197254	0.946548709368896	0.743	0.49	1	14	ASAH1	Common myeloid progenitor
0.000113235168206031	0.832075005102668	0.771	0.647	1	14	SRSF2	Common myeloid progenitor
0.0001133576958052	2.15113919667079	0.343	0.138	1	14	SEC22C	Common myeloid progenitor
0.000115316430471845	0.736052585483503	0.857	0.736	1	14	MCL1	Common myeloid progenitor
0.000119180341088	0.988782937489769	0.514	0.255	1	14	TNFAIP8	Common myeloid progenitor
0.000128393920431302	1.21446882252544	0.6	0.376	1	14	DNAJC21	Common myeloid progenitor
0.00013572389547723	1.22802784859496	0.629	0.41	1	14	PDCD4	Common myeloid progenitor
0.000137866090416341	2.20167212966044	0.257	0.087	1	14	CHKA	Common myeloid progenitor
0.000138462034976574	2.26646817551222	0.314	0.124	1	14	PRKCA	Common myeloid progenitor
0.000141626641017526	1.85892945195652	0.343	0.141	1	14	MANBA	Common myeloid progenitor
0.000145811793938627	1.45163241408717	0.286	0.097	1	14	STXBP2	Common myeloid progenitor
0.000152228659983595	1.30052547769638	0.486	0.246	1	14	AGO3	Common myeloid progenitor
0.000164729447782678	1.29971251055142	0.486	0.253	1	14	JMJD6	Common myeloid progenitor
0.000164996747203758	0.558148685808739	0.971	0.909	1	14	OAZ1	Common myeloid progenitor
0.000166787575586113	1.87749181495047	0.371	0.164	1	14	GRIPAP1	Common myeloid progenitor
0.000176046241165086	1.97146842648688	0.429	0.213	1	14	SLC43A3	Common myeloid progenitor
0.000185763582676199	1.45599641835763	0.543	0.324	1	14	DUSP6	Common myeloid progenitor
0.000187315792585111	1.99242236355405	0.543	0.336	1	14	AHR	Common myeloid progenitor
0.000192271621053853	1.45126533074193	0.543	0.32	1	14	NFAT5	Common myeloid progenitor
0.000194080880396512	1.3333947221476	0.571	0.346	1	14	RYBP	Common myeloid progenitor
0.000197114696708869	0.819879850631908	0.771	0.576	1	14	TSPO	Common myeloid progenitor
0.000202839452719952	0.483354295939853	1	0.969	1	14	RPL34	Common myeloid progenitor
0.000237872300269573	1.08005516304659	0.686	0.448	1	14	OSTF1	Common myeloid progenitor
0.000245670278538553	1.6303867952517	0.4	0.189	1	14	NDEL1	Common myeloid progenitor
0.000247806117811425	2.01751834415221	0.286	0.106	1	14	KCNK6	Common myeloid progenitor
0.000250783096264478	1.54909126323892	0.571	0.378	1	14	THUMPD3-AS1	Common myeloid progenitor
0.000262353913211916	1.10328998730509	0.657	0.427	1	14	SNHG8	Common myeloid progenitor
0.000273335732457887	0.845212133648841	0.771	0.635	1	14	RBM8A	Common myeloid progenitor
0.000301325486778362	1.92143527745524	0.343	0.153	1	14	FER	Common myeloid progenitor
0.00030205835377318	1.25905750748396	0.514	0.268	1	14	SYTL2	Common myeloid progenitor
0.000302493401358167	0.515330086955491	0.943	0.931	1	14	RPL23	Common myeloid progenitor
0.000306857613825914	0.936088589549913	0.629	0.416	1	14	ARF6	Common myeloid progenitor
0.000323025059280639	1.78923642461495	0.371	0.171	1	14	DPH3	Common myeloid progenitor
0.000324612306170944	1.47974764717077	0.543	0.338	1	14	SFT2D1	Common myeloid progenitor
0.000370799199345571	1.19981247387594	0.629	0.491	1	14	FXR1	Common myeloid progenitor
0.000376230442858024	1.46994000848143	0.286	0.103	1	14	PLXNC1	Common myeloid progenitor
0.000383320320159296	1.53605873708443	0.486	0.269	1	14	SLC66A2	Common myeloid progenitor
0.000383400653003848	2.13668106370643	0.343	0.141	1	14	C21orf91	Common myeloid progenitor
0.000386189124584725	0.9508104557962	0.6	0.371	1	14	NR4A3	Common myeloid progenitor
0.000386923193401276	1.00928911656647	0.571	0.345	1	14	STK17B	Common myeloid progenitor
0.000393490794060945	1.00126388160775	0.714	0.482	1	14	ENSA	Common myeloid progenitor
0.000400353255319386	1.19117545873327	0.6	0.436	1	14	CLINT1	Common myeloid progenitor
0.000420814830350247	0.315130510851807	1	0.985	1	14	PTMA	Common myeloid progenitor
0.000445519994900872	1.6846654955979	0.457	0.254	1	14	BEX4	Common myeloid progenitor
0.000456621555521719	0.919755609215337	0.829	0.669	1	14	ATP6V0C	Common myeloid progenitor
0.000473817155127119	0.443897146106792	1	0.975	1	14	RPL11	Common myeloid progenitor
0.000491257789112304	0.795771616189434	0.743	0.657	1	14	LINC01578	Common myeloid progenitor
0.000494981714506949	1.55703689831524	0.457	0.261	1	14	CYP51A1	Common myeloid progenitor
0.000511414554461423	1.4716660738157	0.543	0.329	1	14	TENT5A	Common myeloid progenitor
0.0005128614348311	1.76059664180866	0.429	0.232	1	14	LACTB	Common myeloid progenitor
0.000523460517598367	0.800682842465145	0.771	0.604	1	14	ARID4B	Common myeloid progenitor
0.000545722037779326	0.726225564036845	0.857	0.79	1	14	ARHGDIB	Common myeloid progenitor
0.000550941375278468	0.740857363878575	0.829	0.673	1	14	LRRFIP1	Common myeloid progenitor
0.000559629221147013	1.02837337449368	0.714	0.538	1	14	CMTM6	Common myeloid progenitor
0.000566331188590238	0.443242341315355	1	0.961	1	14	VIM	Common myeloid progenitor
0.000583783519825721	0.711029462422998	0.886	0.816	1	14	HSP90B1	Common myeloid progenitor
0.000602160105847952	1.35109835143896	0.514	0.323	1	14	NSMCE1	Common myeloid progenitor
0.000602814866774665	0.964256428259598	0.486	0.24	1	14	RGS1	Common myeloid progenitor
0.000606035700523074	1.49705879207771	0.429	0.224	1	14	AC245297.3	Common myeloid progenitor
0.0006109776823336	1.86402573521512	0.286	0.109	1	14	BABAM2	Common myeloid progenitor
0.000619568671867933	1.01525213473801	0.6	0.411	1	14	TIPARP	Common myeloid progenitor
0.000638073769520205	0.860500091286338	0.886	0.789	1	14	PDIA3	Common myeloid progenitor
0.000674416877253114	0.498716140157974	0.971	0.96	1	14	RPL5	Common myeloid progenitor
0.000681040211514825	1.61887582870966	0.4	0.206	1	14	AKAP17A	Common myeloid progenitor
0.000715114196954202	1.58504692552498	0.343	0.161	1	14	LDLR	Common myeloid progenitor
0.000786241835514432	1.54619093110191	0.429	0.224	1	14	NUTM2B-AS1	Common myeloid progenitor
0.000802433476603361	0.66057641176395	0.886	0.654	1	14	SLC2A3	Common myeloid progenitor
0.000820237249549686	0.275600677262807	1	0.989	1	14	EEF1A1	Common myeloid progenitor
0.000824073758965503	1.14402302163216	0.457	0.242	1	14	CCDC6	Common myeloid progenitor
0.000854880592138715	1.65724164522602	0.371	0.183	1	14	ARHGEF40	Common myeloid progenitor
0.000861253820611303	0.745422761763156	0.971	0.821	1	14	GPX4	Common myeloid progenitor
0.00087615308247346	1.40531298737505	0.343	0.154	1	14	GSE1	Common myeloid progenitor
0.000882149354449032	1.34098467905225	0.886	0.789	1	14	TUBA1A	Common myeloid progenitor
0.000894565863590985	0.893825367004157	0.514	0.307	1	14	SWAP70	Common myeloid progenitor
0.000895750635161329	0.376591088893681	1	0.975	1	14	RPS28	Common myeloid progenitor
0.00092494378599082	0.285131505521815	1	0.976	1	14	RPL19	Common myeloid progenitor
0.000936056704506517	1.03863225858202	0.743	0.591	1	14	OSBPL8	Common myeloid progenitor
0.00093786543709002	1.69553199666798	0.314	0.138	1	14	ALG2	Common myeloid progenitor
0.000944981676492463	1.56403165211948	0.429	0.224	1	14	TBRG1	Common myeloid progenitor
0.000965446964914603	1.48677442197974	0.343	0.151	1	14	NFKBIB	Common myeloid progenitor
0.000980850136387986	1.27747167677308	0.429	0.229	1	14	JARID2	Common myeloid progenitor
0.000983784722516889	0.598221941043231	0.829	0.712	1	14	WDR83OS	Common myeloid progenitor
0.00100831704178594	0.254273360858036	0.743	0.49	1	14	SGK1	Common myeloid progenitor
0.00102493921110994	1.23354724991587	0.314	0.134	1	14	BIN2	Common myeloid progenitor
0.00102811911073389	1.53169255306048	0.343	0.159	1	14	SNN	Common myeloid progenitor
0.00105551153651098	1.7942241001147	0.371	0.184	1	14	PARP4	Common myeloid progenitor
0.00106503842934689	1.2430618123406	0.429	0.225	1	14	ZNF618	Common myeloid progenitor
0.00107420135690054	0.964296354263223	0.543	0.351	1	14	SNX5	Common myeloid progenitor
0.00111633404621387	0.351931697955193	1	0.967	1	14	RPL39	Common myeloid progenitor
0.00113383280664899	0.604955695903638	0.886	0.783	1	14	NFKBIA	Common myeloid progenitor
0.00113501015081063	0.882745521041138	0.457	0.237	1	14	VPS37B	Common myeloid progenitor
0.00114556741137958	1.11934932825602	0.343	0.148	1	14	IKZF1	Common myeloid progenitor
0.00115632453926985	1.02148696895334	0.543	0.323	1	14	JOSD1	Common myeloid progenitor
0.00133442582101064	1.14698129061671	0.514	0.323	1	14	GTF2B	Common myeloid progenitor
0.00133609159506635	1.39272343164141	0.457	0.29	1	14	CLNS1A	Common myeloid progenitor
0.00134417919728649	1.70134763207378	0.286	0.121	1	14	VPS13A	Common myeloid progenitor
0.00143287315253509	0.355494211775454	0.971	0.973	1	14	RPL30	Common myeloid progenitor
0.00146335150057342	1.39457296414865	0.543	0.365	1	14	PHF20	Common myeloid progenitor
0.0014655788370065	0.830014433654727	0.686	0.508	1	14	CREM	Common myeloid progenitor
0.00147269651622443	0.26083697626354	1	0.973	1	14	RPL32	Common myeloid progenitor
0.00148163159870216	1.20237128779736	0.4	0.204	1	14	CSK	Common myeloid progenitor
0.00151659069819071	1.82772496139944	0.314	0.146	1	14	CHPT1	Common myeloid progenitor
0.00154383760011028	1.67213961255359	0.286	0.123	1	14	ABHD17B	Common myeloid progenitor
0.00155612914842274	1.38889376908068	0.571	0.396	1	14	POLR2K	Common myeloid progenitor
0.00159882869727516	0.731968700398785	0.629	0.424	1	14	RGS2	Common myeloid progenitor
0.0016003652540027	0.430411595847776	0.257	0.095	1	14	FBLN2	Common myeloid progenitor
0.00160323037746514	1.44767202701972	0.429	0.238	1	14	CWC25	Common myeloid progenitor
0.00164492351829485	0.425320320738308	0.971	0.958	1	14	NACA	Common myeloid progenitor
0.00167140037852578	0.325972643736232	1	0.964	1	14	RPL18	Common myeloid progenitor
0.00174998218043323	1.2406046732627	0.457	0.259	1	14	GRK2	Common myeloid progenitor
0.00176562859794013	0.726748275383612	0.8	0.764	1	14	EIF5	Common myeloid progenitor
0.00178044752940379	1.75659793908525	0.486	0.33	1	14	DNAJC19	Common myeloid progenitor
0.00182561710606202	0.560191032721408	0.857	0.713	1	14	TPI1	Common myeloid progenitor
0.00183740426721117	1.04005446208877	0.629	0.454	1	14	AKR1A1	Common myeloid progenitor
0.00185124157828141	0.642277665461515	0.943	0.865	1	14	ATP5MC2	Common myeloid progenitor
0.00188768014172509	0.620062217883428	0.8	0.642	1	14	SRRM1	Common myeloid progenitor
0.00189460416882718	1.47027659361569	0.257	0.102	1	14	ARHGAP25	Common myeloid progenitor
0.00196287386786667	0.839074357983112	0.657	0.508	1	14	FERMT2	Common myeloid progenitor
0.002007946770405	1.4150150974655	0.4	0.224	1	14	DCP1A	Common myeloid progenitor
0.0020397420061418	1.47936281969443	0.429	0.243	1	14	RIPK2	Common myeloid progenitor
0.00220753595340329	1.02964309499065	0.571	0.39	1	14	BLOC1S6	Common myeloid progenitor
0.00222338723283925	0.797465275391041	0.657	0.457	1	14	GRB2	Common myeloid progenitor
0.00224353479095247	1.1479056797003	0.543	0.352	1	14	ARL4A	Common myeloid progenitor
0.00246427824525227	1.44566052310633	0.257	0.105	1	14	EZH2	Common myeloid progenitor
0.00247077678706566	0.805340239112076	0.486	0.278	1	14	MAP3K8	Common myeloid progenitor
0.00250056039412744	1.99993598807678	0.286	0.136	1	14	EDEM2	Common myeloid progenitor
0.00253556713201265	1.57391360504938	0.429	0.24	1	14	ZFAND2A	Common myeloid progenitor
0.00260505468438573	1.85794897450368	0.286	0.131	1	14	NAA35	Common myeloid progenitor
0.00262866532403529	1.42084749214296	0.4	0.229	1	14	MTHFD2	Common myeloid progenitor
0.00263750177547509	1.54557457659756	0.486	0.321	1	14	CRBN	Common myeloid progenitor
0.00274901785214565	1.34645613908004	0.371	0.199	1	14	DCUN1D1	Common myeloid progenitor
0.00277392125084866	1.31426942734394	0.429	0.246	1	14	TNIP1	Common myeloid progenitor
0.00278681219742453	1.62088071801935	0.257	0.109	1	14	RELT	Common myeloid progenitor
0.00281116665384111	1.72453682938132	0.257	0.108	1	14	PFKP	Common myeloid progenitor
0.00289679430191061	1.12859862882542	0.6	0.451	1	14	RTF2	Common myeloid progenitor
0.00295486861936047	1.60895736504631	0.371	0.201	1	14	CDK5RAP3	Common myeloid progenitor
0.00296106188284071	0.956256244559332	0.457	0.254	1	14	INSIG1	Common myeloid progenitor
0.00309542886760345	1.30642909948232	0.514	0.365	1	14	TIPRL	Common myeloid progenitor
0.00311303273799804	1.30969465241313	0.457	0.281	1	14	MRPS6	Common myeloid progenitor
0.00312702494554006	1.42552815460255	0.257	0.107	1	14	SLC7A5	Common myeloid progenitor
0.00322966965094335	2.20091191554564	0.543	0.378	1	14	FDX1	Common myeloid progenitor
0.00323180802931166	0.617155342517497	0.943	0.782	1	14	UQCRH	Common myeloid progenitor
0.00325060606852526	0.488840159798395	0.914	0.874	1	14	HSPA8	Common myeloid progenitor
0.00326260309866438	0.93456375234159	0.371	0.18	1	14	STX11	Common myeloid progenitor
0.00349445794684896	0.449773237931846	0.914	0.716	1	14	NR4A1	Common myeloid progenitor
0.00367906363654348	1.12133788274724	0.543	0.375	1	14	ANXA7	Common myeloid progenitor
0.00368757077176551	0.696979388841491	0.771	0.708	1	14	VPS28	Common myeloid progenitor
0.00398102661026454	1.00731145965567	0.457	0.291	1	14	NXT1	Common myeloid progenitor
0.00410460441341148	0.799412176818845	0.457	0.26	1	14	CD55	Common myeloid progenitor
0.0041048301306591	1.4376148085572	0.314	0.152	1	14	DOCK11	Common myeloid progenitor
0.00416414650876813	0.375915400434849	0.971	0.925	1	14	HNRNPA2B1	Common myeloid progenitor
0.00427207590963569	0.858939945296498	0.629	0.462	1	14	SRSF4	Common myeloid progenitor
0.00431172003870716	1.28025621948344	0.571	0.417	1	14	ACBD3	Common myeloid progenitor
0.00433754296400241	0.822975770374991	0.629	0.471	1	14	ITM2C	Common myeloid progenitor
0.004346433139775	0.76252282375644	0.6	0.416	1	14	NCOA4	Common myeloid progenitor
0.00435183600007812	1.43006582627179	0.371	0.204	1	14	STARD3NL	Common myeloid progenitor
0.00442602682115889	0.899475651750099	0.6	0.432	1	14	ZFP91	Common myeloid progenitor
0.00448072946472585	0.835475864037826	0.571	0.407	1	14	UBE2M	Common myeloid progenitor
0.00458666499848914	1.42610880608653	0.314	0.161	1	14	SYNGR2	Common myeloid progenitor
0.00467508209675135	1.17363577247739	0.429	0.253	1	14	PMPCB	Common myeloid progenitor
0.00507264415517924	1.3142584991481	0.429	0.26	1	14	STIP1	Common myeloid progenitor
0.005115087954687	0.643762514675326	0.6	0.421	1	14	INTS6	Common myeloid progenitor
0.00515162002807888	0.626396274456694	0.771	0.664	1	14	CSTB	Common myeloid progenitor
0.00516627155562879	0.338256004900575	0.971	0.96	1	14	RPS29	Common myeloid progenitor
0.00520329411632284	1.14152581412209	0.429	0.274	1	14	MORC3	Common myeloid progenitor
0.00522864951893293	0.997669062741793	0.543	0.388	1	14	TSC22D2	Common myeloid progenitor
0.00531515891068657	1.34901224132207	0.314	0.154	1	14	PHF1	Common myeloid progenitor
0.00538261197984242	1.67013860830808	0.314	0.168	1	14	PHTF2	Common myeloid progenitor
0.00538740792105515	1.23825192681873	0.314	0.154	1	14	CHST11	Common myeloid progenitor
0.00541690999846592	1.22956166836255	0.286	0.138	1	14	R3HDM4	Common myeloid progenitor
0.00562598278112637	1.72097262603321	0.286	0.144	1	14	SIAH2	Common myeloid progenitor
0.00596803227970496	0.698597138797677	0.8	0.756	1	14	PTGES3	Common myeloid progenitor
0.00604053698925703	0.872727105032837	0.714	0.56	1	14	PALM2-AKAP2	Common myeloid progenitor
0.00608491283825351	2.04042069816659	0.286	0.145	1	14	RBBP8	Common myeloid progenitor
0.00628551314275332	1.18146989388711	0.514	0.381	1	14	ANXA11	Common myeloid progenitor
0.00654644989703864	0.576499421071247	0.514	0.356	1	14	TWISTNB	Common myeloid progenitor
0.00685281844864141	0.441719050661267	0.943	0.86	1	14	PABPC1	Common myeloid progenitor
0.0068637150585238	0.818138433962587	0.514	0.369	1	14	STMP1	Common myeloid progenitor
0.00695403254626138	1.29661704703342	0.314	0.162	1	14	DNAJA4	Common myeloid progenitor
0.00705874239765512	0.82028501007072	0.286	0.131	1	14	DOK2	Common myeloid progenitor
0.00708700697767311	0.74820433326825	0.486	0.31	1	14	CDC42SE1	Common myeloid progenitor
0.00732422273186086	1.27292927264836	0.257	0.116	1	14	FAM53B	Common myeloid progenitor
0.00734241878729223	2.15999085476525	0.257	0.123	1	14	GPAT4	Common myeloid progenitor
0.00753616040254291	1.65820001048073	0.286	0.143	1	14	NFATC1	Common myeloid progenitor
0.00758124965805825	1.50492140145715	0.314	0.17	1	14	ADIPOR2	Common myeloid progenitor
0.00777122331495581	1.38319507740041	0.314	0.165	1	14	IL4R	Common myeloid progenitor
0.00785217380844803	0.870821153741694	0.743	0.675	1	14	BZW1	Common myeloid progenitor
0.00793996496656173	0.913476629630027	0.6	0.451	1	14	PABPC4	Common myeloid progenitor
0.00807945211359351	0.266161135991455	1	0.975	1	14	RPS4X	Common myeloid progenitor
0.00808538560572501	0.971293222929388	0.543	0.412	1	14	CHORDC1	Common myeloid progenitor
0.00808654571587492	0.517603888631589	0.771	0.638	1	14	SPCS1	Common myeloid progenitor
0.0085070955066225	1.36702275598313	0.286	0.144	1	14	EMILIN2	Common myeloid progenitor
0.00852581600655155	0.503178409853613	0.771	0.729	1	14	CSNK1A1	Common myeloid progenitor
0.00883626231121136	0.511272217271999	0.857	0.718	1	14	NDUFA4	Common myeloid progenitor
0.00888510440730574	0.674788395131677	0.6	0.457	1	14	PPP1R2	Common myeloid progenitor
0.00909830987219191	1.3972419058174	0.286	0.15	1	14	SEC24A	Common myeloid progenitor
0.00911448262236614	1.09923545283689	0.314	0.166	1	14	EVI2A	Common myeloid progenitor
0.00926359010502482	1.26969179899506	0.314	0.168	1	14	AGPS	Common myeloid progenitor
0.00926400672193185	0.963929786738847	0.457	0.297	1	14	CHD3	Common myeloid progenitor
0.0092654845478967	1.21575270968739	0.4	0.262	1	14	KPNA2	Common myeloid progenitor
0.00948245146770155	1.0170848277705	0.4	0.233	1	14	ZRANB1	Common myeloid progenitor
0.00977211720591606	1.51822292979422	0.257	0.123	1	14	UBA7	Common myeloid progenitor
0.00994178050093131	0.81516170143541	0.514	0.373	1	14	DNAJC1	Common myeloid progenitor
0	3.42621725984935	0.957	0.106	0	4	EMCN	Endothelial cell cluster1
0	4.6929368267766	0.951	0.106	0	4	APLNR	Endothelial cell cluster1
0	3.07725220583915	0.966	0.132	0	4	CLEC14A	Endothelial cell cluster1
0	3.07716278723974	0.986	0.172	0	4	RAMP2	Endothelial cell cluster1
0	3.77188790427663	0.939	0.13	0	4	ITM2A	Endothelial cell cluster1
0	3.01792500959739	0.937	0.13	0	4	CDH5	Endothelial cell cluster1
0	4.31822238210472	0.86	0.071	0	4	PTPRB	Endothelial cell cluster1
0	3.33027940817862	0.903	0.126	0	4	ITGA6	Endothelial cell cluster1
0	5.17959368566934	0.809	0.042	0	4	DNASE1L3	Endothelial cell cluster1
0	4.05378139343068	0.811	0.061	0	4	RAMP3	Endothelial cell cluster1
0	4.96980932609614	0.795	0.046	0	4	FLRT2	Endothelial cell cluster1
0	3.6279421944227	0.899	0.152	0	4	VWF	Endothelial cell cluster1
0	2.46885770090906	0.872	0.126	0	4	ADGRL4	Endothelial cell cluster1
0	2.64222649275211	0.858	0.114	0	4	ECSCR	Endothelial cell cluster1
0	3.25682402050282	0.832	0.094	0	4	PCAT19	Endothelial cell cluster1
0	3.38619668497277	0.832	0.098	0	4	PCDH17	Endothelial cell cluster1
0	4.75627539689954	0.767	0.034	0	4	SLCO2A1	Endothelial cell cluster1
0	3.89210581420789	0.996	0.265	0	4	IFI27	Endothelial cell cluster1
0	3.60130098671571	0.811	0.087	0	4	MMRN2	Endothelial cell cluster1
0	3.25426325749266	0.961	0.237	0	4	CALCRL	Endothelial cell cluster1
0	2.95529055945538	0.838	0.114	0	4	PODXL	Endothelial cell cluster1
0	3.40379971919557	1	0.295	0	4	PECAM1	Endothelial cell cluster1
0	4.43720839457876	0.744	0.045	0	4	TEK	Endothelial cell cluster1
0	4.17838515154201	0.98	0.284	0	4	PRCP	Endothelial cell cluster1
0	3.86355087890427	0.813	0.126	0	4	ADAM15	Endothelial cell cluster1
0	3.28683803010567	0.759	0.074	0	4	TSPAN18	Endothelial cell cluster1
0	5.00379459671523	0.7	0.021	0	4	TFF3	Endothelial cell cluster1
0	3.61430063152256	0.775	0.1	0	4	EPHB4	Endothelial cell cluster1
0	5.56550399095126	0.686	0.018	0	4	TSHZ2	Endothelial cell cluster1
0	3.27625600327268	0.73	0.069	0	4	MYCT1	Endothelial cell cluster1
0	3.15467136212061	0.704	0.071	0	4	CYYR1	Endothelial cell cluster1
0	4.32563230903589	0.625	0.037	0	4	SHE	Endothelial cell cluster1
0	4.73498818317367	0.592	0.026	0	4	MALL	Endothelial cell cluster1
0	5.19944659211095	0.576	0.011	0	4	RASSF9	Endothelial cell cluster1
0	4.36318870825784	0.602	0.042	0	4	JAM2	Endothelial cell cluster1
0	5.16369414838905	0.576	0.019	0	4	PGM5	Endothelial cell cluster1
0	4.78596788042305	0.538	0.026	0	4	LHX6	Endothelial cell cluster1
0	4.33521655298353	0.454	0.014	0	4	AIF1L	Endothelial cell cluster1
0	5.90296196267351	0.42	0.007	0	4	ST8SIA6	Endothelial cell cluster1
9.88131291682493e-324	4.95783664915261	0.596	0.05	2.30481623784942e-319	4	CLU	Endothelial cell cluster1
3.50518222207151e-316	3.69195819058416	0.763	0.11	8.1758375329818e-312	4	TGM2	Endothelial cell cluster1
2.45494726141002e-313	3.03718966703047	0.797	0.119	5.72616448723888e-309	4	PLPP3	Endothelial cell cluster1
3.92429715664292e-312	2.41792178476993	0.911	0.154	9.15342311786962e-308	4	CD34	Endothelial cell cluster1
3.14943570146793e-311	3.27343369237395	0.688	0.077	7.34605877367395e-307	4	KANK3	Endothelial cell cluster1
2.01339589172047e-304	3.71112678721663	0.613	0.059	4.696245917438e-300	4	PTGIS	Endothelial cell cluster1
2.47049925268195e-303	3.99017133618403	0.509	0.032	5.76243950688066e-299	4	NRN1	Endothelial cell cluster1
6.61790306151698e-300	5.3538709217855	0.554	0.046	1.54362588909883e-295	4	SELE	Endothelial cell cluster1
2.09598119978981e-299	3.15700922252698	0.73	0.103	4.88887614850973e-295	4	FLNB	Endothelial cell cluster1
2.66065430754798e-299	2.78045198816206	0.69	0.077	6.20597617235566e-295	4	PALMD	Endothelial cell cluster1
1.31807780751185e-292	2.91766203079911	0.945	0.245	3.07441648602138e-288	4	TM4SF1	Endothelial cell cluster1
4.238884330048e-289	4.39190302051034	0.489	0.032	9.88719769983696e-285	4	VEGFC	Endothelial cell cluster1
8.98018052027887e-289	3.26692926613356	0.578	0.051	2.09462710635505e-284	4	ARHGEF15	Endothelial cell cluster1
1.45213303731481e-288	3.23445480090421	0.966	0.353	3.38710030953679e-284	4	ELK3	Endothelial cell cluster1
1.95392307274114e-288	3.4203101798038	0.811	0.165	4.55752556716872e-284	4	CD109	Endothelial cell cluster1
2.56181980683977e-286	3.1743193090272	0.716	0.1	5.97544469945376e-282	4	NOSTRIN	Endothelial cell cluster1
5.54359386648942e-285	3.44869107510037	0.663	0.086	1.29304326935866e-280	4	RALGAPA2	Endothelial cell cluster1
4.35327058958102e-283	3.19574230183303	0.651	0.075	1.01540036501977e-278	4	TIE1	Endothelial cell cluster1
5.80306588797121e-282	4.57033639822845	0.389	0.013	1.35356511836928e-277	4	C1orf115	Endothelial cell cluster1
2.11614706264899e-277	5.07275105969998	0.381	0.013	4.93591302362877e-273	4	MEOX1	Endothelial cell cluster1
2.53523152770028e-277	3.05555029569896	0.905	0.242	5.9134275383609e-273	4	HYAL2	Endothelial cell cluster1
7.57158298013901e-275	3.16500613181059	0.744	0.12	1.76607173011742e-270	4	AQP1	Endothelial cell cluster1
8.63873015722848e-269	6.03739013850218	0.329	0.007	2.01498380917354e-264	4	ACKR1	Endothelial cell cluster1
3.98008207714289e-268	2.85289973705976	0.68	0.092	9.28354144493579e-264	4	AFDN	Endothelial cell cluster1
4.69543390746879e-268	3.07010752915176	0.661	0.087	1.0952099589171e-263	4	SHANK3	Endothelial cell cluster1
1.75797573217934e-264	3.34623724859758	0.578	0.062	4.10047839530831e-260	4	NPR1	Endothelial cell cluster1
3.64260022813685e-262	4.25459769899449	0.43	0.025	8.49636503212921e-258	4	TNXB	Endothelial cell cluster1
8.38295797091585e-261	2.51281456165525	0.994	0.372	1.95532494671612e-256	4	HSPG2	Endothelial cell cluster1
2.01808317045816e-260	2.85000269209155	0.653	0.087	4.70717899509365e-256	4	S1PR1	Endothelial cell cluster1
2.98702244618459e-259	3.58701009006879	0.726	0.134	6.96722985572556e-255	4	SLC6A6	Endothelial cell cluster1
2.74964563405435e-253	2.16899633389314	0.801	0.149	6.41354844143177e-249	4	FLT1	Endothelial cell cluster1
4.14066153483651e-252	4.91675808718836	0.335	0.01	9.65809303000616e-248	4	STOX2	Endothelial cell cluster1
4.84406036376103e-252	3.30187713821657	0.533	0.051	1.12987707984726e-247	4	SOX7	Endothelial cell cluster1
3.5243377276215e-248	5.1419654815859	0.325	0.009	8.22051774967714e-244	4	CFI	Endothelial cell cluster1
3.39356808126661e-240	3.52217092728189	0.456	0.036	7.91549754955436e-236	4	HSPA12B	Endothelial cell cluster1
8.05666397396121e-239	3.55811060330382	0.653	0.109	1.87921687192645e-234	4	IL33	Endothelial cell cluster1
8.83333973359557e-239	1.54745404419729	0.994	0.325	2.06037649286117e-234	4	RNASE1	Endothelial cell cluster1
1.0074855145848e-238	2.33404176418717	0.892	0.235	2.34995996276904e-234	4	NPDC1	Endothelial cell cluster1
7.34273608954929e-238	3.56413223388998	0.538	0.061	1.71269319288737e-233	4	NET1	Endothelial cell cluster1
1.22452852988014e-237	3.55727407987385	0.46	0.038	2.85621279594543e-233	4	CLIC2	Endothelial cell cluster1
1.50397273258464e-237	2.13488731805379	0.972	0.312	3.50801639875367e-233	4	EGFL7	Endothelial cell cluster1
2.07231660220585e-236	2.14751631545902	0.708	0.107	4.83367847464514e-232	4	ROBO4	Endothelial cell cluster1
7.54600556316795e-236	2.61426479525357	0.639	0.089	1.76010579760893e-231	4	RASIP1	Endothelial cell cluster1
2.2211385161658e-235	2.97964993327363	0.765	0.162	5.18080558895672e-231	4	THBD	Endothelial cell cluster1
7.26994520624194e-234	4.62055119364861	0.493	0.051	1.69571471935593e-229	4	FBLN2	Endothelial cell cluster1
1.46201944690976e-233	1.82724774026449	0.783	0.135	3.41016035991702e-229	4	SOX18	Endothelial cell cluster1
5.61629088314533e-232	4.99313254284874	0.394	0.025	1.30999984849365e-227	4	CRHBP	Endothelial cell cluster1
6.84020866654071e-232	2.9017666722432	0.586	0.075	1.59547867147062e-227	4	PLCB1	Endothelial cell cluster1
5.03210746908796e-228	3.01989296895422	0.641	0.103	1.17373906716477e-223	4	LIMS2	Endothelial cell cluster1
6.0528302021409e-226	1.79176721081235	0.706	0.108	1.41182264464937e-221	4	KDR	Endothelial cell cluster1
1.41913455668636e-224	5.10475868834066	0.32	0.012	3.31013135347093e-220	4	CPXM2	Endothelial cell cluster1
2.22722171591493e-224	1.97514593447254	0.682	0.099	5.19499465237156e-220	4	TM4SF18	Endothelial cell cluster1
7.5506691905451e-223	3.48282489175753	0.517	0.061	1.76119358869464e-218	4	ZNF521	Endothelial cell cluster1
7.13264204848365e-221	2.41127991428813	0.619	0.086	1.66368875780881e-216	4	DIPK2B	Endothelial cell cluster1
1.45794371195896e-219	2.62265106838228	0.69	0.129	3.40065370814427e-215	4	ERG	Endothelial cell cluster1
1.53063991286295e-219	2.80406343823989	0.68	0.125	3.57021759675283e-215	4	ADCY4	Endothelial cell cluster1
6.59181763038792e-215	3.02026792914487	0.694	0.139	1.53754146228798e-210	4	CAVIN2	Endothelial cell cluster1
2.36026409690406e-212	3.23822565139305	0.493	0.057	5.50531600602871e-208	4	NT5E	Endothelial cell cluster1
6.320268760994e-210	2.30480196257346	0.963	0.498	1.47420268850185e-205	4	TGFBR2	Endothelial cell cluster1
8.50951481812822e-208	2.14196901095796	0.984	0.473	1.98484433132841e-203	4	S100A10	Endothelial cell cluster1
1.65681478562034e-207	5.18784080115791	0.252	0.005	3.86452048745944e-203	4	SELP	Endothelial cell cluster1
5.0476152216498e-207	3.81889660163254	0.475	0.055	1.17735625044982e-202	4	TCN2	Endothelial cell cluster1
1.64931248945119e-205	3.72020109789571	0.499	0.062	3.8470213816449e-201	4	BMP2	Endothelial cell cluster1
3.10379934553292e-205	2.52876657308578	0.71	0.154	7.23961197345554e-201	4	PTPRM	Endothelial cell cluster1
6.18489849736474e-205	2.87633095264969	0.809	0.245	1.44262757451033e-200	4	HEG1	Endothelial cell cluster1
6.32092875158108e-205	3.54823651005091	0.44	0.044	1.47435663130629e-200	4	CADPS2	Endothelial cell cluster1
1.13970345709531e-204	3.3953444958026	0.46	0.05	2.6583583136748e-200	4	ARHGAP28	Endothelial cell cluster1
1.43829162888552e-203	3.10958517228664	0.649	0.123	3.35481522437548e-199	4	ADIRF	Endothelial cell cluster1
2.11355371429305e-203	3.18071252104254	0.446	0.045	4.92986403858854e-199	4	PDE2A	Endothelial cell cluster1
8.02259719530902e-203	3.65666577536603	0.414	0.038	1.87127079580583e-198	4	SEMA6A	Endothelial cell cluster1
1.18933854005403e-202	1.9729144487161	0.824	0.204	2.77413214467603e-198	4	S100A16	Endothelial cell cluster1
3.09206998172524e-200	2.61169358591912	0.69	0.145	7.21225323237413e-196	4	JCAD	Endothelial cell cluster1
2.28959955959195e-199	3.63546269302137	0.408	0.037	5.34049097274822e-195	4	DNM3	Endothelial cell cluster1
4.72706991962004e-197	3.29406747778545	0.424	0.041	1.10258905875137e-192	4	FAM110D	Endothelial cell cluster1
1.14609783717183e-193	3.49805543201684	0.426	0.043	2.6732732052033e-189	4	NPNT	Endothelial cell cluster1
1.30348858764584e-192	4.03856300762289	0.296	0.014	3.04038713068392e-188	4	RNF165	Endothelial cell cluster1
2.25328160305031e-192	1.76979755281903	0.773	0.173	5.25577933911484e-188	4	PLVAP	Endothelial cell cluster1
3.47396540560908e-190	2.67532522984817	0.554	0.085	8.10302430858318e-186	4	ARHGEF3	Endothelial cell cluster1
2.64373622308151e-189	4.1382032083517	0.333	0.022	6.16651474033762e-185	4	ADAMTSL1	Endothelial cell cluster1
6.50225468112177e-188	1.85877912551153	0.99	0.637	1.51665090437165e-183	4	SPTBN1	Endothelial cell cluster1
1.08615823566903e-187	3.06432792392296	0.58	0.105	2.53346408469802e-183	4	CD320	Endothelial cell cluster1
7.40651985065877e-186	1.66961790225872	0.645	0.11	1.72757075516616e-181	4	AFAP1L1	Endothelial cell cluster1
2.29103243338873e-185	3.11993664328339	0.489	0.066	5.34383315087922e-181	4	DLL1	Endothelial cell cluster1
4.14962172246692e-185	2.14995350833998	0.777	0.2	9.67899266765408e-181	4	TNFSF10	Endothelial cell cluster1
1.22343034864301e-183	2.59480632342841	0.795	0.255	2.85365128820981e-179	4	SNTB2	Endothelial cell cluster1
1.40236987421474e-183	3.84224343752303	0.353	0.028	3.27102773160589e-179	4	SNCAIP	Endothelial cell cluster1
1.52945208837053e-181	1.8727674133669	0.856	0.26	3.56744699612427e-177	4	ESAM	Endothelial cell cluster1
9.88187240708213e-181	4.47977926379637	0.264	0.01	2.30494673895191e-176	4	ASS1	Endothelial cell cluster1
3.3679898391913e-180	3.09962679920151	0.489	0.072	7.8558362999137e-176	4	APOL1	Endothelial cell cluster1
1.14324046752247e-178	2.54304712108731	0.73	0.201	2.66660839049616e-174	4	NDRG1	Endothelial cell cluster1
2.51276137407649e-178	1.86725873999364	0.874	0.303	5.86101590503341e-174	4	FSCN1	Endothelial cell cluster1
2.7726972078929e-177	3.70072425543422	0.331	0.024	6.4673162374102e-173	4	CCM2L	Endothelial cell cluster1
2.45855112736626e-176	1.94483077284074	0.785	0.199	5.73457050458181e-172	4	GIMAP7	Endothelial cell cluster1
1.68146974437065e-174	2.01638370447809	0.945	0.495	3.92202817874455e-170	4	STOM	Endothelial cell cluster1
2.71410512549366e-174	2.67234996553326	0.475	0.066	6.33065020521396e-170	4	SNCG	Endothelial cell cluster1
1.18474382207205e-172	1.59367141538523	0.984	0.742	2.76341496498305e-168	4	ANXA2	Endothelial cell cluster1
6.30211381090572e-172	2.30111198409375	0.882	0.388	1.46996804639376e-167	4	BMPR2	Endothelial cell cluster1
8.62777122031464e-171	2.56113193923346	0.929	0.478	2.01242763713839e-166	4	FABP5	Endothelial cell cluster1
2.13414323608258e-170	3.45336038315075	0.527	0.096	4.97788909816263e-166	4	MRAS	Endothelial cell cluster1
6.14515088644235e-170	2.35945189298486	0.809	0.284	1.43335644426268e-165	4	LDB2	Endothelial cell cluster1
1.06294788603511e-169	2.48994235029265	0.448	0.057	2.47932594417689e-165	4	FAM167B	Endothelial cell cluster1
1.16653365729621e-169	2.46878595905545	0.712	0.192	2.72093975564342e-165	4	ICAM2	Endothelial cell cluster1
1.5772585784042e-169	3.14307402414132	0.377	0.038	3.67895563412779e-165	4	THSD7A	Endothelial cell cluster1
3.40015593392116e-169	2.39416165980811	0.558	0.1	7.93086371587111e-165	4	GIMAP6	Endothelial cell cluster1
1.56731944808081e-168	2.94125246905649	0.412	0.047	3.65577261264848e-164	4	SOX17	Endothelial cell cluster1
1.70314473429507e-168	2.57676898362525	0.491	0.072	3.97258509274326e-164	4	BCL6B	Endothelial cell cluster1
2.00040799943275e-167	4.2582014711967	0.274	0.015	4.66595165867689e-163	4	CLDN11	Endothelial cell cluster1
2.99226883030981e-167	2.24037198242744	0.7	0.172	6.97946704669763e-163	4	LTC4S	Endothelial cell cluster1
5.68331075452598e-167	1.93193647981947	0.905	0.36	1.32563223349318e-162	4	EMP1	Endothelial cell cluster1
9.70828636847935e-167	1.87455133184283	0.779	0.221	2.26445779544781e-162	4	LMO2	Endothelial cell cluster1
1.57919312435511e-166	3.15095793894835	0.471	0.068	3.6834679625583e-162	4	C2CD4B	Endothelial cell cluster1
1.32890228525186e-165	3.31654118517007	0.432	0.058	3.09966458034995e-161	4	FAT4	Endothelial cell cluster1
5.99317856441617e-163	1.88728813364896	0.923	0.429	1.39790890015007e-158	4	NFIB	Endothelial cell cluster1
2.01310344665167e-162	3.54262754362275	0.333	0.03	4.69556378931503e-158	4	MPZL2	Endothelial cell cluster1
4.07110373131412e-161	2.73886485375174	0.527	0.099	9.49584945329019e-157	4	PKP4	Endothelial cell cluster1
6.95257878303258e-160	2.05781380763341	0.929	0.494	1.62168900114235e-155	4	ENG	Endothelial cell cluster1
4.2798528585853e-159	2.14675208522759	0.582	0.114	9.98275679265022e-155	4	DOCK9	Endothelial cell cluster1
2.44597571668461e-157	4.08379402155394	0.282	0.019	5.70523835916684e-153	4	EVA1C	Endothelial cell cluster1
3.69078395060661e-157	1.68788678345642	0.961	0.476	8.60875356478992e-153	4	S100A6	Endothelial cell cluster1
6.49139511233417e-157	1.88926217385902	0.941	0.556	1.51411790995194e-152	4	UTRN	Endothelial cell cluster1
5.5949170675762e-156	1.77424796290709	0.892	0.397	1.30501440601215e-151	4	VAMP5	Endothelial cell cluster1
8.22727435690718e-156	2.06137695578206	0.7	0.182	1.9190117437486e-151	4	BCAM	Endothelial cell cluster1
8.6604914225842e-156	2.18137343974152	0.637	0.15	2.02005962431776e-151	4	GIMAP1	Endothelial cell cluster1
1.73069545763914e-155	2.23964168256741	0.732	0.223	4.0368471549433e-151	4	KIAA0355	Endothelial cell cluster1
8.96217923568841e-155	1.99992990035588	0.88	0.37	2.09042830672432e-150	4	NRP2	Endothelial cell cluster1
2.95083190184367e-154	2.3077738395303	0.582	0.122	6.88281541105036e-150	4	LIMCH1	Endothelial cell cluster1
1.23816207157533e-153	2.79927794148248	0.351	0.035	2.88801303194946e-149	4	NOVA2	Endothelial cell cluster1
2.03042814038567e-153	2.91422659510821	0.353	0.037	4.73597363744958e-149	4	THSD1	Endothelial cell cluster1
2.66076642494928e-153	1.62089246335633	0.89	0.307	6.2062376861942e-149	4	CD93	Endothelial cell cluster1
2.71418467486886e-153	2.89190235558634	0.444	0.066	6.33083575413162e-149	4	SHROOM4	Endothelial cell cluster1
6.44065511017591e-151	1.48404465557896	0.968	0.655	1.50228280444853e-146	4	FKBP1A	Endothelial cell cluster1
1.74213688578206e-150	2.45011577794514	0.533	0.104	4.06353428608665e-146	4	RBP7	Endothelial cell cluster1
9.35405833157704e-150	2.35121332599579	0.732	0.238	2.18183410584034e-145	4	SLC12A2	Endothelial cell cluster1
1.40706209547598e-149	2.87156959961504	0.465	0.078	3.28197233769772e-145	4	FAM171A1	Endothelial cell cluster1
7.59111038657656e-149	2.01412119152327	0.726	0.216	1.77062649766898e-144	4	ITGA5	Endothelial cell cluster1
9.14314352070172e-149	3.27616771136284	0.347	0.038	2.13263822620368e-144	4	ADAMTS6	Endothelial cell cluster1
1.84112099589138e-148	2.15816640226185	0.726	0.228	4.29441472291665e-144	4	RAPGEF5	Endothelial cell cluster1
1.57897628988934e-147	1.46157652776741	0.98	0.642	3.6829621961669e-143	4	GNG11	Endothelial cell cluster1
2.95267281551051e-146	2.03474114334126	0.886	0.435	6.88710934217827e-142	4	SLC9A3R2	Endothelial cell cluster1
6.33142763874229e-146	2.45703855697844	0.497	0.093	1.47680549673664e-141	4	FGD5	Endothelial cell cluster1
1.71537247647256e-145	3.75373122814082	0.262	0.018	4.00110630137225e-141	4	FAM155A	Endothelial cell cluster1
3.78170958045833e-145	1.71691393566056	0.955	0.575	8.82083759641905e-141	4	APP	Endothelial cell cluster1
7.25145467100469e-145	3.24703031797908	0.302	0.027	1.69140180201184e-140	4	MANSC1	Endothelial cell cluster1
8.8466644859127e-145	2.14053677528206	0.562	0.116	2.06348449133914e-140	4	PRKCH	Endothelial cell cluster1
1.34160817383479e-144	2.55998347677182	0.489	0.088	3.12930106546965e-140	4	PREX2	Endothelial cell cluster1
2.06591946215953e-144	1.71169269215998	0.909	0.411	4.81875714548712e-140	4	SYNE2	Endothelial cell cluster1
4.84758046501782e-144	1.81493846059247	0.939	0.608	1.13069814346541e-139	4	FOXP1	Endothelial cell cluster1
8.79169688242703e-144	2.96436430831311	0.367	0.045	2.05066329782611e-139	4	MMP15	Endothelial cell cluster1
2.32590693259048e-141	1.97550021715915	0.856	0.391	5.42517792026729e-137	4	SPTAN1	Endothelial cell cluster1
1.52358721938902e-140	1.51471600270227	0.968	0.575	3.5537671892249e-136	4	CAVIN1	Endothelial cell cluster1
1.23820429923608e-139	2.43197526763332	0.491	0.09	2.88811152796816e-135	4	ABLIM1	Endothelial cell cluster1
2.72023810319279e-139	1.84533573446027	0.83	0.299	6.34495537569718e-135	4	IL32	Endothelial cell cluster1
4.76796866765025e-139	2.77756436689777	0.369	0.047	1.11212869172942e-134	4	SEMA3F	Endothelial cell cluster1
5.29119964454566e-139	2.64556675057201	0.446	0.074	1.23417231709028e-134	4	TSPAN7	Endothelial cell cluster1
9.26600576808738e-139	3.81402636955181	0.256	0.018	2.16129584540638e-134	4	AC110611.2	Endothelial cell cluster1
8.34014278247752e-137	3.7733906719723	0.272	0.022	1.94533830401288e-132	4	SPNS2	Endothelial cell cluster1
9.85230958215654e-136	2.5195253791519	0.521	0.112	2.29805121003801e-131	4	SULF2	Endothelial cell cluster1
2.21954178826425e-135	1.66517072632286	0.959	0.53	5.17708122112636e-131	4	CAV1	Endothelial cell cluster1
4.39855085682925e-135	2.45119056051244	0.462	0.087	1.02596198735542e-130	4	CASKIN2	Endothelial cell cluster1
1.87595758524403e-131	2.47581072115184	0.558	0.141	4.37567106758171e-127	4	NHSL2	Endothelial cell cluster1
2.24701800008643e-129	2.17538815422108	0.422	0.067	5.24116948520161e-125	4	DIPK1B	Endothelial cell cluster1
2.58170814945894e-127	3.37954124497457	0.264	0.023	6.02183425861298e-123	4	MMP28	Endothelial cell cluster1
3.99661933491935e-124	2.63332233934611	0.396	0.064	9.3221145986994e-120	4	GFOD1	Endothelial cell cluster1
1.03241429325676e-123	1.95147982908176	0.621	0.182	2.4081063390214e-119	4	VAT1	Endothelial cell cluster1
2.66388519147187e-123	2.12514573164679	0.613	0.182	6.21351220910814e-119	4	RHOJ	Endothelial cell cluster1
6.95959757632025e-123	0.9443523495249	0.998	0.937	1.6233261346767e-118	4	HLA-A	Endothelial cell cluster1
8.24488338569199e-123	1.52547349802869	0.73	0.235	1.92311904971266e-118	4	FRMD4B	Endothelial cell cluster1
1.66500697753114e-122	3.42316960815412	0.268	0.025	3.88362877509139e-118	4	NOS3	Endothelial cell cluster1
2.79382895487199e-121	1.22770578290183	0.982	0.802	6.51660603723891e-117	4	GUK1	Endothelial cell cluster1
6.24744709264733e-121	2.05615460927102	0.751	0.308	1.45721703435999e-116	4	ARL4A	Endothelial cell cluster1
2.02502606365842e-120	2.42309851872659	0.383	0.061	4.72337329348327e-116	4	DCHS1	Endothelial cell cluster1
5.05059346164227e-120	2.34497370419269	0.497	0.112	1.17805092492806e-115	4	SMAD1	Endothelial cell cluster1
9.09555670104159e-120	1.9918941487334	0.738	0.283	2.12153860051795e-115	4	IFI44L	Endothelial cell cluster1
1.00776863436615e-118	2.19916156489269	0.665	0.238	2.35062033965904e-114	4	ENTPD1	Endothelial cell cluster1
1.22662100926385e-118	2.18558717666194	0.422	0.075	2.86109350410794e-114	4	OCIAD2	Endothelial cell cluster1
1.47731176103159e-118	1.44039055330211	0.988	0.73	3.44582968260619e-114	4	CD59	Endothelial cell cluster1
2.51549236683609e-117	1.96983359642012	0.645	0.206	5.86738594564518e-113	4	ADGRL2	Endothelial cell cluster1
5.68551522371363e-117	2.7948228624067	0.418	0.08	1.3261464259312e-112	4	LRP5	Endothelial cell cluster1
9.00018880532168e-117	2.10273373633578	0.6	0.181	2.09929403884128e-112	4	SPTLC2	Endothelial cell cluster1
9.17681778375503e-116	1.97008899433344	0.493	0.108	2.14049274806086e-111	4	PLEKHG1	Endothelial cell cluster1
2.04510607115314e-115	1.42310798931877	0.777	0.298	4.77020991096469e-111	4	SH3BP5	Endothelial cell cluster1
8.62238759832924e-115	1.11839178553291	0.998	0.871	2.01117190731029e-110	4	HLA-E	Endothelial cell cluster1
1.42190810398016e-114	2.32161974821017	0.436	0.089	3.31660065253371e-110	4	NQO1	Endothelial cell cluster1
1.47704507354996e-113	2.40326966635493	0.349	0.053	3.44520763405527e-109	4	PPP1R13B	Endothelial cell cluster1
2.33888321152044e-113	2.15296224622834	0.402	0.073	5.45544509087144e-109	4	RPS6KA2	Endothelial cell cluster1
2.48386663956868e-113	1.73064808243297	0.566	0.146	5.79361893679394e-109	4	CDH13	Endothelial cell cluster1
5.03945386123968e-112	2.64803036319215	0.552	0.162	1.17545261313416e-107	4	NUAK1	Endothelial cell cluster1
8.5484650458664e-112	1.49058595601895	0.911	0.522	1.99392947194834e-107	4	PALM2-AKAP2	Endothelial cell cluster1
1.65288224700244e-111	2.05813228896047	0.609	0.192	3.85534784113318e-107	4	SLC44A2	Endothelial cell cluster1
4.82597715166249e-111	1.54172875057966	0.732	0.254	1.12565917062528e-106	4	GIMAP4	Endothelial cell cluster1
1.79712406252529e-110	1.73019055216569	0.696	0.257	4.19179187584024e-106	4	ACVRL1	Endothelial cell cluster1
4.1114065631611e-109	1.80022263288711	0.586	0.175	9.58985580857327e-105	4	PPM1F	Endothelial cell cluster1
7.03608193102185e-109	3.3421729011345	0.252	0.026	1.64116611041085e-104	4	PRTG	Endothelial cell cluster1
2.06688214097513e-108	1.47551382960883	0.911	0.565	4.8210025938245e-104	4	RDX	Endothelial cell cluster1
2.41095243791003e-108	2.00653067917448	0.718	0.281	5.62354656142514e-104	4	DUSP6	Endothelial cell cluster1
3.14442455618039e-108	1.58453228217868	0.923	0.568	7.33437027729075e-104	4	BST2	Endothelial cell cluster1
3.61183014444442e-108	2.49710989012807	0.424	0.088	8.42459381191661e-104	4	TSPAN12	Endothelial cell cluster1
5.10949925285161e-108	1.58004958084322	0.901	0.455	1.19179070072764e-103	4	ID1	Endothelial cell cluster1
5.24996696587645e-108	1.7015366335965	0.657	0.217	1.22455479479068e-103	4	EHD4	Endothelial cell cluster1
1.75880485817456e-107	2.21938646947173	0.264	0.029	4.10241233169217e-103	4	PTGDS	Endothelial cell cluster1
1.1094295581027e-106	1.84671268998239	0.702	0.282	2.58774444427455e-102	4	PLEC	Endothelial cell cluster1
1.34757720816982e-105	1.98000232061572	0.523	0.141	3.1432238380561e-101	4	CHD7	Endothelial cell cluster1
1.7013592978074e-105	2.46099638798429	0.349	0.058	3.96842056213576e-101	4	THEM6	Endothelial cell cluster1
2.03228492830204e-105	1.93472543614698	0.73	0.295	4.74030459526451e-101	4	WWTR1	Endothelial cell cluster1
2.41475307360809e-105	2.41626410582257	0.286	0.036	5.63241154419086e-101	4	PPP1R16B	Endothelial cell cluster1
4.77702341863433e-105	1.63292134317041	0.761	0.329	1.11424071239646e-100	4	PLK2	Endothelial cell cluster1
8.19991875384322e-105	1.77804747879652	0.637	0.213	1.91263104933393e-100	4	FLI1	Endothelial cell cluster1
1.07020518437168e-104	2.72301526954331	0.335	0.054	2.49625359254695e-100	4	HS3ST1	Endothelial cell cluster1
2.45278289849594e-104	1.313991816144	0.972	0.562	5.72111611074177e-100	4	NR2F2	Endothelial cell cluster1
2.7847111209324e-103	1.94270317285576	0.574	0.181	6.49533868957483e-99	4	PPP2R5A	Endothelial cell cluster1
3.4532882168102e-103	1.76789307896533	0.59	0.188	8.0547947657098e-99	4	MAP3K11	Endothelial cell cluster1
1.58261729763121e-102	0.915657832927972	0.996	0.888	3.6914548467248e-98	4	HLA-C	Endothelial cell cluster1
2.8304818103336e-102	2.94923292180999	0.262	0.031	6.60209882260311e-98	4	HOXB3	Endothelial cell cluster1
1.72817453559052e-101	1.74086546461392	0.609	0.189	4.03096710426488e-97	4	CTSH	Endothelial cell cluster1
6.01273940508743e-101	1.02458000627235	0.939	0.616	1.40247146623664e-96	4	CCDC85B	Endothelial cell cluster1
6.7072854117185e-101	1.87253621932011	0.669	0.272	1.56447432228334e-96	4	PIK3C2A	Endothelial cell cluster1
6.8581080088236e-101	1.3607462921967	0.503	0.119	1.59965369305811e-96	4	CLDN5	Endothelial cell cluster1
1.12881435336981e-100	2.15436866924174	0.465	0.115	2.63295947923508e-96	4	HHEX	Endothelial cell cluster1
2.424461427862e-100	2.33689397406741	0.631	0.227	5.65505628048812e-96	4	GBP4	Endothelial cell cluster1
6.03808754052734e-100	2.00340062324971	0.554	0.171	1.408383918828e-95	4	CEP68	Endothelial cell cluster1
3.20670516493749e-99	1.4841924606785	0.803	0.357	7.47963979721669e-95	4	TCIM	Endothelial cell cluster1
3.39298281786197e-99	1.24041525434329	0.945	0.711	7.91413242266305e-95	4	AHNAK	Endothelial cell cluster1
4.53592478492765e-99	1.58449641571361	0.817	0.432	1.05800445608437e-94	4	XAF1	Endothelial cell cluster1
4.78834606462546e-99	1.64690272848606	0.742	0.334	1.11688171957389e-94	4	CAPN2	Endothelial cell cluster1
2.03963277653154e-98	3.0044561175238	0.282	0.039	4.75744345125982e-94	4	PLCB4	Endothelial cell cluster1
2.33005911492562e-98	1.6659568426884	0.726	0.319	5.43486288556401e-94	4	EMP2	Endothelial cell cluster1
6.48808656917492e-98	2.06557325443586	0.477	0.124	1.51334619226005e-93	4	C1orf21	Endothelial cell cluster1
8.75291787139811e-98	1.20635120897746	0.846	0.393	2.04161809350361e-93	4	ARHGAP29	Endothelial cell cluster1
6.63279090093621e-97	3.57863474642822	0.625	0.249	1.54709847764337e-92	4	IGFBP5	Endothelial cell cluster1
1.16546794709463e-96	2.3742145574546	0.294	0.043	2.71845398659822e-92	4	PIK3C2B	Endothelial cell cluster1
2.44575111439778e-96	2.78013282669175	0.262	0.033	5.70471447433282e-92	4	RASGRF2	Endothelial cell cluster1
1.00349653744493e-95	1.32716708252453	0.844	0.443	2.3406556735903e-91	4	PLXND1	Endothelial cell cluster1
5.69387288305356e-95	1.5295366465252	0.744	0.323	1.32809584997224e-90	4	MMP2	Endothelial cell cluster1
6.14524794663053e-95	2.15759613857413	0.564	0.193	1.43337908355157e-90	4	CTNNAL1	Endothelial cell cluster1
1.30614849583573e-94	1.30461880131506	0.892	0.571	3.04659136653684e-90	4	YBX3	Endothelial cell cluster1
5.33834948511664e-94	2.77995347107541	0.347	0.068	1.24517001740346e-89	4	STXBP1	Endothelial cell cluster1
1.2775270678097e-93	1.47819094804371	0.493	0.127	2.97983188566613e-89	4	RASGRP3	Endothelial cell cluster1
2.1213493389855e-93	2.38460015571353	0.31	0.051	4.94804733318369e-89	4	MCF2L	Endothelial cell cluster1
2.40663647973443e-93	2.12065691259781	0.465	0.127	5.61347958898057e-89	4	ARHGAP31	Endothelial cell cluster1
3.24379225503904e-92	1.06391278900775	0.968	0.709	7.56614543487855e-88	4	TCF4	Endothelial cell cluster1
4.69641367236829e-92	2.35150815115138	0.394	0.089	1.0954384890799e-87	4	APOL3	Endothelial cell cluster1
4.86590019640611e-92	1.79594104401502	0.744	0.378	1.13497122081173e-87	4	SLK	Endothelial cell cluster1
2.66156139060931e-91	1.47779772482794	0.734	0.314	6.20809194359623e-87	4	ECE1	Endothelial cell cluster1
2.70960684922765e-91	2.46418524908785	0.391	0.088	6.3201579758235e-87	4	FAM171B	Endothelial cell cluster1
3.76675889136109e-91	1.94432250443539	0.503	0.146	8.78596511409974e-87	4	LYL1	Endothelial cell cluster1
4.53578263980067e-91	2.44886737706552	0.325	0.059	1.05797130073351e-86	4	ALPK3	Endothelial cell cluster1
2.71892474668948e-90	2.2404981035623	0.471	0.134	6.34189197165322e-86	4	WARS	Endothelial cell cluster1
4.30771049535827e-90	2.31759323116057	0.355	0.07	1.00477347304232e-85	4	TSPAN13	Endothelial cell cluster1
6.14304061110562e-90	1.26124640023481	0.868	0.529	1.43286422254039e-85	4	PTTG1IP	Endothelial cell cluster1
1.051996777855e-89	2.29968424927886	0.365	0.077	2.45378248434679e-85	4	ARAP3	Endothelial cell cluster1
1.06399265931362e-89	1.85945347211685	0.684	0.317	2.48176287784903e-85	4	NDUFA8	Endothelial cell cluster1
1.36405474094451e-89	1.63113638752302	0.688	0.29	3.18165768325306e-85	4	FGFR1	Endothelial cell cluster1
1.54894767676713e-89	1.85689268936181	0.582	0.215	3.61292045605933e-85	4	SELENON	Endothelial cell cluster1
1.98918059509194e-89	1.45679486930526	0.793	0.417	4.63976373805196e-85	4	RALA	Endothelial cell cluster1
2.03756758425972e-89	1.69214049510493	0.677	0.267	4.75262639028581e-85	4	CRIM1	Endothelial cell cluster1
7.89900058516644e-89	1.7083455587336	0.69	0.32	1.84244188649007e-84	4	TRIOBP	Endothelial cell cluster1
2.75122920856284e-88	1.32629619887993	0.777	0.356	6.41724212897281e-84	4	GAS6	Endothelial cell cluster1
3.32738541279947e-88	1.52915022097814	0.653	0.248	7.76112647535476e-84	4	GASK1B	Endothelial cell cluster1
1.0814043217318e-87	2.82108959263498	0.292	0.05	2.52237558043942e-83	4	ITGA10	Endothelial cell cluster1
1.51186497109752e-87	1.57088107188014	0.704	0.282	3.52642504508496e-83	4	FABP4	Endothelial cell cluster1
1.71333504984622e-87	2.22356501912338	0.424	0.109	3.9963540037663e-83	4	CASC15	Endothelial cell cluster1
5.83735042921065e-87	1.39748530712251	0.787	0.379	1.36156198761338e-82	4	CD9	Endothelial cell cluster1
1.07106931599677e-86	0.946554312037712	0.619	0.208	2.49826917956247e-82	4	VWA1	Endothelial cell cluster1
2.46491685137014e-86	2.06914697333355	0.525	0.18	5.74941855582086e-82	4	CPD	Endothelial cell cluster1
6.08139938694157e-86	2.68094256810589	0.296	0.052	1.41848640700412e-81	4	TMCC3	Endothelial cell cluster1
7.30103622072726e-86	1.88561330976891	0.493	0.149	1.70296669848463e-81	4	FZD4	Endothelial cell cluster1
1.92884587998458e-85	1.40805265361493	0.824	0.48	4.49903301506402e-81	4	MEF2A	Endothelial cell cluster1
1.10943332807301e-84	1.4696425786565	0.775	0.414	2.58775323773028e-80	4	RAB11A	Endothelial cell cluster1
1.37863245245316e-84	1.91951694673909	0.424	0.109	3.215660195347e-80	4	GIMAP8	Endothelial cell cluster1
3.26457302631667e-84	1.54286557280406	0.637	0.246	7.61461658388364e-80	4	YES1	Endothelial cell cluster1
3.3884649848855e-84	2.05616363419765	0.465	0.135	7.90359457724544e-80	4	PHLDA3	Endothelial cell cluster1
8.06143258194194e-84	1.25420742045921	0.811	0.458	1.88032914973796e-79	4	LUZP1	Endothelial cell cluster1
3.94020906182497e-83	1.47064385448196	0.777	0.432	9.19053763670674e-79	4	LAP3	Endothelial cell cluster1
5.92254619253156e-83	3.8868958462376	0.266	0.043	1.38143389940799e-78	4	EDN1	Endothelial cell cluster1
1.8443816052467e-82	2.15832129209806	0.385	0.094	4.30202009423792e-78	4	ARHGAP23	Endothelial cell cluster1
2.31773646947441e-82	1.09301300014892	0.911	0.516	5.40612031504906e-78	4	CRIP2	Endothelial cell cluster1
4.06864112565883e-82	0.604393733768949	1	0.992	9.49010542559922e-78	4	B2M	Endothelial cell cluster1
4.31591183361193e-82	1.70127899911619	0.58	0.215	1.00668643518998e-77	4	CTTNBP2NL	Endothelial cell cluster1
7.10342960105682e-82	2.62060749082376	0.258	0.04	1.6568749544465e-77	4	ACSL5	Endothelial cell cluster1
8.47740364420626e-82	1.23093268851163	0.759	0.353	1.97735440001111e-77	4	TJP1	Endothelial cell cluster1
8.878507581965e-82	1.65358007058077	0.469	0.131	2.07091189349334e-77	4	PCDH12	Endothelial cell cluster1
1.03205672568531e-81	2.26274482191868	0.412	0.108	2.40727231266097e-77	4	MEOX2	Endothelial cell cluster1
1.14180679393876e-81	1.87848207723156	0.475	0.145	2.66326434686217e-77	4	ARRB1	Endothelial cell cluster1
1.25365344151134e-81	1.82103205305612	0.54	0.189	2.92414665232519e-77	4	TSPAN9	Endothelial cell cluster1
7.04926612497055e-81	2.15968573490036	0.479	0.15	1.64424132364938e-76	4	ST6GAL1	Endothelial cell cluster1
1.54224322902262e-80	2.45134184039888	0.355	0.083	3.59728233169526e-76	4	DOK5	Endothelial cell cluster1
1.81045181324722e-80	0.813896489112405	0.998	0.903	4.22287885439914e-76	4	HLA-B	Endothelial cell cluster1
2.25916085175351e-80	2.66340211597756	0.359	0.086	5.26949268671507e-76	4	TNFRSF10D	Endothelial cell cluster1
6.67782963866131e-80	1.41988922262546	0.74	0.347	1.55760376321775e-75	4	HDGFL3	Endothelial cell cluster1
5.48833846858151e-79	2.22610753183068	0.337	0.075	1.28015494779664e-74	4	SMAGP	Endothelial cell cluster1
1.02614828675695e-78	2.03435258737703	0.485	0.157	2.39349087886059e-74	4	ENDOD1	Endothelial cell cluster1
1.02738480008078e-78	1.34324742030253	0.726	0.338	2.39637504618843e-74	4	ETS2	Endothelial cell cluster1
1.13126864386627e-78	1.28483384647693	0.414	0.1	2.63868411181808e-74	4	EFNA1	Endothelial cell cluster1
2.18604715888823e-78	2.02233617219325	0.404	0.108	5.09895499810679e-74	4	FGD6	Endothelial cell cluster1
3.0978820948099e-78	1.78446436226517	0.442	0.128	7.2258099861441e-74	4	HPCAL1	Endothelial cell cluster1
5.48770700404078e-78	1.06789546747965	0.909	0.662	1.28000765869251e-73	4	MACF1	Endothelial cell cluster1
7.4943386242837e-78	1.4786063986876	0.471	0.139	1.74805448411417e-73	4	EFNB2	Endothelial cell cluster1
9.12736421915004e-78	2.05413314482746	0.349	0.08	2.12895770411675e-73	4	CASP10	Endothelial cell cluster1
2.41659529971955e-77	1.87098365757233	0.592	0.238	5.63670853659585e-73	4	CXCL12	Endothelial cell cluster1
5.20626040420083e-77	1.27123077530169	0.653	0.27	1.21436023927984e-72	4	SWAP70	Endothelial cell cluster1
1.11148094553921e-76	1.41444907045317	0.422	0.111	2.59252930547022e-72	4	HECW2	Endothelial cell cluster1
1.19780352005125e-76	1.83412014241613	0.481	0.153	2.79387671051955e-72	4	PTPN14	Endothelial cell cluster1
1.65085412943542e-76	1.76266998499529	0.546	0.203	3.85061725690811e-72	4	SUN1	Endothelial cell cluster1
1.87900069913454e-76	2.37935681596133	0.337	0.076	4.38276913073132e-72	4	PRRG1	Endothelial cell cluster1
2.29816570654812e-76	1.44591580120509	0.746	0.403	5.36047151052348e-72	4	GNAQ	Endothelial cell cluster1
1.04256265492732e-75	1.27864180256486	0.842	0.487	2.43177739261798e-71	4	DST	Endothelial cell cluster1
2.34418372537617e-75	1.65972292789223	0.485	0.155	5.46780853943991e-71	4	MYO10	Endothelial cell cluster1
4.18273460474838e-75	1.75549925788116	0.467	0.146	9.7562284655756e-71	4	LRRC8A	Endothelial cell cluster1
4.30140629486652e-75	1.7053471641652	0.432	0.124	1.00330301827762e-70	4	PIK3R3	Endothelial cell cluster1
8.87659996888283e-75	1.47413854238544	0.726	0.342	2.07046694274192e-70	4	COL15A1	Endothelial cell cluster1
1.66939474599878e-74	1.13796164174632	0.89	0.585	3.89386324504216e-70	4	IL6ST	Endothelial cell cluster1
2.58625851422161e-74	1.52634453069088	0.627	0.273	6.0324479844219e-70	4	SHC1	Endothelial cell cluster1
3.08822923956497e-74	1.18723219145928	0.834	0.51	7.2032947012853e-70	4	CCDC50	Endothelial cell cluster1
3.98846518980758e-74	1.79576891963538	0.491	0.162	9.30309505522618e-70	4	CDC42EP3	Endothelial cell cluster1
4.30307997457215e-74	1.47385201931436	0.671	0.323	1.00369340406895e-69	4	CTNND1	Endothelial cell cluster1
4.78758443378024e-74	1.90889792174855	0.416	0.119	1.11670406917924e-69	4	INPP1	Endothelial cell cluster1
6.92193942754623e-74	2.11145482748939	0.398	0.109	1.61454237147516e-69	4	SYNPO	Endothelial cell cluster1
6.07810000982227e-73	1.69553851618599	0.507	0.176	1.41771682729104e-68	4	RAI14	Endothelial cell cluster1
1.37028905938332e-72	1.67319550265427	0.653	0.305	3.19619923101159e-68	4	PTPRG	Endothelial cell cluster1
1.76161861734764e-72	1.75193900501655	0.4	0.11	4.10897542496337e-68	4	NOL4L	Endothelial cell cluster1
1.88246041115135e-72	1.45301951684859	0.651	0.283	4.39083890901053e-68	4	SLFN5	Endothelial cell cluster1
4.38243976636164e-72	2.33247144415903	0.258	0.045	1.02220407550385e-67	4	CX3CL1	Endothelial cell cluster1
7.04439164054499e-72	2.13185476644795	0.294	0.061	1.64310435015712e-67	4	SYNE3	Endothelial cell cluster1
1.66792153172947e-71	1.57193555578245	0.383	0.1	3.89042697275899e-67	4	IPO11	Endothelial cell cluster1
1.85861215910003e-71	1.04508863767585	0.475	0.148	4.33521286110083e-67	4	EDNRB	Endothelial cell cluster1
3.32558747750366e-71	2.00394398202339	0.426	0.131	7.75693279127729e-67	4	TBC1D4	Endothelial cell cluster1
2.32548175863188e-70	1.51547386604634	0.738	0.381	5.42418620200887e-66	4	KLF4	Endothelial cell cluster1
2.67731087724319e-70	1.84412619179923	0.469	0.156	6.24482762116973e-66	4	OAS2	Endothelial cell cluster1
4.10597156204237e-70	1.24787975827907	0.929	0.628	9.57717866846382e-66	4	IGFBP4	Endothelial cell cluster1
5.72021594733876e-70	1.40727866611118	0.669	0.32	1.33424036971677e-65	4	NECTIN2	Endothelial cell cluster1
7.13537473759859e-70	1.32504119835271	0.633	0.281	1.66432615754487e-65	4	HDAC7	Endothelial cell cluster1
7.73028944997057e-70	1.89776205152523	0.381	0.105	1.80309001420564e-65	4	MCTP1	Endothelial cell cluster1
9.47354795086498e-70	1.21367398782911	0.797	0.48	2.20970505953926e-65	4	SMARCE1	Endothelial cell cluster1
1.04375927137909e-69	1.85136334088311	0.43	0.134	2.43456850049173e-65	4	LRRC8C	Endothelial cell cluster1
1.04815374967005e-69	1.21595782907347	0.848	0.537	2.44481862110538e-65	4	SOX4	Endothelial cell cluster1
3.56265191317983e-69	1.36098556900173	0.671	0.321	8.30988558749194e-65	4	ODF2L	Endothelial cell cluster1
5.11114786210831e-69	1.56553254861492	0.613	0.272	1.19217523883676e-64	4	REV3L	Endothelial cell cluster1
5.6007122784172e-69	1.84243233925337	0.398	0.116	1.30636613894081e-64	4	PXN	Endothelial cell cluster1
9.42708122306042e-69	2.28825137522366	0.353	0.092	2.19886669527884e-64	4	MATN2	Endothelial cell cluster1
1.54183607571404e-68	1.43070281076957	0.631	0.286	3.596332646603e-64	4	CDC42BPB	Endothelial cell cluster1
1.91459896487649e-68	1.81660908930175	0.363	0.094	4.46580208557442e-64	4	CSGALNACT1	Endothelial cell cluster1
6.04218694463517e-68	2.18967968853549	0.278	0.057	1.40934010483615e-63	4	EPB41L4A	Endothelial cell cluster1
8.07409396274383e-68	0.502384566208026	0.998	0.972	1.88328241681e-63	4	RPS28	Endothelial cell cluster1
2.25206270876341e-67	1.57444881406395	0.477	0.165	5.25293626819065e-63	4	FMNL2	Endothelial cell cluster1
3.79892031828294e-67	1.9665638034241	0.272	0.054	8.86098164239495e-63	4	JAG2	Endothelial cell cluster1
5.90927907335195e-67	1.29039356654646	0.807	0.507	1.37833934385934e-62	4	CLIC4	Endothelial cell cluster1
1.86198644246925e-66	2.17325291788486	0.29	0.064	4.34308337705952e-62	4	TMEM44	Endothelial cell cluster1
4.42719459694871e-66	2.05667625558511	0.308	0.072	1.03264313973829e-61	4	KIAA1671	Endothelial cell cluster1
6.73356408248163e-66	2.07060021750744	0.318	0.078	1.57060382223884e-61	4	TMEM88	Endothelial cell cluster1
1.0586277192913e-65	1.69560010739412	0.379	0.106	2.46924915524696e-61	4	SCARF1	Endothelial cell cluster1
1.56851612050734e-65	1.70723659856244	0.262	0.05	3.65856385108336e-61	4	ADGRG1	Endothelial cell cluster1
2.14346612853836e-65	0.947869119308519	0.941	0.714	4.99963474481573e-61	4	KTN1	Endothelial cell cluster1
2.65451875095613e-65	1.23303621862407	0.728	0.411	6.19166498660517e-61	4	MBNL2	Endothelial cell cluster1
2.89770894750508e-65	1.04218708425437	0.799	0.479	6.75890612005559e-61	4	CTNNA1	Endothelial cell cluster1
4.99429273055831e-65	1.30303909804398	0.663	0.322	1.16491877940273e-60	4	SEPTIN10	Endothelial cell cluster1
7.88587650502633e-64	1.73897035668791	0.387	0.114	1.83938069479739e-59	4	PRKD2	Endothelial cell cluster1
4.29201828034243e-63	1.16651858376091	0.819	0.513	1.00111326388987e-58	4	NFIA	Endothelial cell cluster1
9.56860066875915e-63	1.28645070691377	0.653	0.311	2.23187610598807e-58	4	SNRK	Endothelial cell cluster1
1.34365906796433e-62	1.50775681333465	0.631	0.289	3.13408477602679e-58	4	FOXC1	Endothelial cell cluster1
1.46143121285275e-62	1.43562194395212	0.57	0.246	3.40878830397904e-58	4	PLAAT3	Endothelial cell cluster1
2.47972919923611e-62	2.0972610751318	0.337	0.092	5.78396835721823e-58	4	LMBR1	Endothelial cell cluster1
3.63975518784097e-62	0.818516668190446	0.953	0.755	8.48972897563906e-58	4	GNAI2	Endothelial cell cluster1
4.20835434320933e-62	1.05719498619475	0.791	0.424	9.81598650553575e-58	4	ADGRF5	Endothelial cell cluster1
4.98815261685901e-62	1.70931063226266	0.32	0.081	1.16348659788236e-57	4	PLCG1	Endothelial cell cluster1
5.68272204424148e-62	1.27381987210994	0.422	0.13	1.32549491681932e-57	4	DPYSL3	Endothelial cell cluster1
1.21085502858593e-61	1.7315243448501	0.501	0.197	2.82431935417668e-57	4	PBX1	Endothelial cell cluster1
1.57781481525378e-61	1.87306918941999	0.371	0.112	3.68025305657944e-57	4	TAOK2	Endothelial cell cluster1
1.99841338739412e-61	1.99856489574898	0.318	0.083	4.6612992260968e-57	4	ZNF467	Endothelial cell cluster1
2.5179412295777e-61	2.44335201816781	0.27	0.061	5.87309791798999e-57	4	ITGA9	Endothelial cell cluster1
2.55496964536437e-61	2.49113792942816	0.359	0.104	5.9594666978124e-57	4	CCL14	Endothelial cell cluster1
3.67603485914647e-61	1.43513263670453	0.554	0.238	8.57435130895915e-57	4	NAV1	Endothelial cell cluster1
3.95612017979016e-61	2.03383272101892	0.312	0.079	9.22765031936054e-57	4	F11R	Endothelial cell cluster1
6.8770343416302e-61	1.39075031552679	0.535	0.215	1.60406826018524e-56	4	LGALS9	Endothelial cell cluster1
8.06654674638079e-61	2.27110053067042	0.256	0.054	1.88152202859332e-56	4	CLEC3B	Endothelial cell cluster1
9.23957929214401e-61	1.5372851562247	0.582	0.274	2.15513186989259e-56	4	ELK4	Endothelial cell cluster1
1.59560142601308e-60	1.1761303337503	0.643	0.303	3.72174032617551e-56	4	AHR	Endothelial cell cluster1
1.68301021063764e-60	1.10482938909237	0.799	0.52	3.9256213163123e-56	4	TMOD3	Endothelial cell cluster1
1.82700911128037e-60	1.27100851143684	0.694	0.387	4.26149875206147e-56	4	SYPL1	Endothelial cell cluster1
2.20838956902222e-60	1.0432529970028	0.809	0.53	5.15106866974432e-56	4	SERPINB6	Endothelial cell cluster1
2.26274047479046e-60	1.11131719581062	0.775	0.471	5.27784215744875e-56	4	ATP1A1	Endothelial cell cluster1
2.29567713014231e-60	2.24965986949178	0.288	0.068	5.35466690605695e-56	4	ZNF608	Endothelial cell cluster1
4.21741258627498e-60	1.49698087387823	0.59	0.282	9.8371148574864e-56	4	NFE2L1	Endothelial cell cluster1
4.99959942028733e-60	1.39894306858545	0.513	0.196	1.16615656478202e-55	4	STIM2	Endothelial cell cluster1
2.27710302770432e-59	1.78223471109965	0.428	0.148	5.31134281212033e-55	4	ATP8B1	Endothelial cell cluster1
4.68130270021067e-59	1.7673806235724	0.298	0.071	1.09191385482414e-54	4	IL3RA	Endothelial cell cluster1
5.34596954310261e-59	1.04570664777627	0.361	0.097	1.24694739592868e-54	4	NOTCH4	Endothelial cell cluster1
5.36796024395304e-59	1.97512588270954	0.41	0.138	1.25207672690205e-54	4	SORBS2	Endothelial cell cluster1
8.72247198996152e-59	1.15671990644406	0.497	0.181	2.03451659165852e-54	4	TLR4	Endothelial cell cluster1
8.73444226327831e-59	2.10913728078947	0.361	0.111	2.03730865790966e-54	4	HAPLN3	Endothelial cell cluster1
2.44369294086259e-58	1.12498546269317	0.718	0.385	5.69991378456198e-54	4	LPAR6	Endothelial cell cluster1
2.7363975367967e-58	1.73962953326665	0.422	0.152	6.3826472545783e-54	4	KIF1C	Endothelial cell cluster1
3.92105700594105e-58	1.07056005470482	0.706	0.37	9.14586546635749e-54	4	ARHGEF12	Endothelial cell cluster1
4.01511473024272e-58	0.977202010754651	0.748	0.419	9.36525510829115e-54	4	FDPS	Endothelial cell cluster1
9.38626071677069e-58	1.49373004616835	0.4	0.131	2.18934531218676e-53	4	NUDT14	Endothelial cell cluster1
1.74713286201153e-57	1.84420849967898	0.345	0.1	4.0751874006419e-53	4	TJP2	Endothelial cell cluster1
2.2888813063817e-57	1.89045966987634	0.27	0.062	5.33881564713531e-53	4	GPRC5B	Endothelial cell cluster1
2.52048967182592e-57	1.1201800728591	0.744	0.43	5.87904215953396e-53	4	TAPBP	Endothelial cell cluster1
4.78662527127973e-57	1.44527978662421	0.59	0.286	1.116480344526e-52	4	TSPAN14	Endothelial cell cluster1
5.58536257501408e-57	2.16606226212979	0.29	0.074	1.30278582062204e-52	4	EOGT	Endothelial cell cluster1
4.78649657981455e-56	1.42092587298156	0.511	0.213	1.11645032724174e-51	4	ERAP2	Endothelial cell cluster1
5.37926816620772e-56	2.1413773882066	0.294	0.076	1.25471429976795e-51	4	EPHA2	Endothelial cell cluster1
5.81531571467465e-56	1.01685826400838	0.803	0.49	1.35642239044786e-51	4	ACTN1	Endothelial cell cluster1
7.60021110463124e-56	1.89886170760384	0.337	0.099	1.77274924015524e-51	4	VPS13A	Endothelial cell cluster1
2.4368326453334e-55	1.74074847454765	0.408	0.144	5.68391214524015e-51	4	PRKAG2	Endothelial cell cluster1
4.28485050123676e-55	1.35876017862014	0.517	0.22	9.99441379413474e-51	4	PLEKHA1	Endothelial cell cluster1
7.07059742404792e-55	1.62722470080336	0.379	0.123	1.64921684915918e-50	4	ARHGEF10	Endothelial cell cluster1
1.009060987772e-54	1.24596181905964	0.667	0.38	2.35363475397818e-50	4	FLOT1	Endothelial cell cluster1
1.64611567044726e-54	0.967598731556467	0.363	0.104	3.83956480131823e-50	4	DYSF	Endothelial cell cluster1
2.1030149013538e-54	1.07799880640081	0.85	0.592	4.90528225740774e-50	4	SLC38A2	Endothelial cell cluster1
2.8042414809298e-54	1.70100452121937	0.316	0.087	6.54089325426876e-50	4	DGKE	Endothelial cell cluster1
4.18242442992163e-54	1.72543762558759	0.499	0.216	9.75550498279221e-50	4	LFNG	Endothelial cell cluster1
4.65280761528096e-54	1.61153325302861	0.387	0.13	1.08526737626428e-49	4	GIT1	Endothelial cell cluster1
5.3997163399329e-54	0.784173819150671	0.88	0.544	1.25948383628935e-49	4	EPAS1	Endothelial cell cluster1
6.71205220585824e-54	1.09915508452463	0.586	0.273	1.56558617701643e-49	4	MGST2	Endothelial cell cluster1
7.62353101978391e-54	1.42139237620378	0.491	0.202	1.7781886103646e-49	4	MAPK3	Endothelial cell cluster1
1.16894610458794e-53	0.891987880112286	0.88	0.668	2.72656678895136e-49	4	MSN	Endothelial cell cluster1
1.87786180032978e-53	1.46348527755123	0.554	0.255	4.38011264926921e-49	4	FRYL	Endothelial cell cluster1
1.8995836698e-53	1.84524973720368	0.27	0.068	4.4307789098085e-49	4	ATG4A	Endothelial cell cluster1
8.55739313074796e-53	1.12875484577299	0.793	0.515	1.99601194774696e-48	4	SNHG7	Endothelial cell cluster1
9.87053900418717e-53	1.00741930552811	0.74	0.406	2.30230322272666e-48	4	F2R	Endothelial cell cluster1
1.09821190905147e-52	1.07514977440132	0.809	0.493	2.56157927786255e-48	4	FBN1	Endothelial cell cluster1
1.52308887854795e-52	1.6603412541973	0.367	0.123	3.5526048092131e-48	4	RGS12	Endothelial cell cluster1
1.96369615526055e-52	0.531940869359947	1	0.957	4.58032128214523e-48	4	VIM	Endothelial cell cluster1
2.28241254748356e-52	1.44678501313632	0.499	0.214	5.3237272670054e-48	4	CMIP	Endothelial cell cluster1
2.30515795188216e-52	1.43738615402701	0.517	0.235	5.37678092276514e-48	4	GOLM1	Endothelial cell cluster1
3.36348036462812e-52	1.89396774434256	0.306	0.087	7.8453179504951e-48	4	CRNDE	Endothelial cell cluster1
6.23689382218185e-52	0.753378637466328	0.917	0.649	1.45475548402392e-47	4	ARPC1B	Endothelial cell cluster1
7.55185150978305e-52	1.38783700239965	0.434	0.162	1.7614693646569e-47	4	TNFAIP1	Endothelial cell cluster1
7.97743257090439e-52	0.696785735139351	0.968	0.884	1.86073614716345e-47	4	MT-ND1	Endothelial cell cluster1
8.18918005372396e-52	1.0362426400083	0.728	0.42	1.91012624753111e-47	4	TSPAN4	Endothelial cell cluster1
1.16238124250506e-51	1.52262119814752	0.288	0.075	2.71125424814304e-47	4	CCDC69	Endothelial cell cluster1
1.82415269414996e-51	1.2014366032062	0.578	0.278	4.25483615910477e-47	4	FNBP1L	Endothelial cell cluster1
2.23038234757446e-51	1.24630371599314	0.505	0.215	5.20236682571743e-47	4	TAP1	Endothelial cell cluster1
3.65533856271616e-51	0.710354767588965	0.99	0.847	8.52607719753543e-47	4	MARCKS	Endothelial cell cluster1
3.99771749159213e-51	0.970104233087546	0.499	0.192	9.32467604913865e-47	4	MTSS1	Endothelial cell cluster1
4.21920264574988e-51	1.72804919654019	0.363	0.119	9.8412901712116e-47	4	TGFBR3	Endothelial cell cluster1
5.13917222240364e-51	1.2074590395867	0.505	0.218	1.19871192087565e-46	4	PON2	Endothelial cell cluster1
1.22630451026025e-50	1.1678338920059	0.341	0.101	2.86035527018203e-46	4	TMEM255B	Endothelial cell cluster1
2.45420353521097e-50	1.71103427814639	0.398	0.142	5.7244297458796e-46	4	FOXO1	Endothelial cell cluster1
3.2411120437131e-50	2.05519648418903	0.373	0.131	7.55989384196081e-46	4	KITLG	Endothelial cell cluster1
3.7157473330366e-50	1.48728833852736	0.473	0.197	8.66698065430787e-46	4	BCAR1	Endothelial cell cluster1
4.91252999431828e-50	1.71704250702393	0.371	0.131	1.14584762117474e-45	4	TNFRSF10B	Endothelial cell cluster1
7.98745965950204e-50	1.6564354728077	0.308	0.09	1.86307496557885e-45	4	GFOD2	Endothelial cell cluster1
5.4907739671921e-49	0.955681386992439	0.783	0.532	1.28072302784756e-44	4	DPYSL2	Endothelial cell cluster1
1.03080718832662e-48	0.620460527254101	0.923	0.658	2.40435776677184e-44	4	TPM3	Endothelial cell cluster1
1.19726619274512e-48	1.8596129003907	0.27	0.072	2.79262339457799e-44	4	MLKL	Endothelial cell cluster1
2.52883951958172e-48	0.885525025710046	0.746	0.455	5.89851817942435e-44	4	PSMB9	Endothelial cell cluster1
2.66815485631725e-48	0.726224604406618	0.882	0.698	6.22347120235998e-44	4	YWHAE	Endothelial cell cluster1
3.69401417667688e-48	1.43655638188353	0.546	0.27	8.61628806709883e-44	4	MYOF	Endothelial cell cluster1
6.40444090252208e-48	0.85038154827657	0.801	0.551	1.49383584051328e-43	4	PSMB8	Endothelial cell cluster1
7.06444445925829e-48	1.08039335632122	0.722	0.442	1.647781670122e-43	4	VGLL4	Endothelial cell cluster1
8.68874884805445e-48	1.86003857575066	0.258	0.065	2.0266506688087e-43	4	INMT	Endothelial cell cluster1
6.27295807336336e-47	0.634969061402864	0.947	0.826	1.463167470612e-42	4	RHOA	Endothelial cell cluster1
6.67078010150738e-47	1.041377653188	0.501	0.214	1.5559594586766e-42	4	CARD8	Endothelial cell cluster1
7.56130262549182e-47	1.71705566533569	0.31	0.096	1.76367383739597e-42	4	ABCG1	Endothelial cell cluster1
1.20574044320022e-46	1.60096062681619	0.312	0.094	2.8123895837645e-42	4	CD200	Endothelial cell cluster1
1.36910277440771e-46	1.38476960394303	0.46	0.199	3.19343222130598e-42	4	RIPOR1	Endothelial cell cluster1
1.52022835154554e-46	1.19960699047304	0.574	0.293	3.54593262997997e-42	4	NFAT5	Endothelial cell cluster1
2.88295458075805e-46	2.00523304754438	0.32	0.104	6.72449155961816e-42	4	PROCR	Endothelial cell cluster1
3.87170140089514e-46	1.31210757157707	0.444	0.181	9.03074351758791e-42	4	JUP	Endothelial cell cluster1
4.02176068882379e-46	1.50451634887678	0.436	0.184	9.38075680668149e-42	4	ANKRD50	Endothelial cell cluster1
5.0275296243275e-46	1.17269650423177	0.641	0.356	1.17267128487439e-41	4	PDLIM5	Endothelial cell cluster1
5.9455832049757e-46	0.817892725226498	0.882	0.631	1.38680728256058e-41	4	NRP1	Endothelial cell cluster1
7.20353687766599e-46	1.1003879966485	0.629	0.335	1.68022497671559e-41	4	DAAM1	Endothelial cell cluster1
7.31853573591766e-46	1.86459957284392	0.408	0.16	1.70704846040279e-41	4	SNAI1	Endothelial cell cluster1
8.29097262813546e-46	0.897513461289486	0.694	0.418	1.9338693655126e-41	4	PEA15	Endothelial cell cluster1
8.71545496273907e-46	1.62331761277452	0.254	0.067	2.03287987005889e-41	4	ICA1	Endothelial cell cluster1
9.57684478018889e-46	0.774941815098975	0.836	0.521	2.23379904497906e-41	4	CNN3	Endothelial cell cluster1
1.36393622473368e-45	1.34214814667915	0.552	0.279	3.1813812441913e-41	4	ATL3	Endothelial cell cluster1
1.80707963657289e-45	0.816594330814136	0.878	0.661	4.21501325230626e-41	4	CANX	Endothelial cell cluster1
3.557384340355e-45	1.76718859707644	0.343	0.12	8.29759897387804e-41	4	CPNE8	Endothelial cell cluster1
5.16653412212675e-45	1.74441247881345	0.28	0.082	1.20509408398606e-40	4	KIFC3	Endothelial cell cluster1
1.01336264420865e-44	2.05148232440813	0.274	0.08	2.36366836761667e-40	4	WFS1	Endothelial cell cluster1
1.39200141050725e-44	1.55728796199697	0.312	0.1	3.24684329000816e-40	4	ADARB1	Endothelial cell cluster1
1.39450215997404e-44	1.42662413902445	0.497	0.233	3.25267628813946e-40	4	ZCCHC24	Endothelial cell cluster1
1.81663467125674e-44	2.26227849831975	0.318	0.108	4.23730037070635e-40	4	LIFR	Endothelial cell cluster1
1.87369775593481e-44	1.30738907315147	0.408	0.157	4.37040001571794e-40	4	CDK17	Endothelial cell cluster1
2.98444023141451e-44	0.747627966406999	0.759	0.435	6.96120683977435e-40	4	MTUS1	Endothelial cell cluster1
3.07727114732084e-44	1.2184975712321	0.531	0.256	7.17773495112587e-40	4	ATP2B4	Endothelial cell cluster1
4.83521574345994e-44	1.71751071798358	0.331	0.117	1.12781407216203e-39	4	GALNT10	Endothelial cell cluster1
5.21392762371669e-44	1.18022743984058	0.517	0.242	1.21614861823192e-39	4	TTC19	Endothelial cell cluster1
7.44034099155743e-44	0.935417776764049	0.673	0.363	1.73545953628077e-39	4	FXYD6	Endothelial cell cluster1
8.12420973421932e-44	0.887888014335468	0.639	0.336	1.89497192050666e-39	4	AP1S2	Endothelial cell cluster1
9.77776421485923e-44	1.60461651589989	0.385	0.149	2.28066350311592e-39	4	TAP2	Endothelial cell cluster1
1.01199762115164e-43	0.853861130441861	0.704	0.382	2.3604844513362e-39	4	FXYD5	Endothelial cell cluster1
1.41850027168654e-43	1.3269630547024	0.588	0.323	3.30865188370886e-39	4	ITPR1	Endothelial cell cluster1
1.61230264220772e-43	1.30140180945814	0.497	0.24	3.76069591294952e-39	4	IFI44	Endothelial cell cluster1
1.70634560005396e-43	0.970713208156724	0.712	0.425	3.98005111212587e-39	4	SASH1	Endothelial cell cluster1
2.10695070898384e-43	1.66233949041706	0.304	0.097	4.9144625287048e-39	4	DAB2IP	Endothelial cell cluster1
2.22214882461283e-43	0.84223283922866	0.777	0.505	5.18316213340942e-39	4	ATP2B1	Endothelial cell cluster1
3.96348539177336e-43	1.72238054826588	0.3	0.096	9.24482967631137e-39	4	SMAD3	Endothelial cell cluster1
6.0798324410864e-43	0.901796719237606	0.751	0.489	1.4181209168834e-38	4	ASAP1	Endothelial cell cluster1
6.58054010749654e-43	1.57551396553329	0.357	0.133	1.53491098007357e-38	4	LRCH1	Endothelial cell cluster1
7.25405618494584e-43	1.36136537597704	0.481	0.217	1.69200860513862e-38	4	PDK4	Endothelial cell cluster1
3.70012509711232e-42	1.65370086374882	0.377	0.15	8.63054178901449e-38	4	EFNB1	Endothelial cell cluster1
4.21956917779851e-42	1.34200148623076	0.337	0.116	9.84214510721502e-38	4	GIMAP5	Endothelial cell cluster1
7.79925118031851e-42	0.829479888323259	0.807	0.587	1.81917533780929e-37	4	GNB1	Endothelial cell cluster1
8.69113034951369e-42	1.42243220678091	0.402	0.165	2.02720615402407e-37	4	WWC3	Endothelial cell cluster1
9.13385845681174e-42	1.63247790263385	0.347	0.128	2.13047248505134e-37	4	TRIM25	Endothelial cell cluster1
9.44038053849117e-42	0.804559269566902	0.801	0.547	2.20196876060306e-37	4	CTNNB1	Endothelial cell cluster1
1.20558716579217e-41	1.20259845219826	0.538	0.278	2.81203206421024e-37	4	TMEM109	Endothelial cell cluster1
1.33101584652761e-41	1.35171093063073	0.454	0.207	3.10459446202566e-37	4	TLNRD1	Endothelial cell cluster1
1.33981461926041e-41	1.49491962057031	0.408	0.169	3.1251175994249e-37	4	RBP1	Endothelial cell cluster1
1.54427233972286e-41	1.65235249205956	0.327	0.116	3.60201523240356e-37	4	TRIM47	Endothelial cell cluster1
1.57890274819e-41	0.825011387723664	0.834	0.53	3.68279066015317e-37	4	HTRA1	Endothelial cell cluster1
1.80070003366855e-41	0.638697371226749	0.838	0.548	4.20013282853189e-37	4	TSPO	Endothelial cell cluster1
1.87249371048084e-41	0.91063972895125	0.667	0.358	4.36759157969656e-37	4	CAV2	Endothelial cell cluster1
2.25803590255343e-41	0.782763672213026	0.643	0.34	5.26686874270587e-37	4	GRASP	Endothelial cell cluster1
2.64228262470924e-41	1.02761262204398	0.653	0.399	6.1631242221343e-37	4	TAOK1	Endothelial cell cluster1
4.58852886338958e-41	0.923937885646293	0.759	0.466	1.07027435738562e-36	4	DLC1	Endothelial cell cluster1
5.27508790627249e-41	1.03925386139035	0.684	0.423	1.23041425413806e-36	4	ZBTB20	Endothelial cell cluster1
5.28139186241034e-41	1.1416110717701	0.544	0.281	1.23188465190721e-36	4	PPP3CA	Endothelial cell cluster1
9.12047604928756e-41	1.07348715628907	0.529	0.271	2.12735103849632e-36	4	NUMB	Endothelial cell cluster1
9.46383985838687e-41	1.22917993740968	0.448	0.204	2.20744064696874e-36	4	PARVB	Endothelial cell cluster1
9.56152454967324e-41	1.23286896464603	0.54	0.284	2.23022560121128e-36	4	MDFIC	Endothelial cell cluster1
1.07425501947329e-40	0.737983221226682	0.86	0.673	2.50569983292145e-36	4	ATRX	Endothelial cell cluster1
1.22826934554972e-40	1.31796898005558	0.446	0.201	2.86493824849471e-36	4	PRKD3	Endothelial cell cluster1
1.36368189644916e-40	1.0353390359513	0.56	0.287	3.18078802346766e-36	4	NCKAP1	Endothelial cell cluster1
1.46007746039131e-40	0.92432692004447	0.694	0.433	3.40563067636273e-36	4	WNK1	Endothelial cell cluster1
1.60369612705832e-40	1.56722475032469	0.333	0.12	3.74062121636352e-36	4	CARD6	Endothelial cell cluster1
1.63380177757602e-40	0.862483995290936	0.724	0.437	3.81084264619608e-36	4	RCN1	Endothelial cell cluster1
1.65469867636647e-40	1.2966735081233	0.337	0.119	3.85958466262478e-36	4	ITPKB	Endothelial cell cluster1
2.27430481963731e-40	1.10742496854583	0.422	0.171	5.30481599180403e-36	4	DOCK4	Endothelial cell cluster1
2.64688675658006e-40	1.30460471540223	0.418	0.18	6.17386335972299e-36	4	LTA4H	Endothelial cell cluster1
3.12813739109723e-40	1.32358814331528	0.479	0.227	7.29638046473429e-36	4	MPDZ	Endothelial cell cluster1
4.92885922036408e-40	1.23628886858159	0.422	0.177	1.14965641314992e-35	4	MYO5A	Endothelial cell cluster1
5.24536233103283e-40	0.81370418461306	0.742	0.499	1.22348076371341e-35	4	NAA38	Endothelial cell cluster1
8.23822853373109e-40	1.54969425996872	0.294	0.097	1.92156680549278e-35	4	ARL15	Endothelial cell cluster1
8.58759259363766e-40	1.22703846557243	0.3	0.097	2.00305597246598e-35	4	SVIP	Endothelial cell cluster1
8.81211988959818e-40	0.944001721441594	0.651	0.386	2.05542696424878e-35	4	HLA-F	Endothelial cell cluster1
1.61882899963413e-39	1.50606510009949	0.335	0.123	3.77591864164661e-35	4	PIEZO1	Endothelial cell cluster1
1.87458249189917e-39	1.38312081653056	0.333	0.12	4.37246366235481e-35	4	TTC28	Endothelial cell cluster1
2.310556123526e-39	2.41175491108869	0.43	0.205	5.3893721581244e-35	4	PLAT	Endothelial cell cluster1
3.12933542049758e-39	0.782081438405199	0.862	0.625	7.29917486831062e-35	4	RHOC	Endothelial cell cluster1
3.33913490503206e-39	0.715989429061796	0.911	0.751	7.78853216598728e-35	4	MT-ND5	Endothelial cell cluster1
3.57232550848362e-39	0.768522740401496	0.761	0.458	8.33244924853803e-35	4	ZEB1	Endothelial cell cluster1
3.79501943238796e-39	1.89443318310032	0.28	0.091	8.85188282604492e-35	4	PRICKLE1	Endothelial cell cluster1
5.82835290030254e-39	0.70533238901444	0.742	0.456	1.35946331399557e-34	4	ETS1	Endothelial cell cluster1
7.15202679899625e-39	0.785674264891554	0.795	0.574	1.66821025086588e-34	4	SKIL	Endothelial cell cluster1
7.63414831888026e-39	1.63826079304246	0.304	0.106	1.78066509537882e-34	4	NXN	Endothelial cell cluster1
7.83748379110579e-39	1.09653843415302	0.578	0.321	1.82809309427543e-34	4	SMAD5	Endothelial cell cluster1
9.29871936723881e-39	0.834174174528419	0.838	0.621	2.16892629240845e-34	4	KLF2	Endothelial cell cluster1
1.35826883719257e-38	1.6031837029533	0.331	0.122	3.16816206275167e-34	4	NAV3	Endothelial cell cluster1
1.36109619947257e-38	1.1708532412258	0.465	0.22	3.17475688526976e-34	4	RGL2	Endothelial cell cluster1
1.36201182602008e-38	1.81350299603123	0.272	0.088	3.17689258419184e-34	4	QTRT2	Endothelial cell cluster1
1.38652178873009e-38	1.0817386043776	0.278	0.089	3.23406207221294e-34	4	GATA2	Endothelial cell cluster1
1.38951322382905e-38	0.91655736181982	0.71	0.494	3.24103959458125e-34	4	CAPNS1	Endothelial cell cluster1
1.41005327296151e-38	1.4207993226519	0.349	0.133	3.28894925918272e-34	4	GSE1	Endothelial cell cluster1
1.48853230437551e-38	0.795329538247296	0.489	0.222	3.47200159995588e-34	4	TNFAIP8L1	Endothelial cell cluster1
1.63790093389389e-38	0.923571110281761	0.574	0.302	3.8204039283075e-34	4	CTTN	Endothelial cell cluster1
2.50255568900388e-38	1.27948756131268	0.402	0.173	5.83721114460154e-34	4	ECI2	Endothelial cell cluster1
2.90696378960452e-38	1.68139506517402	0.252	0.076	6.78049303925255e-34	4	NHSL1	Endothelial cell cluster1
2.93291635802741e-38	1.153790724163	0.564	0.305	6.84102740509892e-34	4	PLPP1	Endothelial cell cluster1
3.06032930320293e-38	1.29775505075574	0.46	0.227	7.13821809972084e-34	4	EGLN2	Endothelial cell cluster1
3.1786136162277e-38	0.971167385633246	0.312	0.104	7.41411625985112e-34	4	GRB10	Endothelial cell cluster1
5.72789179967615e-38	0.661482756572369	0.811	0.593	1.33603076227446e-33	4	DYNC1H1	Endothelial cell cluster1
8.43935799027291e-38	1.31010337996108	0.444	0.209	1.96848025123116e-33	4	RBMS2	Endothelial cell cluster1
1.0431649948103e-37	0.423053917667793	0.998	0.981	2.43318235039503e-33	4	TMSB10	Endothelial cell cluster1
1.34245516769835e-37	1.34368761445709	0.515	0.259	3.13127667865639e-33	4	MIR99AHG	Endothelial cell cluster1
1.70764173881675e-37	1.51202585538736	0.363	0.148	3.98307435579006e-33	4	PCGF2	Endothelial cell cluster1
2.60394954807691e-37	0.605254327329788	0.959	0.866	6.0737123208894e-33	4	MT-ND2	Endothelial cell cluster1
3.928965353416e-37	1.07557472002644	0.501	0.246	9.16431168684281e-33	4	NOTCH1	Endothelial cell cluster1
4.31901289996709e-37	1.58810162331099	0.286	0.097	1.00740975891732e-32	4	ATP8B2	Endothelial cell cluster1
4.42690799824581e-37	1.48221518648086	0.327	0.123	1.03257629059084e-32	4	CSF1	Endothelial cell cluster1
6.28383047191871e-37	0.688838059171643	0.805	0.548	1.46570345757504e-32	4	CD151	Endothelial cell cluster1
1.0902757615943e-36	1.02768106390676	0.527	0.27	2.54306821391871e-32	4	RPS6KA3	Endothelial cell cluster1
1.09188711977647e-36	1.83337073429819	0.26	0.083	2.54682670687861e-32	4	SMAD9	Endothelial cell cluster1
1.8285542271877e-36	0.553734717959049	0.779	0.495	4.26510273491531e-32	4	CFLAR	Endothelial cell cluster1
2.0048533014082e-36	0.625833931331558	0.568	0.271	4.67632032553462e-32	4	ICAM1	Endothelial cell cluster1
2.2893741664959e-36	1.10116229706662	0.511	0.278	5.33996524335168e-32	4	AP2B1	Endothelial cell cluster1
2.62494261483259e-36	1.28697075384412	0.428	0.199	6.12267864909701e-32	4	GABPA	Endothelial cell cluster1
3.56552181730064e-36	1.13263034548557	0.495	0.247	8.31657963885375e-32	4	DOCK1	Endothelial cell cluster1
3.82183448961411e-36	1.36482777779827	0.402	0.18	8.91442894702491e-32	4	PRPSAP1	Endothelial cell cluster1
5.86579918332556e-36	0.937253412031557	0.677	0.44	1.36819765951069e-31	4	TNFRSF1A	Endothelial cell cluster1
6.08979123881128e-36	1.24097387425978	0.402	0.18	1.42044380645273e-31	4	CYB5B	Endothelial cell cluster1
6.41132071322181e-36	0.65199940440544	0.769	0.503	1.49544055635899e-31	4	RNF213	Endothelial cell cluster1
7.34275278975361e-36	1.48164764387982	0.387	0.162	1.71269708821003e-31	4	AKR1C3	Endothelial cell cluster1
7.34815608498643e-36	1.56477859086794	0.284	0.099	1.71395740682308e-31	4	NYNRIN	Endothelial cell cluster1
8.80966915434532e-36	1.67842981269696	0.329	0.129	2.05485533025105e-31	4	LRP6	Endothelial cell cluster1
1.78281664080182e-35	0.656266066913322	0.913	0.752	4.15841981467024e-31	4	MTDH	Endothelial cell cluster1
2.26754181925658e-35	1.24490448385976	0.485	0.252	5.28904129341598e-31	4	TRIM56	Endothelial cell cluster1
3.8029583164511e-35	1.50039300557078	0.272	0.092	8.87040027312218e-31	4	TRIM2	Endothelial cell cluster1
4.35283361172049e-35	1.28650842549881	0.294	0.105	1.0152984399338e-30	4	ABI3	Endothelial cell cluster1
4.48418093855369e-35	1.29819436733585	0.351	0.137	1.04593520391765e-30	4	COL8A1	Endothelial cell cluster1
9.2800299287095e-35	1.49327565128389	0.306	0.115	2.16456698087149e-30	4	BTN3A3	Endothelial cell cluster1
1.27343858854147e-34	1.08683723368343	0.552	0.317	2.97029550777298e-30	4	HECTD1	Endothelial cell cluster1
1.95941510148108e-34	0.775198347000719	0.905	0.729	4.57033572420461e-30	4	TXNIP	Endothelial cell cluster1
2.11989426041569e-34	0.950514869464435	0.564	0.324	4.94465336241961e-30	4	PKN1	Endothelial cell cluster1
2.34371738963167e-34	0.973008522622363	0.531	0.291	5.46672081131587e-30	4	FMNL3	Endothelial cell cluster1
4.13599288426839e-34	1.39806825394402	0.365	0.155	9.64720340255602e-30	4	DDX60	Endothelial cell cluster1
4.3951254832248e-34	0.825456550542492	0.706	0.468	1.02516301896218e-29	4	NUCB1	Endothelial cell cluster1
4.45200019981507e-34	1.2171319108875	0.432	0.21	1.03842904660686e-29	4	PDCL	Endothelial cell cluster1
4.79387669445607e-34	0.994200557084753	0.667	0.453	1.11817173898188e-29	4	PCMTD1	Endothelial cell cluster1
5.09676933085678e-34	0.607044925889847	0.832	0.541	1.18882144642234e-29	4	LAMA4	Endothelial cell cluster1
7.82035334637332e-34	0.860013249899877	0.57	0.304	1.82409741804158e-29	4	RORA	Endothelial cell cluster1
7.89216072946805e-34	0.726051960939352	0.755	0.525	1.84084649014842e-29	4	SYNCRIP	Endothelial cell cluster1
8.75691429081813e-34	1.55590585786311	0.266	0.091	2.04255025833333e-29	4	OAS3	Endothelial cell cluster1
8.93729422773784e-34	1.23150357218418	0.477	0.245	2.08462387861985e-29	4	NEDD9	Endothelial cell cluster1
1.1660104159068e-33	0.88585098341354	0.558	0.308	2.71971929510261e-29	4	ADAM10	Endothelial cell cluster1
1.27933852887758e-33	0.806757805031911	0.728	0.5	2.98405711860696e-29	4	DYNC1LI2	Endothelial cell cluster1
1.65035455258787e-33	0.946285366613682	0.604	0.379	3.84945199391122e-29	4	SYNE1	Endothelial cell cluster1
1.83837770327811e-33	1.20485604283696	0.454	0.228	4.28801599289619e-29	4	FAM210B	Endothelial cell cluster1
2.1677498313866e-33	1.48621690943824	0.347	0.148	5.05627648170924e-29	4	SLC29A1	Endothelial cell cluster1
2.49440060164377e-33	0.843706870073821	0.724	0.492	5.8181894033341e-29	4	SCARB2	Endothelial cell cluster1
2.98188916562909e-33	0.924485957318145	0.57	0.314	6.95525647882985e-29	4	JAG1	Endothelial cell cluster1
3.18570308418919e-33	0.638479005217309	0.706	0.456	7.43065244387129e-29	4	STMN1	Endothelial cell cluster1
3.414366333578e-33	0.97775687677279	0.501	0.264	7.96400947307068e-29	4	AK1	Endothelial cell cluster1
3.80035307277546e-33	0.815922011702739	0.458	0.211	8.86432354224876e-29	4	SKAP2	Endothelial cell cluster1
5.97960527426329e-33	1.24605214064139	0.412	0.197	1.39474293022191e-28	4	VEZT	Endothelial cell cluster1
6.17759625956718e-33	1.12641110230242	0.446	0.223	1.44092432754405e-28	4	EXOC5	Endothelial cell cluster1
6.91464517147e-33	1.09518594666667	0.562	0.338	1.61284098624538e-28	4	HSD17B12	Endothelial cell cluster1
8.07802293483071e-33	1.75500005294481	0.258	0.089	1.88419884954926e-28	4	AC005332.6	Endothelial cell cluster1
8.95806324583798e-33	1.10493126220878	0.458	0.233	2.08946825209171e-28	4	LYST	Endothelial cell cluster1
1.04171792785859e-32	1.58128333771786	0.292	0.111	2.42980706673016e-28	4	ESYT1	Endothelial cell cluster1
1.11577209644164e-32	1.23149692509638	0.385	0.173	2.60253841495012e-28	4	TPST2	Endothelial cell cluster1
1.67950108805969e-32	1.12691528973787	0.465	0.232	3.91743628789923e-28	4	MAST4	Endothelial cell cluster1
2.13270509537918e-32	1.38506472567611	0.341	0.143	4.97453463497194e-28	4	FAM160B1	Endothelial cell cluster1
3.25424905225658e-32	0.538090345752436	0.856	0.624	7.59053591438847e-28	4	APLP2	Endothelial cell cluster1
4.1310913613686e-32	1.06422025982183	0.525	0.3	9.63577060039225e-28	4	CRBN	Endothelial cell cluster1
4.51741265501356e-32	1.12650098898028	0.359	0.15	1.05368650178191e-27	4	CHN1	Endothelial cell cluster1
5.43496248167534e-32	0.371561490839946	0.862	0.613	1.26770499885077e-27	4	SDCBP	Endothelial cell cluster1
6.03770771738573e-32	0.787604019955707	0.767	0.553	1.40829532508022e-27	4	SP100	Endothelial cell cluster1
6.75903148603803e-32	1.4864045720261	0.325	0.134	1.57654409411837e-27	4	PTBP2	Endothelial cell cluster1
6.96215992330849e-32	0.867643342372775	0.558	0.316	1.6239238021117e-27	4	SHISA5	Endothelial cell cluster1
7.14904552487912e-32	1.13077050348994	0.465	0.241	1.66751486867806e-27	4	SMURF2	Endothelial cell cluster1
1.04947693497439e-31	1.23744489129868	0.361	0.157	2.44790495082775e-27	4	PROS1	Endothelial cell cluster1
1.09107883142597e-31	1.48080609245707	0.266	0.095	2.54494137430108e-27	4	PDLIM4	Endothelial cell cluster1
1.14712940449389e-31	0.936423866146084	0.673	0.462	2.675679335982e-27	4	NKTR	Endothelial cell cluster1
1.88017483547741e-31	0.634089451754598	0.755	0.485	4.38550780375105e-27	4	LAMB1	Endothelial cell cluster1
1.97654477201749e-31	1.48680245972938	0.266	0.096	4.6102906807308e-27	4	EML1	Endothelial cell cluster1
2.47505987689805e-31	0.806205128457642	0.785	0.567	5.7730771628647e-27	4	IFI6	Endothelial cell cluster1
3.35373261277988e-31	0.756556117615331	0.785	0.6	7.82258131930907e-27	4	RPS27L	Endothelial cell cluster1
3.48020201715081e-31	0.653006921458427	0.834	0.599	8.11757120500426e-27	4	GTF2I	Endothelial cell cluster1
5.57470924563914e-31	1.27008073554737	0.379	0.174	1.30030093154533e-26	4	AMOTL1	Endothelial cell cluster1
5.72107448210463e-31	1.05945420886903	0.434	0.215	1.3344406229509e-26	4	STARD7	Endothelial cell cluster1
5.83058893218496e-31	0.71471807662286	0.795	0.595	1.35998486843214e-26	4	TACC1	Endothelial cell cluster1
6.5722460192932e-31	0.578308506560947	0.85	0.668	1.53297638400014e-26	4	SEPTIN2	Endothelial cell cluster1
[truncated: 16,202 more rows]
