# Supplementary material for: Case Report: Single-cell RNA sequencing reveals cellular and molecular mechanisms in newborn cardiac hemangioma formation
Source: Front Cardiovasc Med. 2025 Dec 8;12:1682677. doi: 10.3389/fcvm.2025.1682677 (PMC12722891; doi:10.3389/fcvm.2025.1682677)
Supplement: Supplementary file 4 [file Datasheet3.csv]

	source	target	ligand	receptor	prob	pval	interaction_name	interaction_name_2	pathway_name	annotation	evidence
1	Endothelial cell cluster1	Monocyte/Macrophage	TGFB1	TGFbR1_R2	0.00957932412470439	0	TGFB1_TGFBR1_TGFBR2	TGFB1 - (TGFBR1+TGFBR2)	TGFb	Secreted Signaling	KEGG: hsa04350
2	Endothelial cell cluster1	Fibroblast/Myofibroblast	PDGFA	PDGFRA	0.000400148834550842	0	PDGFA_PDGFRA	PDGFA - PDGFRA	PDGF	Secreted Signaling	PMID: 15207812
3	Endothelial cell cluster1	Smooth muscle cell	PDGFA	PDGFRB	0.00407789503038383	0	PDGFA_PDGFRB	PDGFA - PDGFRB	PDGF	Secreted Signaling	PMID: 15207812
4	Endothelial cell cluster1	Fibroblast/Myofibroblast	PDGFA	PDGFRB	0.00331525845741817	0.02	PDGFA_PDGFRB	PDGFA - PDGFRB	PDGF	Secreted Signaling	PMID: 15207812
5	Endothelial cell cluster1	Fibroblast/Myofibroblast	PDGFB	PDGFRA	0.00185252742850664	0	PDGFB_PDGFRA	PDGFB - PDGFRA	PDGF	Secreted Signaling	PMID: 15207812
6	Endothelial cell cluster1	Smooth muscle cell	PDGFB	PDGFRB	0.0179039542816443	0	PDGFB_PDGFRB	PDGFB - PDGFRB	PDGF	Secreted Signaling	PMID: 15207812
7	Endothelial cell cluster1	Fibroblast/Myofibroblast	PDGFB	PDGFRB	0.0147026867218911	0	PDGFB_PDGFRB	PDGFB - PDGFRB	PDGF	Secreted Signaling	PMID: 15207812
8	Endothelial cell cluster1	Smooth muscle cell	PDGFD	PDGFRB	0.00547084036192154	0	PDGFD_PDGFRB	PDGFD - PDGFRB	PDGF	Secreted Signaling	PMID: 15207812
9	Endothelial cell cluster1	Fibroblast/Myofibroblast	PDGFD	PDGFRB	0.00445218613686297	0	PDGFD_PDGFRB	PDGFD - PDGFRB	PDGF	Secreted Signaling	PMID: 15207812
10	Endothelial cell cluster1	Endothelial cell cluster1	VEGFC	FLT4	0.00145696313130016	0	VEGFC_VEGFR3	VEGFC - VEGFR3	VEGF	Secreted Signaling	KEGG: hsa04370; PMID: 16633338
11	Endothelial cell cluster1	Endothelial cell cluster1	VEGFC	KDR	0.0181579772000797	0	VEGFC_VEGFR2	VEGFC - VEGFR2	VEGF	Secreted Signaling	KEGG: hsa04370; PMID: 16633338
12	Endothelial cell cluster1	Endothelial cell cluster2	VEGFC	KDR	0.0016258466336183	0	VEGFC_VEGFR2	VEGFC - VEGFR2	VEGF	Secreted Signaling	KEGG: hsa04370; PMID: 16633338
13	Endothelial cell cluster1	Endothelial cell cluster1	PGF	FLT1	0.0130646666934422	0	PGF_VEGFR1	PGF - VEGFR1	VEGF	Secreted Signaling	KEGG: hsa04370; PMID: 16633338
14	Endothelial cell cluster1	Endothelial cell cluster1	VEGFC	FLT4_KDR	0.00633504284257591	0	VEGFC_VEGFR2R3	VEGFC - VEGFR2R3	VEGF	Secreted Signaling	PMID: 16633338
15	Endothelial cell cluster1	Endothelial cell cluster1	APLN	APLNR	0.026005111754868	0	APLN_APLNR	APLN - APLNR	APELIN	Secreted Signaling	KEGG: hsa04371
16	Endothelial cell cluster1	Endothelial cell cluster2	APLN	APLNR	0.00704374105246515	0	APLN_APLNR	APLN - APLNR	APELIN	Secreted Signaling	KEGG: hsa04371
17	Endothelial cell cluster1	Monocyte/Macrophage	CCL3	CCR1	0.0015004722753798	0	CCL3_CCR1	CCL3 - CCR1	CCL	Secreted Signaling	KEGG: hsa04060
18	Endothelial cell cluster1	Myeloid-derived suppressor cell	CCL3	CCR1	0.000928966645767691	0	CCL3_CCR1	CCL3 - CCR1	CCL	Secreted Signaling	KEGG: hsa04060
19	Endothelial cell cluster1	Monocyte/Macrophage	CCL14	CCR1	0.00567526012948354	0	CCL14_CCR1	CCL14 - CCR1	CCL	Secreted Signaling	KEGG: hsa04060
20	Endothelial cell cluster1	Myeloid-derived suppressor cell	CCL14	CCR1	0.00351924970601221	0	CCL14_CCR1	CCL14 - CCR1	CCL	Secreted Signaling	KEGG: hsa04060
21	Endothelial cell cluster1	Monocyte/Macrophage	CXCL12	CXCR4	0.0181606607295135	0	CXCL12_CXCR4	CXCL12 - CXCR4	CXCL	Secreted Signaling	KEGG: hsa04060
22	Endothelial cell cluster1	Endothelial cell cluster1	CXCL12	CXCR4	0.00260213697615096	0	CXCL12_CXCR4	CXCL12 - CXCR4	CXCL	Secreted Signaling	KEGG: hsa04060
23	Endothelial cell cluster1	T cell	CXCL12	CXCR4	0.0313521561184778	0	CXCL12_CXCR4	CXCL12 - CXCR4	CXCL	Secreted Signaling	KEGG: hsa04060
24	Endothelial cell cluster1	Myeloid-derived suppressor cell	CXCL12	CXCR4	0.0238467345598628	0	CXCL12_CXCR4	CXCL12 - CXCR4	CXCL	Secreted Signaling	KEGG: hsa04060
25	Endothelial cell cluster1	NK cell	CXCL12	CXCR4	0.0235122119375341	0	CXCL12_CXCR4	CXCL12 - CXCR4	CXCL	Secreted Signaling	KEGG: hsa04060
26	Endothelial cell cluster1	B Cell	CXCL12	CXCR4	0.0400588925514597	0	CXCL12_CXCR4	CXCL12 - CXCR4	CXCL	Secreted Signaling	KEGG: hsa04060
27	Endothelial cell cluster1	Endothelial cell cluster1	CXCL12	ACKR3	0.00385378753655971	0	CXCL12_ACKR3	CXCL12 - ACKR3	CXCL	Secreted Signaling	KEGG: hsa04060
28	Endothelial cell cluster1	Monocyte/Macrophage	MIF	CD74_CXCR4	0.145158384299161	0	MIF_CD74_CXCR4	MIF - (CD74+CXCR4)	MIF	Secreted Signaling	PMID: 29637711; PMID: 24760155
29	Endothelial cell cluster1	T cell	MIF	CD74_CXCR4	0.108072571622325	0	MIF_CD74_CXCR4	MIF - (CD74+CXCR4)	MIF	Secreted Signaling	PMID: 29637711; PMID: 24760155
30	Endothelial cell cluster1	Myeloid-derived suppressor cell	MIF	CD74_CXCR4	0.142174585440029	0	MIF_CD74_CXCR4	MIF - (CD74+CXCR4)	MIF	Secreted Signaling	PMID: 29637711; PMID: 24760155
31	Endothelial cell cluster1	NK cell	MIF	CD74_CXCR4	0.112583629238066	0	MIF_CD74_CXCR4	MIF - (CD74+CXCR4)	MIF	Secreted Signaling	PMID: 29637711; PMID: 24760155
32	Endothelial cell cluster1	B Cell	MIF	CD74_CXCR4	0.190460722935499	0	MIF_CD74_CXCR4	MIF - (CD74+CXCR4)	MIF	Secreted Signaling	PMID: 29637711; PMID: 24760155
33	Endothelial cell cluster1	Monocyte/Macrophage	MIF	CD74_CD44	0.133672982733903	0	MIF_CD74_CD44	MIF - (CD74+CD44)	MIF	Secreted Signaling	PMID: 29637711; PMID: 26175090
34	Endothelial cell cluster1	T cell	MIF	CD74_CD44	0.0868087424360186	0	MIF_CD74_CD44	MIF - (CD74+CD44)	MIF	Secreted Signaling	PMID: 29637711; PMID: 26175090
35	Endothelial cell cluster1	Myeloid-derived suppressor cell	MIF	CD74_CD44	0.166122605954171	0	MIF_CD74_CD44	MIF - (CD74+CD44)	MIF	Secreted Signaling	PMID: 29637711; PMID: 26175090
36	Endothelial cell cluster1	NK cell	MIF	CD74_CD44	0.0933801078447176	0	MIF_CD74_CD44	MIF - (CD74+CD44)	MIF	Secreted Signaling	PMID: 29637711; PMID: 26175090
37	Endothelial cell cluster1	B Cell	MIF	CD74_CD44	0.0643535400840138	0	MIF_CD74_CD44	MIF - (CD74+CD44)	MIF	Secreted Signaling	PMID: 29637711; PMID: 26175090
38	Endothelial cell cluster1	Endothelial cell cluster1	MIF	ACKR3	0.0182479569173393	0	MIF_ACKR3	MIF - ACKR3	MIF	Secreted Signaling	PMID: 26175090
39	Endothelial cell cluster1	Monocyte/Macrophage	CX3CL1	CX3CR1	0.00113104433190323	0	CX3CL1_CX3CR1	CX3CL1 - CX3CR1	CX3C	Secreted Signaling	KEGG: hsa04060
40	Endothelial cell cluster1	Fibroblast/Myofibroblast	TNFSF12	TNFRSF12A	0.00105973301422866	0	TNFSF12_TNFRSF12A	TNFSF12 - TNFRSF12A	TWEAK	Secreted Signaling	KEGG: hsa04060
41	Endothelial cell cluster1	Common myeloid progenitor	TNFSF12	TNFRSF12A	0.00170744608353997	0	TNFSF12_TNFRSF12A	TNFSF12 - TNFRSF12A	TWEAK	Secreted Signaling	KEGG: hsa04060
42	Endothelial cell cluster1	Endothelial cell cluster1	NAMPT	INSR	0.00940969788445195	0	NAMPT_INSR	NAMPT - INSR	VISFATIN	Secreted Signaling	PMID: 28490838
43	Endothelial cell cluster1	Endothelial cell cluster1	NAMPT	ITGA5_ITGB1	0.041509803989086	0	NAMPT_ITGA5_ITGB1	NAMPT - (ITGA5+ITGB1)	VISFATIN	Secreted Signaling	PMID: 28490838
44	Endothelial cell cluster1	Endothelial cell cluster1	ANGPTL2	ITGA5_ITGB1	0.0122122725272835	0	ANGPTL2_ITGA5_ITGB1	ANGPTL2 - (ITGA5+ITGB1)	ANGPTL	Secreted Signaling	PMID: 24478758
45	Endothelial cell cluster1	Myeloid-derived suppressor cell	ANGPTL2	ITGA5_ITGB1	0.0035956798052086	0	ANGPTL2_ITGA5_ITGB1	ANGPTL2 - (ITGA5+ITGB1)	ANGPTL	Secreted Signaling	PMID: 24478758
46	Endothelial cell cluster1	Monocyte/Macrophage	ANGPTL2	TLR4	0.00547921154668359	0	ANGPTL2_TLR4	ANGPTL2 - TLR4	ANGPTL	Secreted Signaling	PMID: 24478758
47	Endothelial cell cluster1	Endothelial cell cluster1	ANGPTL2	TLR4	0.00152304847461037	0	ANGPTL2_TLR4	ANGPTL2 - TLR4	ANGPTL	Secreted Signaling	PMID: 24478758
48	Endothelial cell cluster1	Myeloid-derived suppressor cell	ANGPTL2	TLR4	0.00490386535254676	0	ANGPTL2_TLR4	ANGPTL2 - TLR4	ANGPTL	Secreted Signaling	PMID: 24478758
49	Endothelial cell cluster1	Monocyte/Macrophage	ANGPTL2	LILRB3	0.00095192132705941	0	ANGPTL2_PIRB	ANGPTL2 - PIRB	ANGPTL	Secreted Signaling	PMID: 24478758
50	Endothelial cell cluster1	Myeloid-derived suppressor cell	ANGPTL2	LILRB3	0.00478396698105847	0	ANGPTL2_PIRB	ANGPTL2 - PIRB	ANGPTL	Secreted Signaling	PMID: 24478758
51	Endothelial cell cluster1	Endothelial cell cluster1	ANGPT2	TEK	0.00818662598488012	0	ANGPT2_TEK	ANGPT2 - TEK	ANGPT	Secreted Signaling	PMID: 20651738
52	Endothelial cell cluster1	Endothelial cell cluster1	ANGPT2	ITGA5_ITGB1	0.0177013599391439	0	ANGPT2_ITGA5_ITGB1	ANGPT2 - (ITGA5+ITGB1)	ANGPT	Secreted Signaling	PMID: 20651738; PMID: 25635707
53	Endothelial cell cluster1	Smooth muscle cell	MDK	SDC2	0.0258979296917958	0	MDK_SDC2	MDK - SDC2	MK	Secreted Signaling	PMID: 28356350
54	Endothelial cell cluster1	Fibroblast/Myofibroblast	MDK	SDC2	0.0209903284763146	0	MDK_SDC2	MDK - SDC2	MK	Secreted Signaling	PMID: 28356350
55	Endothelial cell cluster1	Smooth muscle cell	MDK	ITGA4_ITGB1	0.0238440758160596	0	MDK_ITGA4_ITGB1	MDK - (ITGA4+ITGB1)	MK	Secreted Signaling	PMID: 28356350
56	Endothelial cell cluster1	Monocyte/Macrophage	MDK	ITGA4_ITGB1	0.0222197000525588	0	MDK_ITGA4_ITGB1	MDK - (ITGA4+ITGB1)	MK	Secreted Signaling	PMID: 28356350
57	Endothelial cell cluster1	Myeloid-derived suppressor cell	MDK	ITGA4_ITGB1	0.0215935068262507	0	MDK_ITGA4_ITGB1	MDK - (ITGA4+ITGB1)	MK	Secreted Signaling	PMID: 28356350
58	Endothelial cell cluster1	NK cell	MDK	ITGA4_ITGB1	0.0305980911934649	0	MDK_ITGA4_ITGB1	MDK - (ITGA4+ITGB1)	MK	Secreted Signaling	PMID: 28356350
59	Endothelial cell cluster1	Endothelial cell cluster1	MDK	ITGA6_ITGB1	0.0564073881684976	0	MDK_ITGA6_ITGB1	MDK - (ITGA6+ITGB1)	MK	Secreted Signaling	PMID: 28356350
60	Endothelial cell cluster1	Endothelial cell cluster2	MDK	ITGA6_ITGB1	0.0129115150686183	0.01	MDK_ITGA6_ITGB1	MDK - (ITGA6+ITGB1)	MK	Secreted Signaling	PMID: 28356350
61	Endothelial cell cluster1	Smooth muscle cell	MDK	LRP1	0.0178401870144123	0	MDK_LRP1	MDK - LRP1	MK	Secreted Signaling	PMID: 28356350
62	Endothelial cell cluster1	Fibroblast/Myofibroblast	MDK	LRP1	0.0210855018074567	0	MDK_LRP1	MDK - LRP1	MK	Secreted Signaling	PMID: 28356350
63	Endothelial cell cluster1	Monocyte/Macrophage	MDK	LRP1	0.0227590706145359	0	MDK_LRP1	MDK - LRP1	MK	Secreted Signaling	PMID: 28356350
64	Endothelial cell cluster1	Myeloid-derived suppressor cell	MDK	LRP1	0.0214956054686706	0	MDK_LRP1	MDK - LRP1	MK	Secreted Signaling	PMID: 28356350
65	Endothelial cell cluster1	Smooth muscle cell	MDK	NCL	0.045352873101656	0	MDK_NCL	MDK - NCL	MK	Secreted Signaling	PMID: 28356350
66	Endothelial cell cluster1	Endothelial cell cluster1	MDK	NCL	0.043129160102033	0.02	MDK_NCL	MDK - NCL	MK	Secreted Signaling	PMID: 28356350
67	Endothelial cell cluster1	T cell	MDK	NCL	0.0511235068580659	0	MDK_NCL	MDK - NCL	MK	Secreted Signaling	PMID: 28356350
68	Endothelial cell cluster1	NK cell	MDK	NCL	0.0550838434412412	0	MDK_NCL	MDK - NCL	MK	Secreted Signaling	PMID: 28356350
69	Endothelial cell cluster1	B Cell	MDK	NCL	0.0560272547656628	0	MDK_NCL	MDK - NCL	MK	Secreted Signaling	PMID: 28356350
70	Endothelial cell cluster1	Common myeloid progenitor	MDK	NCL	0.0563990247941926	0	MDK_NCL	MDK - NCL	MK	Secreted Signaling	PMID: 28356350
71	Endothelial cell cluster1	Smooth muscle cell	EDN1	EDNRA	0.00510693373683734	0	EDN1_EDNRA	EDN1 - EDNRA	EDN	Secreted Signaling	KEGG: hsa04080
72	Endothelial cell cluster1	Fibroblast/Myofibroblast	EDN1	EDNRA	0.00338212747745567	0	EDN1_EDNRA	EDN1 - EDNRA	EDN	Secreted Signaling	KEGG: hsa04080
73	Endothelial cell cluster1	Endothelial cell cluster1	EDN1	EDNRB	0.00482876803552151	0	EDN1_EDNRB	EDN1 - EDNRB	EDN	Secreted Signaling	KEGG: hsa04080
74	Endothelial cell cluster1	Common myeloid progenitor	KITLG	KIT	0.0183602748225599	0	KITL_KIT	KITL - KIT	KIT	Secreted Signaling	KEGG: hsa04080
75	Endothelial cell cluster1	Endothelial cell cluster1	SEMA3F	NRP2_PLXNA2	0.0040928750274037	0	SEMA3F_NRP2_PLXNA2	SEMA3F - (NRP2+PLXNA2)	SEMA3	Secreted Signaling	PMID: 27533782
76	Endothelial cell cluster1	Fibroblast/Myofibroblast	ADM	CALCRL	0.000834988740204009	0	ADM_CALCRL	ADM - CALCRL	CALCR	Secreted Signaling	KEGG: hsa04080
77	Endothelial cell cluster1	Endothelial cell cluster1	ADM	CALCRL	0.012582242657692	0	ADM_CALCRL	ADM - CALCRL	CALCR	Secreted Signaling	KEGG: hsa04080
78	Endothelial cell cluster1	Endothelial cell cluster2	ADM	CALCRL	0.00286145225147722	0	ADM_CALCRL	ADM - CALCRL	CALCR	Secreted Signaling	KEGG: hsa04080
79	Endothelial cell cluster1	Myeloid-derived suppressor cell	ANXA1	FPR2	0.011260217773528	0	ANXA1_FPR2	ANXA1 - FPR2	ANNEXIN	Secreted Signaling	PMID: 23230437
80	Endothelial cell cluster1	Monocyte/Macrophage	ANXA1	FPR1	0.0277981748896871	0	ANXA1_FPR1	ANXA1 - FPR1	ANNEXIN	Secreted Signaling	PMID: 23230437
81	Endothelial cell cluster1	Myeloid-derived suppressor cell	ANXA1	FPR1	0.0696199993200623	0	ANXA1_FPR1	ANXA1 - FPR1	ANNEXIN	Secreted Signaling	PMID: 23230437
82	Endothelial cell cluster1	Smooth muscle cell	GAS6	AXL	0.00754375046075777	0	GAS6_AXL	GAS6 - AXL	GAS	Secreted Signaling	PMID: 27801848
83	Endothelial cell cluster1	Fibroblast/Myofibroblast	GAS6	AXL	0.00598671527232178	0	GAS6_AXL	GAS6 - AXL	GAS	Secreted Signaling	PMID: 27801848
84	Endothelial cell cluster1	Monocyte/Macrophage	GAS6	AXL	0.00727908556031751	0	GAS6_AXL	GAS6 - AXL	GAS	Secreted Signaling	PMID: 27801848
85	Endothelial cell cluster1	Monocyte/Macrophage	GAS6	MERTK	0.00616029898180124	0	GAS6_MERTK	GAS6 - MERTK	GAS	Secreted Signaling	PMID: 27801848
86	Endothelial cell cluster1	Smooth muscle cell	GRN	SORT1	0.00724376305479003	0	GRN_SORT1	GRN - SORT1	GRN	Secreted Signaling	PMID: 29555433
87	Endothelial cell cluster1	Myeloid-derived suppressor cell	GRN	SORT1	0.00733620226216335	0	GRN_SORT1	GRN - SORT1	GRN	Secreted Signaling	PMID: 29555433
88	Endothelial cell cluster1	Monocyte/Macrophage	LGALS9	PTPRC	0.0175280727718704	0	LGALS9_CD45	LGALS9 - CD45	GALECTIN	Secreted Signaling	PMID: 30120235
89	Endothelial cell cluster1	T cell	LGALS9	PTPRC	0.0237889214274545	0	LGALS9_CD45	LGALS9 - CD45	GALECTIN	Secreted Signaling	PMID: 30120235
90	Endothelial cell cluster1	Myeloid-derived suppressor cell	LGALS9	PTPRC	0.0223544032630109	0	LGALS9_CD45	LGALS9 - CD45	GALECTIN	Secreted Signaling	PMID: 30120235
91	Endothelial cell cluster1	NK cell	LGALS9	PTPRC	0.0274680059869111	0	LGALS9_CD45	LGALS9 - CD45	GALECTIN	Secreted Signaling	PMID: 30120235
92	Endothelial cell cluster1	B Cell	LGALS9	PTPRC	0.0126678058410913	0	LGALS9_CD45	LGALS9 - CD45	GALECTIN	Secreted Signaling	PMID: 30120235
93	Endothelial cell cluster1	Common myeloid progenitor	LGALS9	PTPRC	0.0106746611852348	0	LGALS9_CD45	LGALS9 - CD45	GALECTIN	Secreted Signaling	PMID: 30120235
94	Endothelial cell cluster1	Smooth muscle cell	PROS1	AXL	0.00188165400552474	0	PROS1_AXL	PROS1 - AXL	PROS	Secreted Signaling	PMID: 29531161
95	Endothelial cell cluster1	Fibroblast/Myofibroblast	PROS1	AXL	0.00149152301492267	0	PROS1_AXL	PROS1 - AXL	PROS	Secreted Signaling	PMID: 29531161
96	Endothelial cell cluster1	Monocyte/Macrophage	PROS1	AXL	0.00181527472314247	0	PROS1_AXL	PROS1 - AXL	PROS	Secreted Signaling	PMID: 29531161
97	Endothelial cell cluster1	Monocyte/Macrophage	LGALS9	HAVCR2	0.00520961576657633	0	LGALS9_HAVCR2	LGALS9 - HAVCR2	GALECTIN	Secreted Signaling	PMID: 27192565
98	Endothelial cell cluster1	Myeloid-derived suppressor cell	LGALS9	HAVCR2	0.00202970456911529	0	LGALS9_HAVCR2	LGALS9 - HAVCR2	GALECTIN	Secreted Signaling	PMID: 27192565
99	Endothelial cell cluster1	Common myeloid progenitor	LGALS9	HAVCR2	0.00252286794340932	0	LGALS9_HAVCR2	LGALS9 - HAVCR2	GALECTIN	Secreted Signaling	PMID: 27192565
100	Endothelial cell cluster1	Smooth muscle cell	LGALS9	CD44	0.00163195896468226	0.01	LGALS9_CD44	LGALS9 - CD44	GALECTIN	Secreted Signaling	PMID: 25065622
101	Endothelial cell cluster1	Monocyte/Macrophage	LGALS9	CD44	0.0104129701820191	0	LGALS9_CD44	LGALS9 - CD44	GALECTIN	Secreted Signaling	PMID: 25065622
102	Endothelial cell cluster1	T cell	LGALS9	CD44	0.0135403878450498	0	LGALS9_CD44	LGALS9 - CD44	GALECTIN	Secreted Signaling	PMID: 25065622
103	Endothelial cell cluster1	Myeloid-derived suppressor cell	LGALS9	CD44	0.0237411433572704	0	LGALS9_CD44	LGALS9 - CD44	GALECTIN	Secreted Signaling	PMID: 25065622
104	Endothelial cell cluster1	NK cell	LGALS9	CD44	0.0108164559085588	0	LGALS9_CD44	LGALS9 - CD44	GALECTIN	Secreted Signaling	PMID: 25065622
105	Endothelial cell cluster1	B Cell	LGALS9	CD44	0.00245128368284551	0.01	LGALS9_CD44	LGALS9 - CD44	GALECTIN	Secreted Signaling	PMID: 25065622
106	Endothelial cell cluster1	Common myeloid progenitor	LGALS9	CD44	0.0211232842524897	0	LGALS9_CD44	LGALS9 - CD44	GALECTIN	Secreted Signaling	PMID: 25065622
107	Endothelial cell cluster1	Smooth muscle cell	COL4A1	ITGA1_ITGB1	0.271497449405347	0	COL4A1_ITGA1_ITGB1	COL4A1 - (ITGA1+ITGB1)	COLLAGEN	ECM-Receptor	KEGG: hsa04512
108	Endothelial cell cluster1	Fibroblast/Myofibroblast	COL4A1	ITGA1_ITGB1	0.20580564638465	0	COL4A1_ITGA1_ITGB1	COL4A1 - (ITGA1+ITGB1)	COLLAGEN	ECM-Receptor	KEGG: hsa04512
109	Endothelial cell cluster1	Endothelial cell cluster1	COL4A1	ITGA1_ITGB1	0.146647914788825	0.01	COL4A1_ITGA1_ITGB1	COL4A1 - (ITGA1+ITGB1)	COLLAGEN	ECM-Receptor	KEGG: hsa04512
110	Endothelial cell cluster1	Smooth muscle cell	COL4A2	ITGA1_ITGB1	0.238267816196852	0	COL4A2_ITGA1_ITGB1	COL4A2 - (ITGA1+ITGB1)	COLLAGEN	ECM-Receptor	KEGG: hsa04512
111	Endothelial cell cluster1	Fibroblast/Myofibroblast	COL4A2	ITGA1_ITGB1	0.178644639225929	0	COL4A2_ITGA1_ITGB1	COL4A2 - (ITGA1+ITGB1)	COLLAGEN	ECM-Receptor	KEGG: hsa04512
112	Endothelial cell cluster1	Smooth muscle cell	COL6A2	ITGA1_ITGB1	0.117905625684289	0	COL6A2_ITGA1_ITGB1	COL6A2 - (ITGA1+ITGB1)	COLLAGEN	ECM-Receptor	KEGG: hsa04512
113	Endothelial cell cluster1	Fibroblast/Myofibroblast	COL6A2	ITGA1_ITGB1	0.0850389509952218	0	COL6A2_ITGA1_ITGB1	COL6A2 - (ITGA1+ITGB1)	COLLAGEN	ECM-Receptor	KEGG: hsa04512
114	Endothelial cell cluster1	Endothelial cell cluster1	COL1A1	ITGA2_ITGB1	0.0142199094538181	0	COL1A1_ITGA2_ITGB1	COL1A1 - (ITGA2+ITGB1)	COLLAGEN	ECM-Receptor	KEGG: hsa04512
115	Endothelial cell cluster1	Endothelial cell cluster1	COL1A2	ITGA2_ITGB1	0.0156629363835691	0	COL1A2_ITGA2_ITGB1	COL1A2 - (ITGA2+ITGB1)	COLLAGEN	ECM-Receptor	KEGG: hsa04512
116	Endothelial cell cluster1	Endothelial cell cluster1	COL4A1	ITGA2_ITGB1	0.0848491700253012	0	COL4A1_ITGA2_ITGB1	COL4A1 - (ITGA2+ITGB1)	COLLAGEN	ECM-Receptor	KEGG: hsa04512
117	Endothelial cell cluster1	Endothelial cell cluster1	COL4A2	ITGA2_ITGB1	0.072200076042377	0	COL4A2_ITGA2_ITGB1	COL4A2 - (ITGA2+ITGB1)	COLLAGEN	ECM-Receptor	KEGG: hsa04512
118	Endothelial cell cluster1	Endothelial cell cluster1	COL6A1	ITGA2_ITGB1	0.0155298705475955	0	COL6A1_ITGA2_ITGB1	COL6A1 - (ITGA2+ITGB1)	COLLAGEN	ECM-Receptor	KEGG: hsa04512
119	Endothelial cell cluster1	Endothelial cell cluster1	COL6A2	ITGA2_ITGB1	0.0321834618287851	0	COL6A2_ITGA2_ITGB1	COL6A2 - (ITGA2+ITGB1)	COLLAGEN	ECM-Receptor	KEGG: hsa04512
120	Endothelial cell cluster1	Smooth muscle cell	FN1	ITGA4_ITGB1	0.0630116105791627	0	FN1_ITGA4_ITGB1	FN1 - (ITGA4+ITGB1)	FN1	ECM-Receptor	KEGG: hsa04512
121	Endothelial cell cluster1	NK cell	FN1	ITGA4_ITGB1	0.0799514391561136	0	FN1_ITGA4_ITGB1	FN1 - (ITGA4+ITGB1)	FN1	ECM-Receptor	KEGG: hsa04512
122	Endothelial cell cluster1	Endothelial cell cluster1	FN1	ITGA5_ITGB1	0.11013973858803	0	FN1_ITGA5_ITGB1	FN1 - (ITGA5+ITGB1)	FN1	ECM-Receptor	KEGG: hsa04512
123	Endothelial cell cluster1	Smooth muscle cell	LAMA4	ITGA1_ITGB1	0.158799727866457	0	LAMA4_ITGA1_ITGB1	LAMA4 - (ITGA1+ITGB1)	LAMININ	ECM-Receptor	KEGG: hsa04512
124	Endothelial cell cluster1	Fibroblast/Myofibroblast	LAMA4	ITGA1_ITGB1	0.116033163912906	0	LAMA4_ITGA1_ITGB1	LAMA4 - (ITGA1+ITGB1)	LAMININ	ECM-Receptor	KEGG: hsa04512
125	Endothelial cell cluster1	Endothelial cell cluster1	LAMA4	ITGA1_ITGB1	0.0800781861389821	0	LAMA4_ITGA1_ITGB1	LAMA4 - (ITGA1+ITGB1)	LAMININ	ECM-Receptor	KEGG: hsa04512
126	Endothelial cell cluster1	Smooth muscle cell	LAMB1	ITGA1_ITGB1	0.13851579232187	0	LAMB1_ITGA1_ITGB1	LAMB1 - (ITGA1+ITGB1)	LAMININ	ECM-Receptor	KEGG: hsa04512
127	Endothelial cell cluster1	Fibroblast/Myofibroblast	LAMB1	ITGA1_ITGB1	0.100558899593956	0	LAMB1_ITGA1_ITGB1	LAMB1 - (ITGA1+ITGB1)	LAMININ	ECM-Receptor	KEGG: hsa04512
128	Endothelial cell cluster1	Endothelial cell cluster1	LAMB1	ITGA1_ITGB1	0.0690244871774268	0	LAMB1_ITGA1_ITGB1	LAMB1 - (ITGA1+ITGB1)	LAMININ	ECM-Receptor	KEGG: hsa04512
129	Endothelial cell cluster1	Smooth muscle cell	LAMB2	ITGA1_ITGB1	0.0569833173741674	0	LAMB2_ITGA1_ITGB1	LAMB2 - (ITGA1+ITGB1)	LAMININ	ECM-Receptor	KEGG: hsa04512
130	Endothelial cell cluster1	Fibroblast/Myofibroblast	LAMB2	ITGA1_ITGB1	0.0403226807380429	0	LAMB2_ITGA1_ITGB1	LAMB2 - (ITGA1+ITGB1)	LAMININ	ECM-Receptor	KEGG: hsa04512
131	Endothelial cell cluster1	Endothelial cell cluster1	LAMB2	ITGA1_ITGB1	0.0271085142956647	0	LAMB2_ITGA1_ITGB1	LAMB2 - (ITGA1+ITGB1)	LAMININ	ECM-Receptor	KEGG: hsa04512
132	Endothelial cell cluster1	Smooth muscle cell	LAMC1	ITGA1_ITGB1	0.0955150340071199	0	LAMC1_ITGA1_ITGB1	LAMC1 - (ITGA1+ITGB1)	LAMININ	ECM-Receptor	KEGG: hsa04512
133	Endothelial cell cluster1	Fibroblast/Myofibroblast	LAMC1	ITGA1_ITGB1	0.0684058066118245	0	LAMC1_ITGA1_ITGB1	LAMC1 - (ITGA1+ITGB1)	LAMININ	ECM-Receptor	KEGG: hsa04512
134	Endothelial cell cluster1	Endothelial cell cluster1	LAMC1	ITGA1_ITGB1	0.0464337964351176	0	LAMC1_ITGA1_ITGB1	LAMC1 - (ITGA1+ITGB1)	LAMININ	ECM-Receptor	KEGG: hsa04512
135	Endothelial cell cluster1	Endothelial cell cluster1	LAMA4	ITGA2_ITGB1	0.0448578646953875	0	LAMA4_ITGA2_ITGB1	LAMA4 - (ITGA2+ITGB1)	LAMININ	ECM-Receptor	KEGG: hsa04512
136	Endothelial cell cluster1	Endothelial cell cluster1	LAMB1	ITGA2_ITGB1	0.0384625792315457	0	LAMB1_ITGA2_ITGB1	LAMB1 - (ITGA2+ITGB1)	LAMININ	ECM-Receptor	KEGG: hsa04512
137	Endothelial cell cluster1	Endothelial cell cluster1	LAMB2	ITGA2_ITGB1	0.014810454655385	0	LAMB2_ITGA2_ITGB1	LAMB2 - (ITGA2+ITGB1)	LAMININ	ECM-Receptor	KEGG: hsa04512
138	Endothelial cell cluster1	Endothelial cell cluster1	LAMC1	ITGA2_ITGB1	0.0255993070484589	0	LAMC1_ITGA2_ITGB1	LAMC1 - (ITGA2+ITGB1)	LAMININ	ECM-Receptor	KEGG: hsa04512
139	Endothelial cell cluster1	Endothelial cell cluster1	LAMA4	ITGA6_ITGB1	0.127934079679842	0	LAMA4_ITGA6_ITGB1	LAMA4 - (ITGA6+ITGB1)	LAMININ	ECM-Receptor	KEGG: hsa04512
140	Endothelial cell cluster1	Endothelial cell cluster2	LAMA4	ITGA6_ITGB1	0.0311017459264677	0	LAMA4_ITGA6_ITGB1	LAMA4 - (ITGA6+ITGB1)	LAMININ	ECM-Receptor	KEGG: hsa04512
141	Endothelial cell cluster1	Endothelial cell cluster1	LAMB1	ITGA6_ITGB1	0.111072124840872	0	LAMB1_ITGA6_ITGB1	LAMB1 - (ITGA6+ITGB1)	LAMININ	ECM-Receptor	KEGG: hsa04512
142	Endothelial cell cluster1	Endothelial cell cluster2	LAMB1	ITGA6_ITGB1	0.0266129954892273	0	LAMB1_ITGA6_ITGB1	LAMB1 - (ITGA6+ITGB1)	LAMININ	ECM-Receptor	KEGG: hsa04512
143	Endothelial cell cluster1	Endothelial cell cluster1	LAMB2	ITGA6_ITGB1	0.0448523743732879	0	LAMB2_ITGA6_ITGB1	LAMB2 - (ITGA6+ITGB1)	LAMININ	ECM-Receptor	KEGG: hsa04512
144	Endothelial cell cluster1	Endothelial cell cluster2	LAMB2	ITGA6_ITGB1	0.0101705623191865	0	LAMB2_ITGA6_ITGB1	LAMB2 - (ITGA6+ITGB1)	LAMININ	ECM-Receptor	KEGG: hsa04512
145	Endothelial cell cluster1	Endothelial cell cluster1	LAMC1	ITGA6_ITGB1	0.0758409376466367	0	LAMC1_ITGA6_ITGB1	LAMC1 - (ITGA6+ITGB1)	LAMININ	ECM-Receptor	KEGG: hsa04512
146	Endothelial cell cluster1	Endothelial cell cluster2	LAMC1	ITGA6_ITGB1	0.0176399488590469	0	LAMC1_ITGA6_ITGB1	LAMC1 - (ITGA6+ITGB1)	LAMININ	ECM-Receptor	KEGG: hsa04512
147	Endothelial cell cluster1	Smooth muscle cell	LAMA4	ITGA7_ITGB1	0.0566351960202083	0	LAMA4_ITGA7_ITGB1	LAMA4 - (ITGA7+ITGB1)	LAMININ	ECM-Receptor	KEGG: hsa04512
148	Endothelial cell cluster1	Smooth muscle cell	LAMB1	ITGA7_ITGB1	0.0486463593930496	0	LAMB1_ITGA7_ITGB1	LAMB1 - (ITGA7+ITGB1)	LAMININ	ECM-Receptor	KEGG: hsa04512
149	Endothelial cell cluster1	Smooth muscle cell	LAMB2	ITGA7_ITGB1	0.0188546337062107	0	LAMB2_ITGA7_ITGB1	LAMB2 - (ITGA7+ITGB1)	LAMININ	ECM-Receptor	KEGG: hsa04512
150	Endothelial cell cluster1	Smooth muscle cell	LAMC1	ITGA7_ITGB1	0.032492354092715	0	LAMC1_ITGA7_ITGB1	LAMC1 - (ITGA7+ITGB1)	LAMININ	ECM-Receptor	KEGG: hsa04512
151	Endothelial cell cluster1	Fibroblast/Myofibroblast	COL1A1	ITGA11_ITGB1	0.0160040515074743	0	COL1A1_ITGA11_ITGB1	COL1A1 - (ITGA11+ITGB1)	COLLAGEN	ECM-Receptor	KEGG: hsa04512
152	Endothelial cell cluster1	Fibroblast/Myofibroblast	COL1A2	ITGA11_ITGB1	0.0176248949024772	0	COL1A2_ITGA11_ITGB1	COL1A2 - (ITGA11+ITGB1)	COLLAGEN	ECM-Receptor	KEGG: hsa04512
153	Endothelial cell cluster1	Fibroblast/Myofibroblast	COL4A1	ITGA11_ITGB1	0.0946442090599648	0	COL4A1_ITGA11_ITGB1	COL4A1 - (ITGA11+ITGB1)	COLLAGEN	ECM-Receptor	KEGG: hsa04512
154	Endothelial cell cluster1	Fibroblast/Myofibroblast	COL4A2	ITGA11_ITGB1	0.0806636033142043	0	COL4A2_ITGA11_ITGB1	COL4A2 - (ITGA11+ITGB1)	COLLAGEN	ECM-Receptor	KEGG: hsa04512
155	Endothelial cell cluster1	Fibroblast/Myofibroblast	COL6A1	ITGA11_ITGB1	0.0174754569931917	0	COL6A1_ITGA11_ITGB1	COL6A1 - (ITGA11+ITGB1)	COLLAGEN	ECM-Receptor	KEGG: hsa04512
156	Endothelial cell cluster1	Fibroblast/Myofibroblast	COL6A2	ITGA11_ITGB1	0.0361388265199393	0	COL6A2_ITGA11_ITGB1	COL6A2 - (ITGA11+ITGB1)	COLLAGEN	ECM-Receptor	KEGG: hsa04512
157	Endothelial cell cluster1	Smooth muscle cell	FN1	ITGAV_ITGB1	0.142572741239802	0	FN1_ITGAV_ITGB1	FN1 - (ITGAV+ITGB1)	FN1	ECM-Receptor	KEGG: hsa04512
158	Endothelial cell cluster1	Fibroblast/Myofibroblast	FN1	ITGAV_ITGB1	0.102932838105754	0	FN1_ITGAV_ITGB1	FN1 - (ITGAV+ITGB1)	FN1	ECM-Receptor	KEGG: hsa04512
159	Endothelial cell cluster1	Monocyte/Macrophage	FN1	CD44	0.0745274237241438	0	FN1_CD44	FN1 - CD44	FN1	ECM-Receptor	KEGG: hsa04512
160	Endothelial cell cluster1	T cell	FN1	CD44	0.0950611280212857	0	FN1_CD44	FN1 - CD44	FN1	ECM-Receptor	KEGG: hsa04512
161	Endothelial cell cluster1	Myeloid-derived suppressor cell	FN1	CD44	0.156907527694075	0	FN1_CD44	FN1 - CD44	FN1	ECM-Receptor	KEGG: hsa04512
162	Endothelial cell cluster1	NK cell	FN1	CD44	0.0772213785041389	0	FN1_CD44	FN1 - CD44	FN1	ECM-Receptor	KEGG: hsa04512
163	Endothelial cell cluster1	Common myeloid progenitor	FN1	CD44	0.141737706831004	0	FN1_CD44	FN1 - CD44	FN1	ECM-Receptor	KEGG: hsa04512
164	Endothelial cell cluster1	T cell	COL1A1	CD44	0.0279560757965847	0	COL1A1_CD44	COL1A1 - CD44	COLLAGEN	ECM-Receptor	KEGG: hsa04512
165	Endothelial cell cluster1	Myeloid-derived suppressor cell	COL1A1	CD44	0.0484832373550127	0	COL1A1_CD44	COL1A1 - CD44	COLLAGEN	ECM-Receptor	KEGG: hsa04512
166	Endothelial cell cluster1	T cell	COL1A2	CD44	0.0307495584809952	0.01	COL1A2_CD44	COL1A2 - CD44	COLLAGEN	ECM-Receptor	KEGG: hsa04512
167	Endothelial cell cluster1	Myeloid-derived suppressor cell	COL1A2	CD44	0.0532155832370859	0	COL1A2_CD44	COL1A2 - CD44	COLLAGEN	ECM-Receptor	KEGG: hsa04512
168	Endothelial cell cluster1	Monocyte/Macrophage	COL4A1	CD44	0.124120032342919	0	COL4A1_CD44	COL4A1 - CD44	COLLAGEN	ECM-Receptor	KEGG: hsa04512
169	Endothelial cell cluster1	T cell	COL4A1	CD44	0.15601403708936	0	COL4A1_CD44	COL4A1 - CD44	COLLAGEN	ECM-Receptor	KEGG: hsa04512
170	Endothelial cell cluster1	Myeloid-derived suppressor cell	COL4A1	CD44	0.246705185331289	0	COL4A1_CD44	COL4A1 - CD44	COLLAGEN	ECM-Receptor	KEGG: hsa04512
171	Endothelial cell cluster1	NK cell	COL4A1	CD44	0.128357990861481	0	COL4A1_CD44	COL4A1 - CD44	COLLAGEN	ECM-Receptor	KEGG: hsa04512
172	Endothelial cell cluster1	Common myeloid progenitor	COL4A1	CD44	0.225172410743054	0	COL4A1_CD44	COL4A1 - CD44	COLLAGEN	ECM-Receptor	KEGG: hsa04512
173	Endothelial cell cluster1	Monocyte/Macrophage	COL4A2	CD44	0.106296539840189	0	COL4A2_CD44	COL4A2 - CD44	COLLAGEN	ECM-Receptor	KEGG: hsa04512
174	Endothelial cell cluster1	T cell	COL4A2	CD44	0.13431291953909	0	COL4A2_CD44	COL4A2 - CD44	COLLAGEN	ECM-Receptor	KEGG: hsa04512
175	Endothelial cell cluster1	Myeloid-derived suppressor cell	COL4A2	CD44	0.215611888806704	0	COL4A2_CD44	COL4A2 - CD44	COLLAGEN	ECM-Receptor	KEGG: hsa04512
176	Endothelial cell cluster1	NK cell	COL4A2	CD44	0.110002362646321	0	COL4A2_CD44	COL4A2 - CD44	COLLAGEN	ECM-Receptor	KEGG: hsa04512
177	Endothelial cell cluster1	Common myeloid progenitor	COL4A2	CD44	0.196086547215328	0	COL4A2_CD44	COL4A2 - CD44	COLLAGEN	ECM-Receptor	KEGG: hsa04512
178	Endothelial cell cluster1	Monocyte/Macrophage	COL6A1	CD44	0.0235429459290178	0	COL6A1_CD44	COL6A1 - CD44	COLLAGEN	ECM-Receptor	KEGG: hsa04512
179	Endothelial cell cluster1	T cell	COL6A1	CD44	0.0304922933131796	0	COL6A1_CD44	COL6A1 - CD44	COLLAGEN	ECM-Receptor	KEGG: hsa04512
180	Endothelial cell cluster1	Myeloid-derived suppressor cell	COL6A1	CD44	0.0527805922551357	0	COL6A1_CD44	COL6A1 - CD44	COLLAGEN	ECM-Receptor	KEGG: hsa04512
181	Endothelial cell cluster1	NK cell	COL6A1	CD44	0.0244426305307072	0	COL6A1_CD44	COL6A1 - CD44	COLLAGEN	ECM-Receptor	KEGG: hsa04512
182	Endothelial cell cluster1	Common myeloid progenitor	COL6A1	CD44	0.0471151827548377	0	COL6A1_CD44	COL6A1 - CD44	COLLAGEN	ECM-Receptor	KEGG: hsa04512
183	Endothelial cell cluster1	Monocyte/Macrophage	COL6A2	CD44	0.0483672572263342	0	COL6A2_CD44	COL6A2 - CD44	COLLAGEN	ECM-Receptor	KEGG: hsa04512
184	Endothelial cell cluster1	T cell	COL6A2	CD44	0.0621775860582199	0	COL6A2_CD44	COL6A2 - CD44	COLLAGEN	ECM-Receptor	KEGG: hsa04512
185	Endothelial cell cluster1	Myeloid-derived suppressor cell	COL6A2	CD44	0.105115136739369	0	COL6A2_CD44	COL6A2 - CD44	COLLAGEN	ECM-Receptor	KEGG: hsa04512
186	Endothelial cell cluster1	NK cell	COL6A2	CD44	0.0501668550084455	0	COL6A2_CD44	COL6A2 - CD44	COLLAGEN	ECM-Receptor	KEGG: hsa04512
187	Endothelial cell cluster1	Common myeloid progenitor	COL6A2	CD44	0.0943919923536199	0	COL6A2_CD44	COL6A2 - CD44	COLLAGEN	ECM-Receptor	KEGG: hsa04512
188	Endothelial cell cluster1	Smooth muscle cell	LAMA4	CD44	0.0110279530566087	0	LAMA4_CD44	LAMA4 - CD44	LAMININ	ECM-Receptor	KEGG: hsa04512
189	Endothelial cell cluster1	Fibroblast/Myofibroblast	LAMA4	CD44	0.0100886902584361	0	LAMA4_CD44	LAMA4 - CD44	LAMININ	ECM-Receptor	KEGG: hsa04512
190	Endothelial cell cluster1	Monocyte/Macrophage	LAMA4	CD44	0.0669740671573938	0	LAMA4_CD44	LAMA4 - CD44	LAMININ	ECM-Receptor	KEGG: hsa04512
191	Endothelial cell cluster1	T cell	LAMA4	CD44	0.0856192101176132	0	LAMA4_CD44	LAMA4 - CD44	LAMININ	ECM-Receptor	KEGG: hsa04512
192	Endothelial cell cluster1	Myeloid-derived suppressor cell	LAMA4	CD44	0.142288613460226	0	LAMA4_CD44	LAMA4 - CD44	LAMININ	ECM-Receptor	KEGG: hsa04512
193	Endothelial cell cluster1	NK cell	LAMA4	CD44	0.0694154684541158	0	LAMA4_CD44	LAMA4 - CD44	LAMININ	ECM-Receptor	KEGG: hsa04512
194	Endothelial cell cluster1	B Cell	LAMA4	CD44	0.0164866361650034	0.01	LAMA4_CD44	LAMA4 - CD44	LAMININ	ECM-Receptor	KEGG: hsa04512
195	Endothelial cell cluster1	Common myeloid progenitor	LAMA4	CD44	0.128317039173328	0	LAMA4_CD44	LAMA4 - CD44	LAMININ	ECM-Receptor	KEGG: hsa04512
196	Endothelial cell cluster1	Smooth muscle cell	LAMB1	CD44	0.00940821503017461	0	LAMB1_CD44	LAMB1 - CD44	LAMININ	ECM-Receptor	KEGG: hsa04512
197	Endothelial cell cluster1	Fibroblast/Myofibroblast	LAMB1	CD44	0.00860570665017415	0	LAMB1_CD44	LAMB1 - CD44	LAMININ	ECM-Receptor	KEGG: hsa04512
198	Endothelial cell cluster1	Monocyte/Macrophage	LAMB1	CD44	0.0576159223653523	0	LAMB1_CD44	LAMB1 - CD44	LAMININ	ECM-Receptor	KEGG: hsa04512
199	Endothelial cell cluster1	T cell	LAMB1	CD44	0.0738620606376924	0	LAMB1_CD44	LAMB1 - CD44	LAMININ	ECM-Receptor	KEGG: hsa04512
200	Endothelial cell cluster1	Myeloid-derived suppressor cell	LAMB1	CD44	0.123803296149371	0	LAMB1_CD44	LAMB1 - CD44	LAMININ	ECM-Receptor	KEGG: hsa04512
201	Endothelial cell cluster1	NK cell	LAMB1	CD44	0.0597380331702754	0	LAMB1_CD44	LAMB1 - CD44	LAMININ	ECM-Receptor	KEGG: hsa04512
202	Endothelial cell cluster1	B Cell	LAMB1	CD44	0.014076562083348	0	LAMB1_CD44	LAMB1 - CD44	LAMININ	ECM-Receptor	KEGG: hsa04512
203	Endothelial cell cluster1	Common myeloid progenitor	LAMB1	CD44	0.111411057967975	0	LAMB1_CD44	LAMB1 - CD44	LAMININ	ECM-Receptor	KEGG: hsa04512
204	Endothelial cell cluster1	Smooth muscle cell	LAMB2	CD44	0.00355665309632392	0	LAMB2_CD44	LAMB2 - CD44	LAMININ	ECM-Receptor	KEGG: hsa04512
205	Endothelial cell cluster1	Fibroblast/Myofibroblast	LAMB2	CD44	0.00325163685478182	0	LAMB2_CD44	LAMB2 - CD44	LAMININ	ECM-Receptor	KEGG: hsa04512
206	Endothelial cell cluster1	Monocyte/Macrophage	LAMB2	CD44	0.0224607961227212	0	LAMB2_CD44	LAMB2 - CD44	LAMININ	ECM-Receptor	KEGG: hsa04512
207	Endothelial cell cluster1	T cell	LAMB2	CD44	0.0291002367536383	0	LAMB2_CD44	LAMB2 - CD44	LAMININ	ECM-Receptor	KEGG: hsa04512
208	Endothelial cell cluster1	Myeloid-derived suppressor cell	LAMB2	CD44	0.050423935049198	0	LAMB2_CD44	LAMB2 - CD44	LAMININ	ECM-Receptor	KEGG: hsa04512
209	Endothelial cell cluster1	NK cell	LAMB2	CD44	0.0233201144170694	0	LAMB2_CD44	LAMB2 - CD44	LAMININ	ECM-Receptor	KEGG: hsa04512
210	Endothelial cell cluster1	B Cell	LAMB2	CD44	0.00533710453955214	0	LAMB2_CD44	LAMB2 - CD44	LAMININ	ECM-Receptor	KEGG: hsa04512
211	Endothelial cell cluster1	Common myeloid progenitor	LAMB2	CD44	0.0449994690938382	0	LAMB2_CD44	LAMB2 - CD44	LAMININ	ECM-Receptor	KEGG: hsa04512
212	Endothelial cell cluster1	Monocyte/Macrophage	LAMC1	CD44	0.0386042559540845	0	LAMC1_CD44	LAMC1 - CD44	LAMININ	ECM-Receptor	KEGG: hsa04512
213	Endothelial cell cluster1	T cell	LAMC1	CD44	0.0497727500249466	0	LAMC1_CD44	LAMC1 - CD44	LAMININ	ECM-Receptor	KEGG: hsa04512
214	Endothelial cell cluster1	Myeloid-derived suppressor cell	LAMC1	CD44	0.084919656909211	0	LAMC1_CD44	LAMC1 - CD44	LAMININ	ECM-Receptor	KEGG: hsa04512
215	Endothelial cell cluster1	NK cell	LAMC1	CD44	0.0400558921947096	0	LAMC1_CD44	LAMC1 - CD44	LAMININ	ECM-Receptor	KEGG: hsa04512
216	Endothelial cell cluster1	B Cell	LAMC1	CD44	0.00929005624080474	0.01	LAMC1_CD44	LAMC1 - CD44	LAMININ	ECM-Receptor	KEGG: hsa04512
217	Endothelial cell cluster1	Common myeloid progenitor	LAMC1	CD44	0.0760815652027997	0	LAMC1_CD44	LAMC1 - CD44	LAMININ	ECM-Receptor	KEGG: hsa04512
218	Endothelial cell cluster1	Smooth muscle cell	THBS1	CD36	0.0183779969495998	0	THBS1_CD36	THBS1 - CD36	THBS	ECM-Receptor	KEGG: hsa04512
219	Endothelial cell cluster1	Monocyte/Macrophage	THBS1	CD36	0.00562191754380999	0	THBS1_CD36	THBS1 - CD36	THBS	ECM-Receptor	KEGG: hsa04512
220	Endothelial cell cluster1	Monocyte/Macrophage	THBS1	CD47	0.00372327710053434	0	THBS1_CD47	THBS1 - CD47	THBS	ECM-Receptor	KEGG: hsa04512
221	Endothelial cell cluster1	T cell	THBS1	CD47	0.00235979672915292	0	THBS1_CD47	THBS1 - CD47	THBS	ECM-Receptor	KEGG: hsa04512
222	Endothelial cell cluster1	NK cell	THBS1	CD47	0.00252292499878933	0.01	THBS1_CD47	THBS1 - CD47	THBS	ECM-Receptor	KEGG: hsa04512
223	Endothelial cell cluster1	B Cell	THBS1	CD47	0.00551909002910215	0	THBS1_CD47	THBS1 - CD47	THBS	ECM-Receptor	KEGG: hsa04512
224	Endothelial cell cluster1	Endothelial cell cluster1	AGRN	DAG1	0.00157679177970192	0	AGRN_DAG1	AGRN - DAG1	AGRN	ECM-Receptor	KEGG: hsa04512
225	Endothelial cell cluster1	Endothelial cell cluster1	HSPG2	DAG1	0.0176730078457483	0	HSPG2_DAG1	HSPG2 - DAG1	HSPG	ECM-Receptor	KEGG: hsa04512
226	Endothelial cell cluster1	Endothelial cell cluster1	LAMA4	DAG1	0.0111728864340551	0	LAMA4_DAG1	LAMA4 - DAG1	LAMININ	ECM-Receptor	KEGG: hsa04512
227	Endothelial cell cluster1	Endothelial cell cluster1	LAMB1	DAG1	0.00953206639380302	0	LAMB1_DAG1	LAMB1 - DAG1	LAMININ	ECM-Receptor	KEGG: hsa04512
228	Endothelial cell cluster1	Endothelial cell cluster1	LAMB2	DAG1	0.00360375372764598	0	LAMB2_DAG1	LAMB2 - DAG1	LAMININ	ECM-Receptor	KEGG: hsa04512
229	Endothelial cell cluster1	Endothelial cell cluster1	LAMC1	DAG1	0.00628099786129632	0	LAMC1_DAG1	LAMC1 - DAG1	LAMININ	ECM-Receptor	KEGG: hsa04512
230	Endothelial cell cluster1	Monocyte/Macrophage	ADGRE5	CD55	0.00112894749238825	0	ADGRE5_CD55	ADGRE5 - CD55	ADGRE5	Cell-Cell Contact	PMID: 11297558
231	Endothelial cell cluster1	Endothelial cell cluster1	ADGRE5	CD55	0.00113138436076936	0	ADGRE5_CD55	ADGRE5 - CD55	ADGRE5	Cell-Cell Contact	PMID: 11297558
232	Endothelial cell cluster1	T cell	ADGRE5	CD55	0.00570724967243999	0	ADGRE5_CD55	ADGRE5 - CD55	ADGRE5	Cell-Cell Contact	PMID: 11297558
233	Endothelial cell cluster1	Myeloid-derived suppressor cell	ADGRE5	CD55	0.0091876158007803	0	ADGRE5_CD55	ADGRE5 - CD55	ADGRE5	Cell-Cell Contact	PMID: 11297558
234	Endothelial cell cluster1	NK cell	ADGRE5	CD55	0.00268512109854173	0	ADGRE5_CD55	ADGRE5 - CD55	ADGRE5	Cell-Cell Contact	PMID: 11297558
235	Endothelial cell cluster1	B Cell	ADGRE5	CD55	0.0119187983096736	0	ADGRE5_CD55	ADGRE5 - CD55	ADGRE5	Cell-Cell Contact	PMID: 11297558
236	Endothelial cell cluster1	Common myeloid progenitor	ADGRE5	CD55	0.0019565588391658	0.01	ADGRE5_CD55	ADGRE5 - CD55	ADGRE5	Cell-Cell Contact	PMID: 11297558
237	Endothelial cell cluster1	Myeloid-derived suppressor cell	ANXA1	FPR2_LXA4	0.0100495457125421	0	ANXA1_FPR2_LXA4	ANXA1 - (FPR2+LXA4)	ANXA1	Cell-Cell Contact	PMID: 22610094
238	Endothelial cell cluster1	Monocyte/Macrophage	APP	CD74	0.265409708891902	0	APP_CD74	APP - CD74	APP	Cell-Cell Contact	PMID: 19849849
239	Endothelial cell cluster1	Endothelial cell cluster1	APP	CD74	0.077721105025051	0	APP_CD74	APP - CD74	APP	Cell-Cell Contact	PMID: 19849849
240	Endothelial cell cluster1	Endothelial cell cluster2	APP	CD74	0.0413005855162447	0	APP_CD74	APP - CD74	APP	Cell-Cell Contact	PMID: 19849849
241	Endothelial cell cluster1	T cell	APP	CD74	0.0951278253628297	0	APP_CD74	APP - CD74	APP	Cell-Cell Contact	PMID: 19849849
242	Endothelial cell cluster1	Myeloid-derived suppressor cell	APP	CD74	0.206730997910357	0	APP_CD74	APP - CD74	APP	Cell-Cell Contact	PMID: 19849849
243	Endothelial cell cluster1	NK cell	APP	CD74	0.13414219828038	0	APP_CD74	APP - CD74	APP	Cell-Cell Contact	PMID: 19849849
244	Endothelial cell cluster1	B Cell	APP	CD74	0.235134199714435	0	APP_CD74	APP - CD74	APP	Cell-Cell Contact	PMID: 19849849
245	Endothelial cell cluster1	Smooth muscle cell	CD46	JAG1	0.0133468930465377	0	CD46_JAG1	CD46 - JAG1	CD46	Cell-Cell Contact	PMID: 23086448
246	Endothelial cell cluster1	Fibroblast/Myofibroblast	CD46	JAG1	0.00505477274589353	0	CD46_JAG1	CD46 - JAG1	CD46	Cell-Cell Contact	PMID: 23086448
247	Endothelial cell cluster1	Endothelial cell cluster1	CD46	JAG1	0.0139049003211026	0	CD46_JAG1	CD46 - JAG1	CD46	Cell-Cell Contact	PMID: 23086448
248	Endothelial cell cluster1	Monocyte/Macrophage	CD99	PILRA	0.029927823969518	0	CD99_PILRA	CD99 - PILRA	CD99	Cell-Cell Contact	PMID: 18234675
249	Endothelial cell cluster1	Myeloid-derived suppressor cell	CD99	PILRA	0.0386324020845119	0	CD99_PILRA	CD99 - PILRA	CD99	Cell-Cell Contact	PMID: 18234675
250	Endothelial cell cluster1	Smooth muscle cell	CD99	CD99	0.0699820524042523	0	CD99_CD99	CD99 - CD99	CD99	Cell-Cell Contact	KEGG: hsa04514
251	Endothelial cell cluster1	Fibroblast/Myofibroblast	CD99	CD99	0.0733236512514998	0	CD99_CD99	CD99 - CD99	CD99	Cell-Cell Contact	KEGG: hsa04514
252	Endothelial cell cluster1	Endothelial cell cluster1	CD99	CD99	0.0717702039240467	0	CD99_CD99	CD99 - CD99	CD99	Cell-Cell Contact	KEGG: hsa04514
253	Endothelial cell cluster1	NK cell	CD99	CD99	0.0549145297739921	0.01	CD99_CD99	CD99 - CD99	CD99	Cell-Cell Contact	KEGG: hsa04514
254	Endothelial cell cluster1	Endothelial cell cluster1	CDH5	CDH5	0.121610907955146	0	CDH5_CDH5	CDH5 - CDH5	CDH5	Cell-Cell Contact	KEGG: hsa04514
255	Endothelial cell cluster1	Endothelial cell cluster2	CDH5	CDH5	0.0340314103871527	0	CDH5_CDH5	CDH5 - CDH5	CDH5	Cell-Cell Contact	KEGG: hsa04514
256	Endothelial cell cluster1	NK cell	CLEC2B	KLRB1	0.0661070624462214	0	CLEC2B_KLRB1	CLEC2B - KLRB1	CLEC	Cell-Cell Contact	PMID: 24223577
257	Endothelial cell cluster1	Endothelial cell cluster1	EFNA1	EPHA2	0.00486555271773958	0	EFNA1_EPHA2	EFNA1 - EPHA2	EPHA	Cell-Cell Contact	PMID: 15114347
258	Endothelial cell cluster1	Smooth muscle cell	EFNA1	EPHA3	0.00578787809475553	0	EFNA1_EPHA3	EFNA1 - EPHA3	EPHA	Cell-Cell Contact	PMID: 15114347
259	Endothelial cell cluster1	Fibroblast/Myofibroblast	EFNA1	EPHA3	0.0063281646631017	0	EFNA1_EPHA3	EFNA1 - EPHA3	EPHA	Cell-Cell Contact	PMID: 15114347
260	Endothelial cell cluster1	Endothelial cell cluster1	EFNB1	EPHB4	0.00656297543619853	0	EFNB1_EPHB4	EFNB1 - EPHB4	EPHB	Cell-Cell Contact	PMID: 15114347
261	Endothelial cell cluster1	Endothelial cell cluster1	EFNB2	EPHB4	0.020301494448826	0	EFNB2_EPHB4	EFNB2 - EPHB4	EPHB	Cell-Cell Contact	PMID: 15114347
262	Endothelial cell cluster1	Smooth muscle cell	ESAM	ESAM	0.0131986466628895	0	ESAM_ESAM	ESAM - ESAM	ESAM	Cell-Cell Contact	KEGG: hsa04514; PMID: 11279107
263	Endothelial cell cluster1	Endothelial cell cluster1	ESAM	ESAM	0.0874731322720142	0	ESAM_ESAM	ESAM - ESAM	ESAM	Cell-Cell Contact	KEGG: hsa04514; PMID: 11279107
264	Endothelial cell cluster1	Endothelial cell cluster2	ESAM	ESAM	0.0208663009618704	0	ESAM_ESAM	ESAM - ESAM	ESAM	Cell-Cell Contact	KEGG: hsa04514; PMID: 11279107
265	Endothelial cell cluster1	Monocyte/Macrophage	ICAM1	ITGAX_ITGB2	0.0061588438323362	0	ICAM1_ITGAX_ITGB2	ICAM1 - (ITGAX+ITGB2)	ICAM	Cell-Cell Contact	PMID: 16252253
266	Endothelial cell cluster1	Myeloid-derived suppressor cell	ICAM1	ITGAX_ITGB2	0.014580620639012	0	ICAM1_ITGAX_ITGB2	ICAM1 - (ITGAX+ITGB2)	ICAM	Cell-Cell Contact	PMID: 16252253
267	Endothelial cell cluster1	T cell	ICAM1	ITGAL_ITGB2	0.00591512952921095	0	ICAM1_ITGAL_ITGB2	ICAM1 - (ITGAL+ITGB2)	ICAM	Cell-Cell Contact	KEGG: hsa04514
268	Endothelial cell cluster1	Myeloid-derived suppressor cell	ICAM1	ITGAL_ITGB2	0.00685845403025405	0	ICAM1_ITGAL_ITGB2	ICAM1 - (ITGAL+ITGB2)	ICAM	Cell-Cell Contact	KEGG: hsa04514
269	Endothelial cell cluster1	NK cell	ICAM1	ITGAL_ITGB2	0.0112460762179466	0	ICAM1_ITGAL_ITGB2	ICAM1 - (ITGAL+ITGB2)	ICAM	Cell-Cell Contact	KEGG: hsa04514
270	Endothelial cell cluster1	T cell	ICAM2	ITGAL_ITGB2	0.0258903049524026	0	ICAM2_ITGAL_ITGB2	ICAM2 - (ITGAL+ITGB2)	ICAM	Cell-Cell Contact	KEGG: hsa04514
271	Endothelial cell cluster1	Myeloid-derived suppressor cell	ICAM2	ITGAL_ITGB2	0.0299233116147075	0	ICAM2_ITGAL_ITGB2	ICAM2 - (ITGAL+ITGB2)	ICAM	Cell-Cell Contact	KEGG: hsa04514
272	Endothelial cell cluster1	NK cell	ICAM2	ITGAL_ITGB2	0.0483481015683775	0	ICAM2_ITGAL_ITGB2	ICAM2 - (ITGAL+ITGB2)	ICAM	Cell-Cell Contact	KEGG: hsa04514
273	Endothelial cell cluster1	Monocyte/Macrophage	ICAM1	ITGAM_ITGB2	0.00564265223796074	0	ICAM1_ITGAM_ITGB2	ICAM1 - (ITGAM+ITGB2)	ICAM	Cell-Cell Contact	KEGG: hsa04514
274	Endothelial cell cluster1	Myeloid-derived suppressor cell	ICAM1	ITGAM_ITGB2	0.00685783705953579	0	ICAM1_ITGAM_ITGB2	ICAM1 - (ITGAM+ITGB2)	ICAM	Cell-Cell Contact	KEGG: hsa04514
275	Endothelial cell cluster1	Monocyte/Macrophage	ICAM2	ITGAM_ITGB2	0.0247205637169802	0	ICAM2_ITGAM_ITGB2	ICAM2 - (ITGAM+ITGB2)	ICAM	Cell-Cell Contact	KEGG: hsa04514
276	Endothelial cell cluster1	Myeloid-derived suppressor cell	ICAM2	ITGAM_ITGB2	0.0299206822925489	0	ICAM2_ITGAM_ITGB2	ICAM2 - (ITGAM+ITGB2)	ICAM	Cell-Cell Contact	KEGG: hsa04514
277	Endothelial cell cluster1	T cell	ICAM1	ITGAL	0.00363078619251731	0	ICAM1_ITGAL	ICAM1 - ITGAL	ICAM	Cell-Cell Contact	PMID: 23602662
278	Endothelial cell cluster1	Myeloid-derived suppressor cell	ICAM1	ITGAL	0.00224300269313664	0	ICAM1_ITGAL	ICAM1 - ITGAL	ICAM	Cell-Cell Contact	PMID: 23602662
279	Endothelial cell cluster1	NK cell	ICAM1	ITGAL	0.00977204301987462	0	ICAM1_ITGAL	ICAM1 - ITGAL	ICAM	Cell-Cell Contact	PMID: 23602662
280	Endothelial cell cluster1	Myeloid-derived suppressor cell	ICAM1	SPN	0.00201640588772128	0	ICAM1_SPN	ICAM1 - SPN	ICAM	Cell-Cell Contact	PMID: 1683685
281	Endothelial cell cluster1	NK cell	ICAM1	SPN	0.00361827433980144	0	ICAM1_SPN	ICAM1 - SPN	ICAM	Cell-Cell Contact	PMID: 1683685
282	Endothelial cell cluster1	Common myeloid progenitor	ICAM1	SPN	0.00223462096224787	0	ICAM1_SPN	ICAM1 - SPN	ICAM	Cell-Cell Contact	PMID: 1683685
283	Endothelial cell cluster1	Smooth muscle cell	JAM2	ITGAV_ITGB1	0.0212322622037199	0	JAM2_ITGAV_ITGB1	JAM2 - (ITGAV+ITGB1)	JAM	Cell-Cell Contact	KEGG: hsa04514
284	Endothelial cell cluster1	Fibroblast/Myofibroblast	JAM2	ITGAV_ITGB1	0.014748689043682	0	JAM2_ITGAV_ITGB1	JAM2 - (ITGAV+ITGB1)	JAM	Cell-Cell Contact	KEGG: hsa04514
285	Endothelial cell cluster1	Monocyte/Macrophage	JAM2	ITGAV_ITGB1	0.00504061334100341	0	JAM2_ITGAV_ITGB1	JAM2 - (ITGAV+ITGB1)	JAM	Cell-Cell Contact	KEGG: hsa04514
286	Endothelial cell cluster1	Endothelial cell cluster1	JAM2	ITGAV_ITGB1	0.00672428711022417	0	JAM2_ITGAV_ITGB1	JAM2 - (ITGAV+ITGB1)	JAM	Cell-Cell Contact	KEGG: hsa04514
287	Endothelial cell cluster1	Myeloid-derived suppressor cell	JAM2	ITGAV_ITGB1	0.00407393374865843	0	JAM2_ITGAV_ITGB1	JAM2 - (ITGAV+ITGB1)	JAM	Cell-Cell Contact	KEGG: hsa04514
288	Endothelial cell cluster1	Monocyte/Macrophage	JAM3	ITGAM_ITGB2	0.0109432319297485	0	JAM3_ITGAM_ITGB2	JAM3 - (ITGAM+ITGB2)	JAM	Cell-Cell Contact	KEGG: hsa04514; PMID: 16118203, PMC2194005
289	Endothelial cell cluster1	Myeloid-derived suppressor cell	JAM3	ITGAM_ITGB2	0.0132846830981428	0	JAM3_ITGAM_ITGB2	JAM3 - (ITGAM+ITGB2)	JAM	Cell-Cell Contact	KEGG: hsa04514; PMID: 16118203, PMC2194005
290	Endothelial cell cluster1	T cell	F11R	ITGAL_ITGB2	0.00365075571695363	0	JAM1_ITGAL_ITGB2	JAM1 - (ITGAL+ITGB2)	JAM	Cell-Cell Contact	PMID: 11812992
291	Endothelial cell cluster1	Myeloid-derived suppressor cell	F11R	ITGAL_ITGB2	0.00423450391484817	0	JAM1_ITGAL_ITGB2	JAM1 - (ITGAL+ITGB2)	JAM	Cell-Cell Contact	PMID: 11812992
292	Endothelial cell cluster1	NK cell	F11R	ITGAL_ITGB2	0.00695523823863983	0	JAM1_ITGAL_ITGB2	JAM1 - (ITGAL+ITGB2)	JAM	Cell-Cell Contact	PMID: 11812992
293	Endothelial cell cluster1	Smooth muscle cell	JAM2	JAM3	0.00208860255501485	0	JAM2_JAM3	JAM2 - JAM3	JAM	Cell-Cell Contact	PMC1237098; PMID: 11590146
294	Endothelial cell cluster1	Fibroblast/Myofibroblast	JAM2	JAM3	0.00190960407192298	0	JAM2_JAM3	JAM2 - JAM3	JAM	Cell-Cell Contact	PMC1237098; PMID: 11590146
295	Endothelial cell cluster1	Endothelial cell cluster1	JAM2	JAM3	0.00552257148681145	0	JAM2_JAM3	JAM2 - JAM3	JAM	Cell-Cell Contact	PMC1237098; PMID: 11590146
296	Endothelial cell cluster1	Endothelial cell cluster1	F11R	F11R	0.00115755791311518	0	F11R_F11R	F11R - F11R	JAM	Cell-Cell Contact	KEGG: hsa04514
297	Endothelial cell cluster1	Endothelial cell cluster1	F11R	JAM2	0.001750782474508	0	F11R_JAM2	F11R - JAM2	JAM	Cell-Cell Contact	KEGG: hsa04514
298	Endothelial cell cluster1	Smooth muscle cell	F11R	JAM3	0.00138107143898528	0	F11R_JAM3	F11R - JAM3	JAM	Cell-Cell Contact	KEGG: hsa04514
299	Endothelial cell cluster1	Fibroblast/Myofibroblast	F11R	JAM3	0.00126263342623754	0	F11R_JAM3	F11R - JAM3	JAM	Cell-Cell Contact	KEGG: hsa04514
300	Endothelial cell cluster1	Endothelial cell cluster1	F11R	JAM3	0.00365601733504592	0	F11R_JAM3	F11R - JAM3	JAM	Cell-Cell Contact	KEGG: hsa04514
301	Endothelial cell cluster1	Endothelial cell cluster1	JAM2	F11R	0.001750782474508	0	JAM2_F11R	JAM2 - F11R	JAM	Cell-Cell Contact	KEGG: hsa04514
302	Endothelial cell cluster1	Endothelial cell cluster1	JAM2	JAM2	0.00264721666401343	0	JAM2_JAM2	JAM2 - JAM2	JAM	Cell-Cell Contact	KEGG: hsa04514
303	Endothelial cell cluster1	Endothelial cell cluster1	JAM3	F11R	0.00365601733504592	0	JAM3_F11R	JAM3 - F11R	JAM	Cell-Cell Contact	KEGG: hsa04514
304	Endothelial cell cluster1	Endothelial cell cluster1	JAM3	JAM2	0.00552257148681145	0	JAM3_JAM2	JAM3 - JAM2	JAM	Cell-Cell Contact	KEGG: hsa04514
305	Endothelial cell cluster1	Smooth muscle cell	JAM3	JAM3	0.0043598540759626	0	JAM3_JAM3	JAM3 - JAM3	JAM	Cell-Cell Contact	KEGG: hsa04514
306	Endothelial cell cluster1	Fibroblast/Myofibroblast	JAM3	JAM3	0.00398698133282313	0	JAM3_JAM3	JAM3 - JAM3	JAM	Cell-Cell Contact	KEGG: hsa04514
307	Endothelial cell cluster1	Endothelial cell cluster1	JAM3	JAM3	0.0114851153349824	0	JAM3_JAM3	JAM3 - JAM3	JAM	Cell-Cell Contact	KEGG: hsa04514
308	Endothelial cell cluster1	T cell	HLA-A	CD8A	0.0569810751660938	0	HLA-A_CD8A	HLA-A - CD8A	MHC-I	Cell-Cell Contact	KEGG: hsa04514
309	Endothelial cell cluster1	T cell	HLA-B	CD8A	0.052928714885263	0	HLA-B_CD8A	HLA-B - CD8A	MHC-I	Cell-Cell Contact	KEGG: hsa04514
310	Endothelial cell cluster1	T cell	HLA-C	CD8A	0.048873349638797	0	HLA-C_CD8A	HLA-C - CD8A	MHC-I	Cell-Cell Contact	KEGG: hsa04514
311	Endothelial cell cluster1	T cell	HLA-E	CD8A	0.04512352781243	0	HLA-E_CD8A	HLA-E - CD8A	MHC-I	Cell-Cell Contact	KEGG: hsa04514
312	Endothelial cell cluster1	T cell	HLA-F	CD8A	0.0132468608784764	0	HLA-F_CD8A	HLA-F - CD8A	MHC-I	Cell-Cell Contact	KEGG: hsa04514
313	Endothelial cell cluster1	T cell	HLA-A	CD8B	0.0409218965408976	0	HLA-A_CD8B	HLA-A - CD8B	MHC-I	Cell-Cell Contact	KEGG: hsa04514
314	Endothelial cell cluster1	T cell	HLA-B	CD8B	0.0379656471090034	0	HLA-B_CD8B	HLA-B - CD8B	MHC-I	Cell-Cell Contact	KEGG: hsa04514
315	Endothelial cell cluster1	T cell	HLA-C	CD8B	0.0350143567869373	0	HLA-C_CD8B	HLA-C - CD8B	MHC-I	Cell-Cell Contact	KEGG: hsa04514
316	Endothelial cell cluster1	T cell	HLA-E	CD8B	0.0322917688085685	0	HLA-E_CD8B	HLA-E - CD8B	MHC-I	Cell-Cell Contact	KEGG: hsa04514
317	Endothelial cell cluster1	T cell	HLA-F	CD8B	0.00939070940226321	0	HLA-F_CD8B	HLA-F - CD8B	MHC-I	Cell-Cell Contact	KEGG: hsa04514
318	Endothelial cell cluster1	NK cell	HLA-E	KLRC1	0.0389768967944841	0	HLA-E_KLRC1	HLA-E - KLRC1	MHC-I	Cell-Cell Contact	PMID: 24223577
319	Endothelial cell cluster1	NK cell	HLA-E	KLRC2	0.0367377092772547	0	HLA-E_KLRC2	HLA-E - KLRC2	MHC-I	Cell-Cell Contact	PMID: 26697006
320	Endothelial cell cluster1	Monocyte/Macrophage	HLA-F	LILRB1	0.00433382253523658	0	HLA-F_LILRB1	HLA-F - LILRB1	MHC-I	Cell-Cell Contact	PMID: 28484462
321	Endothelial cell cluster1	Myeloid-derived suppressor cell	HLA-F	LILRB1	0.00601690321165256	0	HLA-F_LILRB1	HLA-F - LILRB1	MHC-I	Cell-Cell Contact	PMID: 28484462
322	Endothelial cell cluster1	T cell	HLA-E	KLRK1	0.0432106021782981	0	HLA-E_KLRK1	HLA-E - KLRK1	MHC-I	Cell-Cell Contact	PMID: 28484462
323	Endothelial cell cluster1	NK cell	HLA-E	KLRK1	0.116232471754595	0	HLA-E_KLRK1	HLA-E - KLRK1	MHC-I	Cell-Cell Contact	PMID: 28484462
324	Endothelial cell cluster1	NK cell	HLA-E	CD94:NKG2A	0.0879169176359587	0	HLA-E_CD94:NKG2A	HLA-E - CD94:NKG2A	MHC-I	Cell-Cell Contact	PMID: 28484462
325	Endothelial cell cluster1	NK cell	HLA-E	CD94:NKG2C	0.0854824820108745	0	HLA-E_CD94:NKG2C	HLA-E - CD94:NKG2C	MHC-I	Cell-Cell Contact	PMID: 28484462
326	Endothelial cell cluster1	NK cell	HLA-E	CD94:NKG2E	0.0907940082821184	0	HLA-E_CD94:NKG2E	HLA-E - CD94:NKG2E	MHC-I	Cell-Cell Contact	PMID: 28484462
327	Endothelial cell cluster1	Monocyte/Macrophage	HLA-DPA1	CD4	0.0068504486436628	0	HLA-DPA1_CD4	HLA-DPA1 - CD4	MHC-II	Cell-Cell Contact	KEGG: hsa04514
328	Endothelial cell cluster1	Myeloid-derived suppressor cell	HLA-DPA1	CD4	0.00577166927147481	0	HLA-DPA1_CD4	HLA-DPA1 - CD4	MHC-II	Cell-Cell Contact	KEGG: hsa04514
329	Endothelial cell cluster1	Monocyte/Macrophage	HLA-DPB1	CD4	0.00652684020385489	0	HLA-DPB1_CD4	HLA-DPB1 - CD4	MHC-II	Cell-Cell Contact	KEGG: hsa04514
330	Endothelial cell cluster1	Myeloid-derived suppressor cell	HLA-DPB1	CD4	0.00549873915438356	0	HLA-DPB1_CD4	HLA-DPB1 - CD4	MHC-II	Cell-Cell Contact	KEGG: hsa04514
331	Endothelial cell cluster1	Monocyte/Macrophage	HLA-DRA	CD4	0.0227504943372613	0	HLA-DRA_CD4	HLA-DRA - CD4	MHC-II	Cell-Cell Contact	KEGG: hsa04514
332	Endothelial cell cluster1	Myeloid-derived suppressor cell	HLA-DRA	CD4	0.0192162907306	0	HLA-DRA_CD4	HLA-DRA - CD4	MHC-II	Cell-Cell Contact	KEGG: hsa04514
333	Endothelial cell cluster1	Monocyte/Macrophage	HLA-DRB1	CD4	0.0329465305240251	0	HLA-DRB1_CD4	HLA-DRB1 - CD4	MHC-II	Cell-Cell Contact	KEGG: hsa04514
334	Endothelial cell cluster1	Myeloid-derived suppressor cell	HLA-DRB1	CD4	0.0278735883202146	0	HLA-DRB1_CD4	HLA-DRB1 - CD4	MHC-II	Cell-Cell Contact	KEGG: hsa04514
335	Endothelial cell cluster1	Smooth muscle cell	MPZL1	MPZL1	0.00177206477897647	0	MPZL1_MPZL1	MPZL1 - MPZL1	MPZ	Cell-Cell Contact	KEGG: hsa04514
336	Endothelial cell cluster1	Fibroblast/Myofibroblast	MPZL1	MPZL1	0.00176169773167615	0	MPZL1_MPZL1	MPZL1 - MPZL1	MPZ	Cell-Cell Contact	KEGG: hsa04514
337	Endothelial cell cluster1	Endothelial cell cluster1	MPZL1	MPZL1	0.00222687187929473	0	MPZL1_MPZL1	MPZL1 - MPZL1	MPZ	Cell-Cell Contact	KEGG: hsa04514
338	Endothelial cell cluster1	NK cell	NECTIN2	TIGIT	0.00136447937092404	0	NECTIN2_TIGIT	NECTIN2 - TIGIT	NECTIN	Cell-Cell Contact	KEGG: hsa04514
339	Endothelial cell cluster1	Smooth muscle cell	DLL1	NOTCH1	0.00141242961921115	0	DLL1_NOTCH1	DLL1 - NOTCH1	NOTCH	Cell-Cell Contact	PMID: 22353464
340	Endothelial cell cluster1	Endothelial cell cluster1	DLL1	NOTCH1	0.00502802125398754	0	DLL1_NOTCH1	DLL1 - NOTCH1	NOTCH	Cell-Cell Contact	PMID: 22353464
341	Endothelial cell cluster1	Myeloid-derived suppressor cell	DLL1	NOTCH1	0.00108430762133605	0	DLL1_NOTCH1	DLL1 - NOTCH1	NOTCH	Cell-Cell Contact	PMID: 22353464
342	Endothelial cell cluster1	Smooth muscle cell	DLL1	NOTCH3	0.0151251843030291	0	DLL1_NOTCH3	DLL1 - NOTCH3	NOTCH	Cell-Cell Contact	PMID: 22353464
343	Endothelial cell cluster1	Fibroblast/Myofibroblast	DLL1	NOTCH3	0.00672934858844787	0	DLL1_NOTCH3	DLL1 - NOTCH3	NOTCH	Cell-Cell Contact	PMID: 22353464
344	Endothelial cell cluster1	Endothelial cell cluster1	DLL1	NOTCH4	0.00537558363035812	0	DLL1_NOTCH4	DLL1 - NOTCH4	NOTCH	Cell-Cell Contact	PMID: 22353464
345	Endothelial cell cluster1	Smooth muscle cell	DLL4	NOTCH1	0.00117524628163815	0	DLL4_NOTCH1	DLL4 - NOTCH1	NOTCH	Cell-Cell Contact	PMID: 22353464
346	Endothelial cell cluster1	Endothelial cell cluster1	DLL4	NOTCH1	0.00418623216144123	0	DLL4_NOTCH1	DLL4 - NOTCH1	NOTCH	Cell-Cell Contact	PMID: 22353464
347	Endothelial cell cluster1	Myeloid-derived suppressor cell	DLL4	NOTCH1	0.000902174644088758	0	DLL4_NOTCH1	DLL4 - NOTCH1	NOTCH	Cell-Cell Contact	PMID: 22353464
348	Endothelial cell cluster1	Smooth muscle cell	DLL4	NOTCH2	0.00153736646236776	0	DLL4_NOTCH2	DLL4 - NOTCH2	NOTCH	Cell-Cell Contact	PMID: 22353464
349	Endothelial cell cluster1	Fibroblast/Myofibroblast	DLL4	NOTCH2	0.00131351430791409	0	DLL4_NOTCH2	DLL4 - NOTCH2	NOTCH	Cell-Cell Contact	PMID: 22353464
350	Endothelial cell cluster1	Monocyte/Macrophage	DLL4	NOTCH2	0.000963613695707899	0	DLL4_NOTCH2	DLL4 - NOTCH2	NOTCH	Cell-Cell Contact	PMID: 22353464
351	Endothelial cell cluster1	Myeloid-derived suppressor cell	DLL4	NOTCH2	0.00349669238590391	0	DLL4_NOTCH2	DLL4 - NOTCH2	NOTCH	Cell-Cell Contact	PMID: 22353464
352	Endothelial cell cluster1	Smooth muscle cell	DLL4	NOTCH3	0.0126143645135382	0	DLL4_NOTCH3	DLL4 - NOTCH3	NOTCH	Cell-Cell Contact	PMID: 22353464
353	Endothelial cell cluster1	Fibroblast/Myofibroblast	DLL4	NOTCH3	0.0056043284050663	0	DLL4_NOTCH3	DLL4 - NOTCH3	NOTCH	Cell-Cell Contact	PMID: 22353464
354	Endothelial cell cluster1	Endothelial cell cluster1	DLL4	NOTCH4	0.00447586755984934	0	DLL4_NOTCH4	DLL4 - NOTCH4	NOTCH	Cell-Cell Contact	PMID: 22353464
355	Endothelial cell cluster1	Smooth muscle cell	JAG1	NOTCH1	0.00406089031537558	0	JAG1_NOTCH1	JAG1 - NOTCH1	NOTCH	Cell-Cell Contact	PMID: 22353464
356	Endothelial cell cluster1	Endothelial cell cluster1	JAG1	NOTCH1	0.0143586295439464	0	JAG1_NOTCH1	JAG1 - NOTCH1	NOTCH	Cell-Cell Contact	PMID: 22353464
357	Endothelial cell cluster1	Myeloid-derived suppressor cell	JAG1	NOTCH1	0.00311942551353925	0	JAG1_NOTCH1	JAG1 - NOTCH1	NOTCH	Cell-Cell Contact	PMID: 22353464
358	Endothelial cell cluster1	Smooth muscle cell	JAG1	NOTCH2	0.00530741867749213	0	JAG1_NOTCH2	JAG1 - NOTCH2	NOTCH	Cell-Cell Contact	PMID: 22353464
359	Endothelial cell cluster1	Fibroblast/Myofibroblast	JAG1	NOTCH2	0.00453711295432219	0	JAG1_NOTCH2	JAG1 - NOTCH2	NOTCH	Cell-Cell Contact	PMID: 22353464
360	Endothelial cell cluster1	Monocyte/Macrophage	JAG1	NOTCH2	0.00333135822490656	0	JAG1_NOTCH2	JAG1 - NOTCH2	NOTCH	Cell-Cell Contact	PMID: 22353464
361	Endothelial cell cluster1	Myeloid-derived suppressor cell	JAG1	NOTCH2	0.0120137466341671	0	JAG1_NOTCH2	JAG1 - NOTCH2	NOTCH	Cell-Cell Contact	PMID: 22353464
362	Endothelial cell cluster1	Smooth muscle cell	JAG1	NOTCH3	0.0423949271298155	0	JAG1_NOTCH3	JAG1 - NOTCH3	NOTCH	Cell-Cell Contact	PMID: 22353464
363	Endothelial cell cluster1	Fibroblast/Myofibroblast	JAG1	NOTCH3	0.0191563610730542	0	JAG1_NOTCH3	JAG1 - NOTCH3	NOTCH	Cell-Cell Contact	PMID: 22353464
364	Endothelial cell cluster1	Endothelial cell cluster1	JAG1	NOTCH4	0.0153412262019061	0	JAG1_NOTCH4	JAG1 - NOTCH4	NOTCH	Cell-Cell Contact	PMID: 22353464
365	Endothelial cell cluster1	Smooth muscle cell	JAG2	NOTCH1	0.00139066236780242	0	JAG2_NOTCH1	JAG2 - NOTCH1	NOTCH	Cell-Cell Contact	PMID: 22353464
366	Endothelial cell cluster1	Endothelial cell cluster1	JAG2	NOTCH1	0.00495080960816433	0	JAG2_NOTCH1	JAG2 - NOTCH1	NOTCH	Cell-Cell Contact	PMID: 22353464
367	Endothelial cell cluster1	Myeloid-derived suppressor cell	JAG2	NOTCH1	0.00106759172120387	0	JAG2_NOTCH1	JAG2 - NOTCH1	NOTCH	Cell-Cell Contact	PMID: 22353464
368	Endothelial cell cluster1	Smooth muscle cell	JAG2	NOTCH2	0.00181903627733368	0	JAG2_NOTCH2	JAG2 - NOTCH2	NOTCH	Cell-Cell Contact	PMID: 22353464
369	Endothelial cell cluster1	Fibroblast/Myofibroblast	JAG2	NOTCH2	0.00155423471533571	0	JAG2_NOTCH2	JAG2 - NOTCH2	NOTCH	Cell-Cell Contact	PMID: 22353464
370	Endothelial cell cluster1	Monocyte/Macrophage	JAG2	NOTCH2	0.00114028299451594	0	JAG2_NOTCH2	JAG2 - NOTCH2	NOTCH	Cell-Cell Contact	PMID: 22353464
371	Endothelial cell cluster1	Myeloid-derived suppressor cell	JAG2	NOTCH2	0.00413585468010232	0	JAG2_NOTCH2	JAG2 - NOTCH2	NOTCH	Cell-Cell Contact	PMID: 22353464
372	Endothelial cell cluster1	Smooth muscle cell	JAG2	NOTCH3	0.0148952391563465	0	JAG2_NOTCH3	JAG2 - NOTCH3	NOTCH	Cell-Cell Contact	PMID: 22353464
373	Endothelial cell cluster1	Fibroblast/Myofibroblast	JAG2	NOTCH3	0.00662618489358863	0	JAG2_NOTCH3	JAG2 - NOTCH3	NOTCH	Cell-Cell Contact	PMID: 22353464
374	Endothelial cell cluster1	Endothelial cell cluster1	JAG2	NOTCH4	0.00529306311648698	0	JAG2_NOTCH4	JAG2 - NOTCH4	NOTCH	Cell-Cell Contact	PMID: 22353464
375	Endothelial cell cluster1	Smooth muscle cell	DLL1	NOTCH2	0.00184749621834894	0	DLL1_NOTCH2	DLL1 - NOTCH2	NOTCH	Cell-Cell Contact	PMID: 22353464
376	Endothelial cell cluster1	Fibroblast/Myofibroblast	DLL1	NOTCH2	0.00157855822495543	0	DLL1_NOTCH2	DLL1 - NOTCH2	NOTCH	Cell-Cell Contact	PMID: 22353464
377	Endothelial cell cluster1	Monocyte/Macrophage	DLL1	NOTCH2	0.00115813574433163	0	DLL1_NOTCH2	DLL1 - NOTCH2	NOTCH	Cell-Cell Contact	PMID: 22353464
378	Endothelial cell cluster1	Myeloid-derived suppressor cell	DLL1	NOTCH2	0.00420041013541743	0	DLL1_NOTCH2	DLL1 - NOTCH2	NOTCH	Cell-Cell Contact	PMID: 22353464
379	Endothelial cell cluster1	Monocyte/Macrophage	PECAM1	PECAM1	0.057019420248112	0	PECAM1_PECAM1	PECAM1 - PECAM1	PECAM1	Cell-Cell Contact	KEGG: hsa04514
380	Endothelial cell cluster1	Endothelial cell cluster1	PECAM1	PECAM1	0.196255972969061	0	PECAM1_PECAM1	PECAM1 - PECAM1	PECAM1	Cell-Cell Contact	KEGG: hsa04514
381	Endothelial cell cluster1	Endothelial cell cluster2	PECAM1	PECAM1	0.0561237569852576	0	PECAM1_PECAM1	PECAM1 - PECAM1	PECAM1	Cell-Cell Contact	KEGG: hsa04514
382	Endothelial cell cluster1	Myeloid-derived suppressor cell	PECAM1	PECAM1	0.0756529798915756	0	PECAM1_PECAM1	PECAM1 - PECAM1	PECAM1	Cell-Cell Contact	KEGG: hsa04514
383	Endothelial cell cluster1	B Cell	PECAM1	PECAM1	0.0191743742418699	0	PECAM1_PECAM1	PECAM1 - PECAM1	PECAM1	Cell-Cell Contact	KEGG: hsa04514
384	Endothelial cell cluster1	Endothelial cell cluster1	PTPRM	PTPRM	0.0257341119169861	0	PTPRM_PTPRM	PTPRM - PTPRM	PTPRM	Cell-Cell Contact	KEGG: hsa04514
385	Endothelial cell cluster1	Smooth muscle cell	SELE	CD44	0.00212219775892584	0	SELE_CD44	SELE - CD44	SELE	Cell-Cell Contact	PMC4571854
386	Endothelial cell cluster1	Fibroblast/Myofibroblast	SELE	CD44	0.00193995996647545	0	SELE_CD44	SELE - CD44	SELE	Cell-Cell Contact	PMC4571854
387	Endothelial cell cluster1	Monocyte/Macrophage	SELE	CD44	0.0135053330220715	0	SELE_CD44	SELE - CD44	SELE	Cell-Cell Contact	PMC4571854
388	Endothelial cell cluster1	T cell	SELE	CD44	0.0175450403121474	0	SELE_CD44	SELE - CD44	SELE	Cell-Cell Contact	PMC4571854
389	Endothelial cell cluster1	Myeloid-derived suppressor cell	SELE	CD44	0.0306689353700634	0	SELE_CD44	SELE - CD44	SELE	Cell-Cell Contact	PMC4571854
390	Endothelial cell cluster1	NK cell	SELE	CD44	0.014026944348119	0	SELE_CD44	SELE - CD44	SELE	Cell-Cell Contact	PMC4571854
391	Endothelial cell cluster1	B Cell	SELE	CD44	0.00318686113349476	0	SELE_CD44	SELE - CD44	SELE	Cell-Cell Contact	PMC4571854
392	Endothelial cell cluster1	Common myeloid progenitor	SELE	CD44	0.0273085394901717	0	SELE_CD44	SELE - CD44	SELE	Cell-Cell Contact	PMC4571854
393	Endothelial cell cluster1	Smooth muscle cell	SELE	GLG1	0.00805582307783764	0	SELE_GLG1	SELE - GLG1	SELE	Cell-Cell Contact	PMID: 11404363
394	Endothelial cell cluster1	Fibroblast/Myofibroblast	SELE	GLG1	0.00823752796852106	0	SELE_GLG1	SELE - GLG1	SELE	Cell-Cell Contact	PMID: 11404363
395	Endothelial cell cluster1	Monocyte/Macrophage	SELE	GLG1	0.00232484340836539	0	SELE_GLG1	SELE - GLG1	SELE	Cell-Cell Contact	PMID: 11404363
396	Endothelial cell cluster1	Endothelial cell cluster1	SELE	GLG1	0.00869988056864882	0	SELE_GLG1	SELE - GLG1	SELE	Cell-Cell Contact	PMID: 11404363
397	Endothelial cell cluster1	T cell	SELE	GLG1	0.00363926595970295	0	SELE_GLG1	SELE - GLG1	SELE	Cell-Cell Contact	PMID: 11404363
398	Endothelial cell cluster1	Myeloid-derived suppressor cell	SELE	GLG1	0.00301553975387071	0	SELE_GLG1	SELE - GLG1	SELE	Cell-Cell Contact	PMID: 11404363
399	Endothelial cell cluster1	Endothelial cell cluster1	SEMA6A	PLXNA2	0.0014440567237213	0	SEMA6A_PLXNA2	SEMA6A - PLXNA2	SEMA6	Cell-Cell Contact	PMID: 27533782
400	Endothelial cell cluster1	Endothelial cell cluster1	SEMA6B	PLXNA2	0.00101167539512139	0	SEMA6B_PLXNA2	SEMA6B - PLXNA2	SEMA6	Cell-Cell Contact	PMID: 27533782
401	Endothelial cell cluster1	Monocyte/Macrophage	THY1	ITGAM_ITGB2	0.0190485064526763	0	THY1_ITGAM_ITGB2	THY1 - (ITGAM+ITGB2)	THY1	Cell-Cell Contact	PMID: 15850796
402	Endothelial cell cluster1	Myeloid-derived suppressor cell	THY1	ITGAM_ITGB2	0.0230837143072187	0	THY1_ITGAM_ITGB2	THY1 - (ITGAM+ITGB2)	THY1	Cell-Cell Contact	PMID: 15850796
403	Endothelial cell cluster1	Monocyte/Macrophage	THY1	ITGAX_ITGB2	0.0207654591057353	0	THY1_ITGAX_ITGB2	THY1 - (ITGAX+ITGB2)	THY1	Cell-Cell Contact	PMID: 15850796
404	Endothelial cell cluster1	Myeloid-derived suppressor cell	THY1	ITGAX_ITGB2	0.0481922018381277	0	THY1_ITGAX_ITGB2	THY1 - (ITGAX+ITGB2)	THY1	Cell-Cell Contact	PMID: 15850796
