# Supplementary material for: Case Report: Single-cell RNA sequencing reveals cellular and molecular mechanisms in newborn cardiac hemangioma formation
Source: Front Cardiovasc Med. 2025 Dec 8;12:1682677. doi: 10.3389/fcvm.2025.1682677 (PMC12722891; doi:10.3389/fcvm.2025.1682677)
Supplement: Supplementary file 5 [file Datasheet4.csv]

	source	target	ligand	receptor	prob	pval	interaction_name	interaction_name_2	pathway_name	annotation	evidence
1	Endothelial cell cluster2	Monocyte/Macrophage	CCL3	CCR1	0.00401615936563918	0	CCL3_CCR1	CCL3 - CCR1	CCL	Secreted Signaling	KEGG: hsa04060
2	Endothelial cell cluster2	Myeloid-derived suppressor cell	CCL3	CCR1	0.00248885756623984	0	CCL3_CCR1	CCL3 - CCR1	CCL	Secreted Signaling	KEGG: hsa04060
3	Endothelial cell cluster2	Monocyte/Macrophage	CCL14	CCR1	0.00373070878164053	0	CCL14_CCR1	CCL14 - CCR1	CCL	Secreted Signaling	KEGG: hsa04060
4	Endothelial cell cluster2	Myeloid-derived suppressor cell	CCL14	CCR1	0.00231170878334807	0	CCL14_CCR1	CCL14 - CCR1	CCL	Secreted Signaling	KEGG: hsa04060
5	Endothelial cell cluster2	Monocyte/Macrophage	MIF	CD74_CXCR4	0.14338651551429	0	MIF_CD74_CXCR4	MIF - (CD74+CXCR4)	MIF	Secreted Signaling	PMID: 29637711; PMID: 24760155
6	Endothelial cell cluster2	T cell	MIF	CD74_CXCR4	0.106696887077634	0	MIF_CD74_CXCR4	MIF - (CD74+CXCR4)	MIF	Secreted Signaling	PMID: 29637711; PMID: 24760155
7	Endothelial cell cluster2	Myeloid-derived suppressor cell	MIF	CD74_CXCR4	0.140433154921155	0	MIF_CD74_CXCR4	MIF - (CD74+CXCR4)	MIF	Secreted Signaling	PMID: 29637711; PMID: 24760155
8	Endothelial cell cluster2	NK cell	MIF	CD74_CXCR4	0.111157678591678	0	MIF_CD74_CXCR4	MIF - (CD74+CXCR4)	MIF	Secreted Signaling	PMID: 29637711; PMID: 24760155
9	Endothelial cell cluster2	B Cell	MIF	CD74_CXCR4	0.188257653648791	0	MIF_CD74_CXCR4	MIF - (CD74+CXCR4)	MIF	Secreted Signaling	PMID: 29637711; PMID: 24760155
10	Endothelial cell cluster2	Monocyte/Macrophage	MIF	CD74_CD44	0.132019658418111	0	MIF_CD74_CD44	MIF - (CD74+CD44)	MIF	Secreted Signaling	PMID: 29637711; PMID: 26175090
11	Endothelial cell cluster2	T cell	MIF	CD74_CD44	0.0856777302411092	0	MIF_CD74_CD44	MIF - (CD74+CD44)	MIF	Secreted Signaling	PMID: 29637711; PMID: 26175090
12	Endothelial cell cluster2	Myeloid-derived suppressor cell	MIF	CD74_CD44	0.16414397528074	0	MIF_CD74_CD44	MIF - (CD74+CD44)	MIF	Secreted Signaling	PMID: 29637711; PMID: 26175090
13	Endothelial cell cluster2	NK cell	MIF	CD74_CD44	0.092172120423351	0	MIF_CD74_CD44	MIF - (CD74+CD44)	MIF	Secreted Signaling	PMID: 29637711; PMID: 26175090
14	Endothelial cell cluster2	B Cell	MIF	CD74_CD44	0.0634947496782999	0	MIF_CD74_CD44	MIF - (CD74+CD44)	MIF	Secreted Signaling	PMID: 29637711; PMID: 26175090
15	Endothelial cell cluster2	Endothelial cell cluster1	MIF	ACKR3	0.0179926082893349	0	MIF_ACKR3	MIF - ACKR3	MIF	Secreted Signaling	PMID: 26175090
16	Endothelial cell cluster2	Endothelial cell cluster1	NAMPT	INSR	0.00445942955009429	0	NAMPT_INSR	NAMPT - INSR	VISFATIN	Secreted Signaling	PMID: 28490838
17	Endothelial cell cluster2	Endothelial cell cluster1	NAMPT	ITGA5_ITGB1	0.0200134454166312	0.02	NAMPT_ITGA5_ITGB1	NAMPT - (ITGA5+ITGB1)	VISFATIN	Secreted Signaling	PMID: 28490838
18	Endothelial cell cluster2	Myeloid-derived suppressor cell	ANXA1	FPR2	0.00900103144469832	0	ANXA1_FPR2	ANXA1 - FPR2	ANNEXIN	Secreted Signaling	PMID: 23230437
19	Endothelial cell cluster2	Monocyte/Macrophage	ANXA1	FPR1	0.0222957280599739	0	ANXA1_FPR1	ANXA1 - FPR1	ANNEXIN	Secreted Signaling	PMID: 23230437
20	Endothelial cell cluster2	Myeloid-derived suppressor cell	ANXA1	FPR1	0.056318782127631	0	ANXA1_FPR1	ANXA1 - FPR1	ANNEXIN	Secreted Signaling	PMID: 23230437
21	Endothelial cell cluster2	Smooth muscle cell	GRN	SORT1	0.00167497156175187	0	GRN_SORT1	GRN - SORT1	GRN	Secreted Signaling	PMID: 29555433
22	Endothelial cell cluster2	Myeloid-derived suppressor cell	GRN	SORT1	0.00169646766993175	0.02	GRN_SORT1	GRN - SORT1	GRN	Secreted Signaling	PMID: 29555433
23	Endothelial cell cluster2	Smooth muscle cell	COL1A1	ITGA1_ITGB1	0.14354512653686	0	COL1A1_ITGA1_ITGB1	COL1A1 - (ITGA1+ITGB1)	COLLAGEN	ECM-Receptor	KEGG: hsa04512
24	Endothelial cell cluster2	Smooth muscle cell	COL4A1	ITGA1_ITGB1	0.191712410831623	0	COL4A1_ITGA1_ITGB1	COL4A1 - (ITGA1+ITGB1)	COLLAGEN	ECM-Receptor	KEGG: hsa04512
25	Endothelial cell cluster2	Fibroblast/Myofibroblast	COL4A1	ITGA1_ITGB1	0.141573857775916	0.02	COL4A1_ITGA1_ITGB1	COL4A1 - (ITGA1+ITGB1)	COLLAGEN	ECM-Receptor	KEGG: hsa04512
26	Endothelial cell cluster2	Smooth muscle cell	COL4A2	ITGA1_ITGB1	0.16693715838869	0	COL4A2_ITGA1_ITGB1	COL4A2 - (ITGA1+ITGB1)	COLLAGEN	ECM-Receptor	KEGG: hsa04512
27	Endothelial cell cluster2	Endothelial cell cluster1	COL1A1	ITGA2_ITGB1	0.0400279013994252	0	COL1A1_ITGA2_ITGB1	COL1A1 - (ITGA2+ITGB1)	COLLAGEN	ECM-Receptor	KEGG: hsa04512
28	Endothelial cell cluster2	Endothelial cell cluster1	COL1A2	ITGA2_ITGB1	0.0167600952805197	0	COL1A2_ITGA2_ITGB1	COL1A2 - (ITGA2+ITGB1)	COLLAGEN	ECM-Receptor	KEGG: hsa04512
29	Endothelial cell cluster2	Endothelial cell cluster1	COL4A1	ITGA2_ITGB1	0.0557193027772182	0	COL4A1_ITGA2_ITGB1	COL4A1 - (ITGA2+ITGB1)	COLLAGEN	ECM-Receptor	KEGG: hsa04512
30	Endothelial cell cluster2	Endothelial cell cluster1	COL4A2	ITGA2_ITGB1	0.0474861328926425	0	COL4A2_ITGA2_ITGB1	COL4A2 - (ITGA2+ITGB1)	COLLAGEN	ECM-Receptor	KEGG: hsa04512
31	Endothelial cell cluster2	Endothelial cell cluster1	COL6A2	ITGA2_ITGB1	0.012757051720612	0	COL6A2_ITGA2_ITGB1	COL6A2 - (ITGA2+ITGB1)	COLLAGEN	ECM-Receptor	KEGG: hsa04512
32	Endothelial cell cluster2	Endothelial cell cluster1	FN1	ITGA5_ITGB1	0.085862578276786	0	FN1_ITGA5_ITGB1	FN1 - (ITGA5+ITGB1)	FN1	ECM-Receptor	KEGG: hsa04512
33	Endothelial cell cluster2	Endothelial cell cluster1	LAMA4	ITGA2_ITGB1	0.0128181058510165	0	LAMA4_ITGA2_ITGB1	LAMA4 - (ITGA2+ITGB1)	LAMININ	ECM-Receptor	KEGG: hsa04512
34	Endothelial cell cluster2	Endothelial cell cluster1	LAMB1	ITGA2_ITGB1	0.0050472034662658	0	LAMB1_ITGA2_ITGB1	LAMB1 - (ITGA2+ITGB1)	LAMININ	ECM-Receptor	KEGG: hsa04512
35	Endothelial cell cluster2	Endothelial cell cluster1	LAMA4	ITGA6_ITGB1	0.038978585871237	0	LAMA4_ITGA6_ITGB1	LAMA4 - (ITGA6+ITGB1)	LAMININ	ECM-Receptor	KEGG: hsa04512
36	Endothelial cell cluster2	Endothelial cell cluster2	LAMA4	ITGA6_ITGB1	0.00879681310733445	0.04	LAMA4_ITGA6_ITGB1	LAMA4 - (ITGA6+ITGB1)	LAMININ	ECM-Receptor	KEGG: hsa04512
37	Endothelial cell cluster2	Endothelial cell cluster1	LAMB1	ITGA6_ITGB1	0.0155986452072646	0	LAMB1_ITGA6_ITGB1	LAMB1 - (ITGA6+ITGB1)	LAMININ	ECM-Receptor	KEGG: hsa04512
38	Endothelial cell cluster2	Endothelial cell cluster2	LAMB1	ITGA6_ITGB1	0.00345526323138902	0.04	LAMB1_ITGA6_ITGB1	LAMB1 - (ITGA6+ITGB1)	LAMININ	ECM-Receptor	KEGG: hsa04512
39	Endothelial cell cluster2	Smooth muscle cell	LAMA4	ITGA7_ITGB1	0.016327265401438	0	LAMA4_ITGA7_ITGB1	LAMA4 - (ITGA7+ITGB1)	LAMININ	ECM-Receptor	KEGG: hsa04512
40	Endothelial cell cluster2	Smooth muscle cell	LAMB1	ITGA7_ITGB1	0.00644283989667258	0	LAMB1_ITGA7_ITGB1	LAMB1 - (ITGA7+ITGB1)	LAMININ	ECM-Receptor	KEGG: hsa04512
41	Endothelial cell cluster2	Fibroblast/Myofibroblast	COL1A1	ITGA11_ITGB1	0.0449026223811691	0	COL1A1_ITGA11_ITGB1	COL1A1 - (ITGA11+ITGB1)	COLLAGEN	ECM-Receptor	KEGG: hsa04512
42	Endothelial cell cluster2	Fibroblast/Myofibroblast	COL1A2	ITGA11_ITGB1	0.0188568524997215	0	COL1A2_ITGA11_ITGB1	COL1A2 - (ITGA11+ITGB1)	COLLAGEN	ECM-Receptor	KEGG: hsa04512
43	Endothelial cell cluster2	Fibroblast/Myofibroblast	COL4A1	ITGA11_ITGB1	0.0623807939527945	0	COL4A1_ITGA11_ITGB1	COL4A1 - (ITGA11+ITGB1)	COLLAGEN	ECM-Receptor	KEGG: hsa04512
44	Endothelial cell cluster2	Fibroblast/Myofibroblast	COL4A2	ITGA11_ITGB1	0.053218786809863	0	COL4A2_ITGA11_ITGB1	COL4A2 - (ITGA11+ITGB1)	COLLAGEN	ECM-Receptor	KEGG: hsa04512
45	Endothelial cell cluster2	Fibroblast/Myofibroblast	COL6A2	ITGA11_ITGB1	0.0143603258377893	0	COL6A2_ITGA11_ITGB1	COL6A2 - (ITGA11+ITGB1)	COLLAGEN	ECM-Receptor	KEGG: hsa04512
46	Endothelial cell cluster2	Smooth muscle cell	FN1	ITGAV_ITGB1	0.112046809496968	0	FN1_ITGAV_ITGB1	FN1 - (ITGAV+ITGB1)	FN1	ECM-Receptor	KEGG: hsa04512
47	Endothelial cell cluster2	Monocyte/Macrophage	FN1	CD44	0.0575919458921964	0	FN1_CD44	FN1 - CD44	FN1	ECM-Receptor	KEGG: hsa04512
48	Endothelial cell cluster2	T cell	FN1	CD44	0.0738318531190149	0	FN1_CD44	FN1 - CD44	FN1	ECM-Receptor	KEGG: hsa04512
49	Endothelial cell cluster2	Myeloid-derived suppressor cell	FN1	CD44	0.123755393298791	0	FN1_CD44	FN1 - CD44	FN1	ECM-Receptor	KEGG: hsa04512
50	Endothelial cell cluster2	NK cell	FN1	CD44	0.0597132295520565	0	FN1_CD44	FN1 - CD44	FN1	ECM-Receptor	KEGG: hsa04512
51	Endothelial cell cluster2	Common myeloid progenitor	FN1	CD44	0.111367340564332	0	FN1_CD44	FN1 - CD44	FN1	ECM-Receptor	KEGG: hsa04512
52	Endothelial cell cluster2	Monocyte/Macrophage	COL1A1	CD44	0.0599121644549144	0	COL1A1_CD44	COL1A1 - CD44	COLLAGEN	ECM-Receptor	KEGG: hsa04512
53	Endothelial cell cluster2	T cell	COL1A1	CD44	0.0767530468736297	0	COL1A1_CD44	COL1A1 - CD44	COLLAGEN	ECM-Receptor	KEGG: hsa04512
54	Endothelial cell cluster2	Myeloid-derived suppressor cell	COL1A1	CD44	0.128378043251312	0	COL1A1_CD44	COL1A1 - CD44	COLLAGEN	ECM-Receptor	KEGG: hsa04512
55	Endothelial cell cluster2	NK cell	COL1A1	CD44	0.0621132760741483	0	COL1A1_CD44	COL1A1 - CD44	COLLAGEN	ECM-Receptor	KEGG: hsa04512
56	Endothelial cell cluster2	Common myeloid progenitor	COL1A1	CD44	0.115588298656077	0	COL1A1_CD44	COL1A1 - CD44	COLLAGEN	ECM-Receptor	KEGG: hsa04512
57	Endothelial cell cluster2	Monocyte/Macrophage	COL1A2	CD44	0.0253915678221659	0.04	COL1A2_CD44	COL1A2 - CD44	COLLAGEN	ECM-Receptor	KEGG: hsa04512
58	Endothelial cell cluster2	T cell	COL1A2	CD44	0.0328682190717007	0	COL1A2_CD44	COL1A2 - CD44	COLLAGEN	ECM-Receptor	KEGG: hsa04512
59	Endothelial cell cluster2	Myeloid-derived suppressor cell	COL1A2	CD44	0.0567914670270103	0	COL1A2_CD44	COL1A2 - CD44	COLLAGEN	ECM-Receptor	KEGG: hsa04512
60	Endothelial cell cluster2	Common myeloid progenitor	COL1A2	CD44	0.0507185869503354	0.02	COL1A2_CD44	COL1A2 - CD44	COLLAGEN	ECM-Receptor	KEGG: hsa04512
61	Endothelial cell cluster2	Monocyte/Macrophage	COL4A1	CD44	0.0827266963230043	0	COL4A1_CD44	COL4A1 - CD44	COLLAGEN	ECM-Receptor	KEGG: hsa04512
62	Endothelial cell cluster2	T cell	COL4A1	CD44	0.105262511199332	0	COL4A1_CD44	COL4A1 - CD44	COLLAGEN	ECM-Receptor	KEGG: hsa04512
63	Endothelial cell cluster2	Myeloid-derived suppressor cell	COL4A1	CD44	0.172480886014178	0	COL4A1_CD44	COL4A1 - CD44	COLLAGEN	ECM-Receptor	KEGG: hsa04512
64	Endothelial cell cluster2	NK cell	COL4A1	CD44	0.0856895896387397	0	COL4A1_CD44	COL4A1 - CD44	COLLAGEN	ECM-Receptor	KEGG: hsa04512
65	Endothelial cell cluster2	Common myeloid progenitor	COL4A1	CD44	0.15608417488834	0	COL4A1_CD44	COL4A1 - CD44	COLLAGEN	ECM-Receptor	KEGG: hsa04512
66	Endothelial cell cluster2	Monocyte/Macrophage	COL4A2	CD44	0.070802091345414	0	COL4A2_CD44	COL4A2 - CD44	COLLAGEN	ECM-Receptor	KEGG: hsa04512
67	Endothelial cell cluster2	T cell	COL4A2	CD44	0.0904096658344565	0	COL4A2_CD44	COL4A2 - CD44	COLLAGEN	ECM-Receptor	KEGG: hsa04512
68	Endothelial cell cluster2	Myeloid-derived suppressor cell	COL4A2	CD44	0.149730559116108	0	COL4A2_CD44	COL4A2 - CD44	COLLAGEN	ECM-Receptor	KEGG: hsa04512
69	Endothelial cell cluster2	NK cell	COL4A2	CD44	0.0733720618828647	0	COL4A2_CD44	COL4A2 - CD44	COLLAGEN	ECM-Receptor	KEGG: hsa04512
70	Endothelial cell cluster2	Common myeloid progenitor	COL4A2	CD44	0.135143383935843	0	COL4A2_CD44	COL4A2 - CD44	COLLAGEN	ECM-Receptor	KEGG: hsa04512
71	Endothelial cell cluster2	Monocyte/Macrophage	COL6A2	CD44	0.0193675594590557	0	COL6A2_CD44	COL6A2 - CD44	COLLAGEN	ECM-Receptor	KEGG: hsa04512
72	Endothelial cell cluster2	T cell	COL6A2	CD44	0.0251161282718103	0	COL6A2_CD44	COL6A2 - CD44	COLLAGEN	ECM-Receptor	KEGG: hsa04512
73	Endothelial cell cluster2	Myeloid-derived suppressor cell	COL6A2	CD44	0.0436516599671188	0	COL6A2_CD44	COL6A2 - CD44	COLLAGEN	ECM-Receptor	KEGG: hsa04512
74	Endothelial cell cluster2	NK cell	COL6A2	CD44	0.0201109695676628	0.02	COL6A2_CD44	COL6A2 - CD44	COLLAGEN	ECM-Receptor	KEGG: hsa04512
75	Endothelial cell cluster2	Common myeloid progenitor	COL6A2	CD44	0.0389258713684308	0.03	COL6A2_CD44	COL6A2 - CD44	COLLAGEN	ECM-Receptor	KEGG: hsa04512
76	Endothelial cell cluster2	Monocyte/Macrophage	LAMA4	CD44	0.0194596272939473	0	LAMA4_CD44	LAMA4 - CD44	LAMININ	ECM-Receptor	KEGG: hsa04512
77	Endothelial cell cluster2	T cell	LAMA4	CD44	0.0252348199449374	0	LAMA4_CD44	LAMA4 - CD44	LAMININ	ECM-Receptor	KEGG: hsa04512
78	Endothelial cell cluster2	Myeloid-derived suppressor cell	LAMA4	CD44	0.0438540049898263	0	LAMA4_CD44	LAMA4 - CD44	LAMININ	ECM-Receptor	KEGG: hsa04512
79	Endothelial cell cluster2	NK cell	LAMA4	CD44	0.0202064985421883	0	LAMA4_CD44	LAMA4 - CD44	LAMININ	ECM-Receptor	KEGG: hsa04512
80	Endothelial cell cluster2	Common myeloid progenitor	LAMA4	CD44	0.0391072060324404	0	LAMA4_CD44	LAMA4 - CD44	LAMININ	ECM-Receptor	KEGG: hsa04512
81	Endothelial cell cluster2	T cell	LAMB1	CD44	0.0100127065219648	0	LAMB1_CD44	LAMB1 - CD44	LAMININ	ECM-Receptor	KEGG: hsa04512
82	Endothelial cell cluster2	Myeloid-derived suppressor cell	LAMB1	CD44	0.0176032808609796	0	LAMB1_CD44	LAMB1 - CD44	LAMININ	ECM-Receptor	KEGG: hsa04512
83	Endothelial cell cluster2	Common myeloid progenitor	LAMB1	CD44	0.0156513735174899	0.03	LAMB1_CD44	LAMB1 - CD44	LAMININ	ECM-Receptor	KEGG: hsa04512
84	Endothelial cell cluster2	Endothelial cell cluster1	HSPG2	DAG1	0.0099025044486583	0	HSPG2_DAG1	HSPG2 - DAG1	HSPG	ECM-Receptor	KEGG: hsa04512
85	Endothelial cell cluster2	Endothelial cell cluster1	LAMA4	DAG1	0.00311420005195274	0	LAMA4_DAG1	LAMA4 - DAG1	LAMININ	ECM-Receptor	KEGG: hsa04512
86	Endothelial cell cluster2	Endothelial cell cluster1	LAMB1	DAG1	0.00121897008129191	0	LAMB1_DAG1	LAMB1 - DAG1	LAMININ	ECM-Receptor	KEGG: hsa04512
87	Endothelial cell cluster2	Myeloid-derived suppressor cell	ANXA1	FPR2_LXA4	0.00803128873412447	0	ANXA1_FPR2_LXA4	ANXA1 - (FPR2+LXA4)	ANXA1	Cell-Cell Contact	PMID: 22610094
88	Endothelial cell cluster2	Monocyte/Macrophage	APP	CD74	0.0694832159744435	0	APP_CD74	APP - CD74	APP	Cell-Cell Contact	PMID: 19849849
89	Endothelial cell cluster2	Myeloid-derived suppressor cell	APP	CD74	0.0511076755679027	0	APP_CD74	APP - CD74	APP	Cell-Cell Contact	PMID: 19849849
90	Endothelial cell cluster2	B Cell	APP	CD74	0.0597396610771626	0	APP_CD74	APP - CD74	APP	Cell-Cell Contact	PMID: 19849849
91	Endothelial cell cluster2	Monocyte/Macrophage	CD99	PILRA	0.00956593306350709	0	CD99_PILRA	CD99 - PILRA	CD99	Cell-Cell Contact	PMID: 18234675
92	Endothelial cell cluster2	Myeloid-derived suppressor cell	CD99	PILRA	0.0124240562674704	0	CD99_PILRA	CD99 - PILRA	CD99	Cell-Cell Contact	PMID: 18234675
93	Endothelial cell cluster2	Endothelial cell cluster1	CDH5	CDH5	0.0340314103871527	0	CDH5_CDH5	CDH5 - CDH5	CDH5	Cell-Cell Contact	KEGG: hsa04514
94	Endothelial cell cluster2	Endothelial cell cluster2	CDH5	CDH5	0.00888530226954422	0	CDH5_CDH5	CDH5 - CDH5	CDH5	Cell-Cell Contact	KEGG: hsa04514
95	Endothelial cell cluster2	NK cell	CLEC2B	KLRB1	0.0292544613554627	0	CLEC2B_KLRB1	CLEC2B - KLRB1	CLEC	Cell-Cell Contact	PMID: 24223577
96	Endothelial cell cluster2	Smooth muscle cell	ESAM	ESAM	0.00296472653637994	0	ESAM_ESAM	ESAM - ESAM	ESAM	Cell-Cell Contact	KEGG: hsa04514; PMID: 11279107
97	Endothelial cell cluster2	Endothelial cell cluster1	ESAM	ESAM	0.0208663009618704	0	ESAM_ESAM	ESAM - ESAM	ESAM	Cell-Cell Contact	KEGG: hsa04514; PMID: 11279107
98	Endothelial cell cluster2	Endothelial cell cluster2	ESAM	ESAM	0.00471547202950366	0	ESAM_ESAM	ESAM - ESAM	ESAM	Cell-Cell Contact	KEGG: hsa04514; PMID: 11279107
99	Endothelial cell cluster2	T cell	ICAM2	ITGAL_ITGB2	0.00702368311654896	0	ICAM2_ITGAL_ITGB2	ICAM2 - (ITGAL+ITGB2)	ICAM	Cell-Cell Contact	KEGG: hsa04514
100	Endothelial cell cluster2	Myeloid-derived suppressor cell	ICAM2	ITGAL_ITGB2	0.0081423478914736	0	ICAM2_ITGAL_ITGB2	ICAM2 - (ITGAL+ITGB2)	ICAM	Cell-Cell Contact	KEGG: hsa04514
101	Endothelial cell cluster2	NK cell	ICAM2	ITGAL_ITGB2	0.0133402945495078	0	ICAM2_ITGAL_ITGB2	ICAM2 - (ITGAL+ITGB2)	ICAM	Cell-Cell Contact	KEGG: hsa04514
102	Endothelial cell cluster2	Monocyte/Macrophage	ICAM2	ITGAM_ITGB2	0.00670048509050365	0	ICAM2_ITGAM_ITGB2	ICAM2 - (ITGAM+ITGB2)	ICAM	Cell-Cell Contact	KEGG: hsa04514
103	Endothelial cell cluster2	Myeloid-derived suppressor cell	ICAM2	ITGAM_ITGB2	0.00814161637144143	0	ICAM2_ITGAM_ITGB2	ICAM2 - (ITGAM+ITGB2)	ICAM	Cell-Cell Contact	KEGG: hsa04514
104	Endothelial cell cluster2	T cell	HLA-A	CD8A	0.0340888028437592	0	HLA-A_CD8A	HLA-A - CD8A	MHC-I	Cell-Cell Contact	KEGG: hsa04514
105	Endothelial cell cluster2	T cell	HLA-B	CD8A	0.0339964196847369	0	HLA-B_CD8A	HLA-B - CD8A	MHC-I	Cell-Cell Contact	KEGG: hsa04514
106	Endothelial cell cluster2	T cell	HLA-C	CD8A	0.0300779409861603	0	HLA-C_CD8A	HLA-C - CD8A	MHC-I	Cell-Cell Contact	KEGG: hsa04514
107	Endothelial cell cluster2	T cell	HLA-E	CD8A	0.02661177414485	0	HLA-E_CD8A	HLA-E - CD8A	MHC-I	Cell-Cell Contact	KEGG: hsa04514
108	Endothelial cell cluster2	T cell	HLA-A	CD8B	0.0243150791776138	0	HLA-A_CD8B	HLA-A - CD8B	MHC-I	Cell-Cell Contact	KEGG: hsa04514
109	Endothelial cell cluster2	T cell	HLA-B	CD8B	0.024248518577254	0	HLA-B_CD8B	HLA-B - CD8B	MHC-I	Cell-Cell Contact	KEGG: hsa04514
110	Endothelial cell cluster2	T cell	HLA-C	CD8B	0.0214286740189987	0	HLA-C_CD8B	HLA-C - CD8B	MHC-I	Cell-Cell Contact	KEGG: hsa04514
111	Endothelial cell cluster2	T cell	HLA-E	CD8B	0.018939780964008	0	HLA-E_CD8B	HLA-E - CD8B	MHC-I	Cell-Cell Contact	KEGG: hsa04514
112	Endothelial cell cluster2	NK cell	HLA-E	KLRC1	0.0229262314058742	0	HLA-E_KLRC1	HLA-E - KLRC1	MHC-I	Cell-Cell Contact	PMID: 24223577
113	Endothelial cell cluster2	NK cell	HLA-E	KLRC2	0.0215884261456586	0	HLA-E_KLRC2	HLA-E - KLRC2	MHC-I	Cell-Cell Contact	PMID: 26697006
114	Endothelial cell cluster2	T cell	HLA-E	KLRK1	0.0254626922409242	0	HLA-E_KLRK1	HLA-E - KLRK1	MHC-I	Cell-Cell Contact	PMID: 28484462
115	Endothelial cell cluster2	NK cell	HLA-E	KLRK1	0.0707087512056283	0	HLA-E_KLRK1	HLA-E - KLRK1	MHC-I	Cell-Cell Contact	PMID: 28484462
116	Endothelial cell cluster2	NK cell	HLA-E	CD94:NKG2A	0.0528204679585367	0	HLA-E_CD94:NKG2A	HLA-E - CD94:NKG2A	MHC-I	Cell-Cell Contact	PMID: 28484462
117	Endothelial cell cluster2	NK cell	HLA-E	CD94:NKG2C	0.0513031957796439	0	HLA-E_CD94:NKG2C	HLA-E - CD94:NKG2C	MHC-I	Cell-Cell Contact	PMID: 28484462
118	Endothelial cell cluster2	NK cell	HLA-E	CD94:NKG2E	0.0546178006256835	0	HLA-E_CD94:NKG2E	HLA-E - CD94:NKG2E	MHC-I	Cell-Cell Contact	PMID: 28484462
119	Endothelial cell cluster2	Monocyte/Macrophage	HLA-DPA1	CD4	0.0124040155672385	0	HLA-DPA1_CD4	HLA-DPA1 - CD4	MHC-II	Cell-Cell Contact	KEGG: hsa04514
120	Endothelial cell cluster2	Myeloid-derived suppressor cell	HLA-DPA1	CD4	0.0104598950331885	0	HLA-DPA1_CD4	HLA-DPA1 - CD4	MHC-II	Cell-Cell Contact	KEGG: hsa04514
121	Endothelial cell cluster2	Monocyte/Macrophage	HLA-DRA	CD4	0.0198452890143187	0	HLA-DRA_CD4	HLA-DRA - CD4	MHC-II	Cell-Cell Contact	KEGG: hsa04514
122	Endothelial cell cluster2	Myeloid-derived suppressor cell	HLA-DRA	CD4	0.0167546604863075	0	HLA-DRA_CD4	HLA-DRA - CD4	MHC-II	Cell-Cell Contact	KEGG: hsa04514
123	Endothelial cell cluster2	Monocyte/Macrophage	HLA-DRB1	CD4	0.0153361674226317	0	HLA-DRB1_CD4	HLA-DRB1 - CD4	MHC-II	Cell-Cell Contact	KEGG: hsa04514
124	Endothelial cell cluster2	Myeloid-derived suppressor cell	HLA-DRB1	CD4	0.0129385022379498	0	HLA-DRB1_CD4	HLA-DRB1 - CD4	MHC-II	Cell-Cell Contact	KEGG: hsa04514
125	Endothelial cell cluster2	Monocyte/Macrophage	PECAM1	PECAM1	0.0145110343457944	0	PECAM1_PECAM1	PECAM1 - PECAM1	PECAM1	Cell-Cell Contact	KEGG: hsa04514
126	Endothelial cell cluster2	Endothelial cell cluster1	PECAM1	PECAM1	0.0561237569852576	0	PECAM1_PECAM1	PECAM1 - PECAM1	PECAM1	Cell-Cell Contact	KEGG: hsa04514
127	Endothelial cell cluster2	Endothelial cell cluster2	PECAM1	PECAM1	0.0142729877711157	0	PECAM1_PECAM1	PECAM1 - PECAM1	PECAM1	Cell-Cell Contact	KEGG: hsa04514
128	Endothelial cell cluster2	Myeloid-derived suppressor cell	PECAM1	PECAM1	0.0195410089065257	0	PECAM1_PECAM1	PECAM1 - PECAM1	PECAM1	Cell-Cell Contact	KEGG: hsa04514
129	Endothelial cell cluster2	Monocyte/Macrophage	THY1	ITGAM_ITGB2	0.00984905942543751	0	THY1_ITGAM_ITGB2	THY1 - (ITGAM+ITGB2)	THY1	Cell-Cell Contact	PMID: 15850796
130	Endothelial cell cluster2	Myeloid-derived suppressor cell	THY1	ITGAM_ITGB2	0.0119592285061824	0	THY1_ITGAM_ITGB2	THY1 - (ITGAM+ITGB2)	THY1	Cell-Cell Contact	PMID: 15850796
131	Endothelial cell cluster2	Monocyte/Macrophage	THY1	ITGAX_ITGB2	0.010745895944143	0	THY1_ITGAX_ITGB2	THY1 - (ITGAX+ITGB2)	THY1	Cell-Cell Contact	PMID: 15850796
132	Endothelial cell cluster2	Myeloid-derived suppressor cell	THY1	ITGAX_ITGB2	0.0252805829881799	0	THY1_ITGAX_ITGB2	THY1 - (ITGAX+ITGB2)	THY1	Cell-Cell Contact	PMID: 15850796
