# Supplementary material for: Case Report: Single-cell RNA sequencing reveals cellular and molecular mechanisms in newborn cardiac hemangioma formation
Source: Front Cardiovasc Med. 2025 Dec 8;12:1682677. doi: 10.3389/fcvm.2025.1682677 (PMC12722891; doi:10.3389/fcvm.2025.1682677)
Supplement: Supplementary file 6 [file Datasheet5.csv]

	ONTOLOGY	ID	Description	GeneRatio	BgRatio	RichFactor	FoldEnrichment	zScore	pvalue	p.adjust	qvalue	geneID	Count
GO:0034976	BP	GO:0034976	response to endoplasmic reticulum stress	90/2789	259/18614	0.347490347490348	2.31917724208868	8.97504065490247	1.53000801294516e-15	9.42025933570336e-12	7.35531220539006e-12	UBXN4/PDIA3/CCDC47/HSP90B1/TMBIM6/PDIA6/CAV1/CANX/CALR/BCAP31/SERINC3/DNAJC3/DNAJC10/HSPA5/EIF4G1/EIF2AK2/PDIA4/DDX3X/ERLEC1/TMCO1/PPP1R15A/MANF/UFL1/MAN1A1/TXNDC12/HM13/ITPR1/JUN/NFE2L2/STT3B/UBE2G2/ATF6/ERP44/FLOT1/TMX1/MBTPS1/ATXN3/PPP1R15B/UFM1/ATP2A2/DDRGK1/TRIM25/WFS1/ATF6B/CERT1/AUP1/DERL1/SEL1L/PSMC6/TMEM33/CLU/PIK3R1/EDEM3/TNFRSF10B/FAF2/OPA1/CREBZF/DAB2IP/UGGT1/ERO1A/TMTC3/RASGRF2/MAN1B…	90
GO:0006486	BP	GO:0006486	protein glycosylation	80/2789	226/18614	0.353982300884956	2.36250503717195	8.6513857133204	1.79301926028405e-14	3.67987319518963e-11	2.87323472340956e-11	RPN2/TMEM165/TMEM59/TRIP11/MAN1A2/GALNT1/DDOST/RPN1/MAN1A1/MAGT1/OGA/MGAT4A/STT3B/MGAT1/MLEC/ST8SIA4/ST6GAL1/DAD1/MAN2A1/EOGT/B4GALT5/DPY19L4/ALG5/DPY19L1/ARFGEF1/ST8SIA6/MPDU1/GALNT11/B4GALT1/EXT2/GXYLT1/EDEM3/GALNT7/FUT11/PSEN1/TET2/GALNT18/UGGT1/TMTC3/MAN1B1/GALNT10/DPM3/NUS1/B3GAT3/EXT1/MGAT5/ST3GAL1/B4GAT1/POGLUT3/PLOD3/TET1/B3GNT2/MGAT2/ST3GAL6/OGT/ST6GALNAC4/DPM2/STT3A/C1GALT1C1/EXTL3/TUSC…	80
GO:0043413	BP	GO:0043413	macromolecule glycosylation	80/2789	226/18614	0.353982300884956	2.36250503717195	8.6513857133204	1.79301926028405e-14	3.67987319518963e-11	2.87323472340956e-11	RPN2/TMEM165/TMEM59/TRIP11/MAN1A2/GALNT1/DDOST/RPN1/MAN1A1/MAGT1/OGA/MGAT4A/STT3B/MGAT1/MLEC/ST8SIA4/ST6GAL1/DAD1/MAN2A1/EOGT/B4GALT5/DPY19L4/ALG5/DPY19L1/ARFGEF1/ST8SIA6/MPDU1/GALNT11/B4GALT1/EXT2/GXYLT1/EDEM3/GALNT7/FUT11/PSEN1/TET2/GALNT18/UGGT1/TMTC3/MAN1B1/GALNT10/DPM3/NUS1/B3GAT3/EXT1/MGAT5/ST3GAL1/B4GAT1/POGLUT3/PLOD3/TET1/B3GNT2/MGAT2/ST3GAL6/OGT/ST6GALNAC4/DPM2/STT3A/C1GALT1C1/EXTL3/TUSC…	80
GO:0009101	BP	GO:0009101	glycoprotein biosynthetic process	102/2789	324/18614	0.314814814814815	2.1010982298182	8.39367797235345	3.37464568083778e-14	5.19442336422955e-11	4.0557912695753e-11	BMPR2/RPN2/ITM2A/TMEM165/PLCB1/TMEM59/TRIP11/TM9SF2/MAN1A2/GALNT1/DDOST/RPN1/ITM2B/MAN1A1/MAGT1/OGA/TCF7L2/CSGALNACT1/MGAT4A/STT3B/MGAT1/MLEC/ST8SIA4/IL33/ST6GAL1/DAD1/AGO2/MAN2A1/EOGT/GOLPH3/GLCE/NDST1/B4GALT5/DPY19L4/ALG5/DPY19L1/ARFGEF1/ST8SIA6/MPDU1/GALNT11/B4GALT1/HS2ST1/EXT2/BACE2/HBEGF/GXYLT1/EDEM3/GALNT7/FUT11/NCSTN/PSEN1/TET2/GALNT18/UGGT1/TMTC3/FAM20B/MAN1B1/GALNT10/DPM3/NUS1/B3GAT3/EXT…	102
GO:0070085	BP	GO:0070085	glycosylation	83/2789	245/18614	0.338775510204082	2.26101374935058	8.34104940263253	9.70172807131423e-14	1.19467079470163e-10	9.32795623193517e-11	RPN2/TMEM165/TMEM59/TRIP11/MAN1A2/GALNT1/DDOST/RPN1/MAN1A1/MAGT1/OGA/MGAT4A/STT3B/MGAT1/MLEC/ST8SIA4/ST6GAL1/DAD1/MAN2A1/EOGT/B4GALT5/DPY19L4/ALG5/DPY19L1/ARFGEF1/ST8SIA6/MPDU1/GALNT11/B4GALT1/EXT2/GXYLT1/EDEM3/GALNT7/FUT11/PSEN1/TET2/GALNT18/UGGT1/TMTC3/MAN1B1/GALNT10/DPM3/NUS1/B3GAT3/EXT1/MGAT5/ST3GAL1/B4GAT1/POGLUT3/PLOD3/TET1/CLN5/B3GNT2/MGAT2/ST3GAL6/OGT/ST6GALNAC4/DPM2/STT3A/C1GALT1C1/EXTL3…	83
GO:0009100	BP	GO:0009100	glycoprotein metabolic process	117/2789	401/18614	0.291770573566085	1.9472991955393	8.05061758318171	1.73946658538855e-13	1.78498262770622e-10	1.39370945534553e-10	BMPR2/RPN2/ITM2A/TMEM165/PLCB1/TMEM59/TRIP11/TM9SF2/MAN1A2/GALNT1/SULF2/DDOST/RPN1/ITM2B/GANAB/MAN1A1/MAGT1/OGA/TCF7L2/CSGALNACT1/MGAT4A/STT3B/MGAT1/ERP44/MLEC/GNPTAB/ST8SIA4/IL33/ST6GAL1/DAD1/AGO2/MAN2A1/BMP2/HGSNAT/EOGT/GOLPH3/GLCE/NDST1/B4GALT5/DPY19L4/ALG5/DPY19L1/ARFGEF1/ST8SIA6/MPDU1/GALNT11/B4GALT1/HS2ST1/EXT2/BACE2/HBEGF/GXYLT1/EDEM3/GALNT7/FUT11/NCSTN/PSEN1/TET2/GALNT18/UGGT1/TMTC3/FAM20…	117
GO:0035966	BP	GO:0035966	response to topologically incorrect protein	61/2789	164/18614	0.371951219512195	2.48243097884546	8.00495338478365	1.96680416551782e-12	1.6558974677977e-09	1.29292012265579e-09	UBXN4/TMBIM6/TRAM1/SERPINH1/DNAJC3/DNAJC10/HSPA5/EIF2AK2/HSPH1/ERLEC1/CREBRF/PPP1R15A/MANF/UFL1/DNAJB14/NFE2L2/STT3B/ATF6/ERP44/MBTPS1/ATXN3/PPP1R15B/HSPA1B/DDRGK1/WFS1/ATF6B/AUP1/DERL1/HSPA9/TMEM33/CLU/BAG3/PIK3R1/EDEM3/DNAJB1/FAF2/CREBZF/DAB2IP/UGGT1/ERO1A/HSP90AA1/XBP1/THBS1/UBE2W/HSP90AB1/TOR1A/AMFR/DNAJC18/DERL2/DAXX/NGLY1/HSPA8/BCL2L11/DNAJB9/BOK/JKAMP/HSPA1A/PTPN1/HSPA13/HSPA2/TMTC4	61
GO:0071559	BP	GO:0071559	response to transforming growth factor beta	88/2789	280/18614	0.314285714285714	2.0975669722891	7.76858672741861	2.15156403157083e-12	1.6558974677977e-09	1.29292012265579e-09	ROCK2/FBN1/CDH5/ENG/CAV1/STAT3/TGFBR2/CD109/ARID4B/ROCK1/ZEB1/ACVRL1/YES1/GLG1/MEF2C/CFLAR/ZFP36L2/HTRA1/HSPA5/SMURF2/ZFP36L1/HYAL2/ARID4A/HIPK2/SMAD5/CRK/APPL1/COL4A2/ADAM17/FYN/SKIL/SMAD7/JUN/CREBBP/NPNT/NR3C1/USP9X/SMAD2/ZBTB7A/ZFHX3/PDE2A/PXN/BMP2/SMAD1/PDGFD/ZNF451/EDN1/PTPRK/TGFBR3/LATS2/LATS1/LTBP3/ZMIZ1/SIN3A/SKI/TNXB/FOS/TRIM33/LTBP1/IGF1R/NFKBIZ/CLDN5/SMAD3/SAP30L/SMAD9/THBS1/HSP90AB1/S…	88
GO:0043161	BP	GO:0043161	proteasome-mediated ubiquitin-dependent protein catabolic process	121/2789	439/18614	0.275626423690205	1.83955190052688	7.47314116339475	4.89373305879229e-12	3.34785716033157e-09	2.6139975297666e-09	UBXN4/CCDC47/HSP90B1/CAV1/CANX/CALR/BCAP31/WWTR1/DNAJC10/HECTD1/CD2AP/APC/HSPA5/SMURF2/ERLEC1/NEMF/TBL1XR1/CRBN/UFL1/MAN1A1/WAC/PSMD1/RNF19A/SMAD7/SMARCC1/NFE2L2/HERC2/STT3B/UBE2G2/PSMD13/UBE2H/PHF20L1/IL33/USP9X/ATXN3/N4BP1/BAG5/RMND5A/TOPORS/FBXL3/WDR26/HSPA1B/DDRGK1/TRIM25/WFS1/SPOP/FBXW7/AUP1/DERL1/SEL1L/TRIB2/PRICKLE1/LTN1/PSMC6/SPSB3/CLU/PIAS1/UBXN7/IFI27/PSMD6/EDEM3/FAF2/CLOCK/PSEN1/SOCS4/…	121
GO:0031331	BP	GO:0031331	positive regulation of cellular catabolic process	123/2789	450/18614	0.273333333333333	1.82424763953627	7.4305131795454	6.0198485636199e-12	3.70642076062077e-09	2.89396298842654e-09	APP/MTDH/ROCK2/SPTLC2/CAV1/PIK3C2A/RB1CC1/BCAP31/ROCK1/KDR/ZBTB20/HECTD1/TMEM59/ZFP36L2/TNRC6B/ZFP36L1/PUM1/SNX9/CNOT6L/DHX36/GNAI3/UFL1/WAC/CELF1/RNF19A/SMAD7/NFE2L2/ATF6/POLR2G/ZC3HAV1/TRIM8/BTG2/GIGYF2/TNRC6A/TUT4/IL33/PRKAA1/CALCOCO2/AGO2/CCNY/INSR/HSPA1B/SH3D19/NRDC/CNOT2/DDRGK1/RC3H1/DTX3L/CAMKK2/FBXW7/FOXO1/DIS3/TRIB2/PRICKLE1/CNOT4/YTHDF3/CLU/PIAS1/RAB3GAP1/PAIP1/BAG3/VPS13D/ZFP36/CNOT8/T…	123
GO:0016032	BP	GO:0016032	viral process	117/2789	426/18614	0.274647887323944	1.83302107373535	7.30178265447356	1.41875706459453e-11	7.94117022428046e-09	6.20044355407006e-09	STOM/NRP1/NFIA/CAV1/CANX/RSF1/EIF3A/DDX6/SPCS3/ITGA5/HACD3/BSG/CD46/REST/NOTCH1/LAMP1/GALNT1/NECTIN2/PKN2/EIF2AK2/HYAL2/BST2/DDX3X/ITGB1/MPHOSPH8/GAS6/SCARB2/EFNB2/ADAR/ZDHHC20/VAPA/TASOR/JUN/RESF1/MGAT4A/PDCD6IP/VPS4B/MGAT1/MDFIC/ITGA2/OAS2/ZC3HAV1/TRIM8/ST6GAL1/TOP2B/CALCOCO2/NEDD4/EIF3B/N4BP1/PARP9/FMR1/DAG1/MAN2A1/SRPK2/EIF3D/INSR/ZNFX1/HSPA1B/CCNT2/PPIB/GSN/ADARB1/TRIM25/F11R/EPHA2/SP1/IST1/…	117
GO:0071560	BP	GO:0071560	cellular response to transforming growth factor beta stimulus	84/2789	274/18614	0.306569343065693	2.04606731868943	7.32311469702043	2.87778914024015e-11	1.47654564470488e-08	1.15288271960322e-08	FBN1/CDH5/ENG/CAV1/STAT3/TGFBR2/CD109/ARID4B/ZEB1/ACVRL1/YES1/GLG1/MEF2C/CFLAR/ZFP36L2/HTRA1/HSPA5/SMURF2/ZFP36L1/HYAL2/ARID4A/HIPK2/SMAD5/CRK/APPL1/COL4A2/ADAM17/FYN/SKIL/SMAD7/JUN/CREBBP/NPNT/NR3C1/USP9X/SMAD2/ZBTB7A/PDE2A/PXN/BMP2/SMAD1/PDGFD/ZNF451/EDN1/PTPRK/TGFBR3/LATS2/LATS1/LTBP3/ZMIZ1/SIN3A/SKI/TNXB/FOS/TRIM33/LTBP1/IGF1R/NFKBIZ/CLDN5/SMAD3/SAP30L/SMAD9/THBS1/HSP90AB1/SINHCAF/FURIN/TET1/…	84
GO:0003158	BP	GO:0003158	endothelium development	52/2789	137/18614	0.37956204379562	2.53322620409167	7.56155949769985	3.42928498828907e-11	1.62416212868429e-08	1.26814125842236e-08	HEG1/BMPR2/NRP1/RDX/ROCK2/PECAM1/CDH5/TIE1/NR2F2/MYADM/FSTL1/TJP1/ROCK1/ZEB1/JAG1/ACVRL1/KDR/PLCB1/S1PR1/ROBO4/EDNRB/NOTCH1/FOXP1/AFDN/CD34/ADD1/MSN/NOTCH4/RHOB/VEZF1/RBPJ/CLIC4/PDE2A/PRKD2/F11R/DLL1/BTG1/DLL4/PPP1R16B/ICAM1/CLDN5/APOLD1/TJP2/PLOD3/SOX17/PDE4D/BMP6/RAPGEF3/ACVR1/STARD13/ZDHHC21/RAP2C	52
GO:0048193	BP	GO:0048193	Golgi vesicle transport	87/2789	294/18614	0.295918367346939	1.97498188949298	7.07404903142859	9.99657956674396e-11	4.39635288517447e-08	3.43266006626464e-08	MACF1/SPTBN1/BCAP31/LMAN1/GOLGA4/TAPBP/PLPP3/GCC2/TMED10/TMED9/TRIP11/LAMP1/KDELR1/VPS13C/RAB6A/COPB1/ACSL3/MIA3/MYO5A/VAPA/YIPF4/LMAN2/SCAMP1/CNIH4/ERGIC1/SEC23A/BICD2/EXOC5/VPS13A/TMED7/GOPC/ERGIC2/ARF5/GOLPH3/ATP2C1/AP3D1/SAR1B/ARFGAP3/YIPF6/VAMP2/EXOC4/MIA2/AP2A1/ARFGAP2/VPS51/SEC24D/KIF13A/KLHL20/RAB8B/COPG1/SPAST/GAK/SEC22C/ARFGEF2/ANKFY1/SEC24A/SEC22B/HTT/GOLGA5/WHAMM/TRAPPC6B/EXOC6/INSIG1…	87
GO:0006986	BP	GO:0006986	response to unfolded protein	52/2789	142/18614	0.366197183098592	2.4440280983138	7.2514263879998	1.6039853336643e-10	6.58382513291408e-08	5.14063229392623e-08	UBXN4/TMBIM6/TRAM1/SERPINH1/DNAJC3/DNAJC10/HSPA5/EIF2AK2/HSPH1/ERLEC1/CREBRF/PPP1R15A/MANF/UFL1/NFE2L2/STT3B/ATF6/ERP44/MBTPS1/PPP1R15B/HSPA1B/DDRGK1/WFS1/ATF6B/DERL1/HSPA9/TMEM33/BAG3/PIK3R1/EDEM3/DNAJB1/FAF2/CREBZF/DAB2IP/ERO1A/HSP90AA1/XBP1/THBS1/HSP90AB1/AMFR/DERL2/DAXX/HSPA8/BCL2L11/DNAJB9/BOK/JKAMP/HSPA1A/PTPN1/HSPA13/HSPA2/TMTC4	52
GO:0031589	BP	GO:0031589	cell-substrate adhesion	100/2789	359/18614	0.278551532033426	1.85907429805314	6.89997660195752	1.84291096414076e-10	7.09175175388417e-08	5.53721998238872e-08	ITGA6/MACF1/NRP1/VWF/LAMC1/BCAM/ROCK2/UTRN/CALR/ADAM15/MYADM/LAMB1/DLC1/ROCK1/JAG1/ACVRL1/KDR/NID1/ITGA5/CDH13/LIMCH1/TEK/SLK/NOTCH1/EMP2/FZD4/HSD17B12/EFNA1/PTPRA/CD34/ACTN1/ITGB1/GAS6/PEAK1/CRK/JAM3/NID2/NEDD9/RSU1/ACTN4/ADAMTS9/NPNT/LIMS2/ITGA2/DOCK1/ST6GAL1/MMP14/ATXN3/PHLDB2/DAG1/ITGA1/PXN/APOD/CX3CL1/CORO1C/MDK/PTPRK/RASA1/RREB1/MKLN1/THSD1/GBP1/NF1/TNXB/PIK3R1/FBLN2/CDK6/TAOK2/SNED1/CLASP1…	100
GO:0072594	BP	GO:0072594	establishment of protein localization to organelle	119/2789	453/18614	0.262693156732892	1.75323428448406	6.81349415285858	2.05896302731322e-10	7.4570796230397e-08	5.82246696330617e-08	LEPROT/PTTG1IP/TRAM1/STAT3/SEC62/TPR/BCAP31/LMAN1/GCC2/SPCS3/NIPBL/LAMP2/NOTCH1/HUWE1/LAMP1/SEC63/HSPA5/RANBP2/SPCS2/HYAL2/KPNB1/TXNIP/VPS13C/PPP1R10/NCOA4/MAN1A1/APPL1/SCARB2/IPO7/KPNA4/VPS36/TNPO1/MDFIC/GNPTAB/TERF1/SEC61A1/IL33/USP9X/PRKAA1/DNAJC15/NEDD4/VPS13A/UFM1/NUP50/UBR5/APOD/RBM22/FBXW7/PRICKLE1/SRPRA/AP3D1/NF1/IPO9/MED1/CLU/LONP2/RAB3GAP1/BAG3/VPS13D/PIK3R1/CDKN1A/HGS/KPNA3/PSEN1/TIMM1…	119
GO:0045446	BP	GO:0045446	endothelial cell differentiation	46/2789	119/18614	0.38655462184874	2.57989520655878	7.25830445019779	2.24892359411674e-10	7.69256809387598e-08	6.00633570428722e-08	HEG1/BMPR2/NRP1/RDX/ROCK2/PECAM1/CDH5/TIE1/NR2F2/MYADM/FSTL1/TJP1/ROCK1/ZEB1/JAG1/ACVRL1/KDR/PLCB1/S1PR1/ROBO4/EDNRB/NOTCH1/AFDN/ADD1/MSN/NOTCH4/VEZF1/RBPJ/CLIC4/PDE2A/F11R/DLL1/BTG1/PPP1R16B/ICAM1/CLDN5/APOLD1/TJP2/PLOD3/SOX17/PDE4D/BMP6/RAPGEF3/ACVR1/ZDHHC21/RAP2C	46
GO:0036503	BP	GO:0036503	ERAD pathway	43/2789	109/18614	0.394495412844037	2.63289265495837	7.17772683488082	4.05409094584991e-10	1.31373883966305e-07	1.0257636204818e-07	UBXN4/CCDC47/HSP90B1/CAV1/CANX/CALR/BCAP31/DNAJC10/HSPA5/ERLEC1/MAN1A1/HM13/NFE2L2/STT3B/UBE2G2/ATF6/ATXN3/TRIM25/WFS1/AUP1/DERL1/SEL1L/PSMC6/EDEM3/FAF2/UGGT1/MAN1B1/XBP1/UBE4A/FAM8A1/TOR1A/RNF103/AMFR/DERL2/UBAC2/USP25/ERLIN2/NGLY1/DNAJB9/USP13/JKAMP/RNF139/RCN3	43
GO:0016570	BP	GO:0016570	histone modification	122/2789	475/18614	0.256842105263158	1.71418391802382	6.61928053315869	5.58574588184589e-10	1.71957186972626e-07	1.34263691802053e-07	BOD1L1/ARID4B/ELK4/KMT2A/JMJD1C/NIPBL/EPC1/HUWE1/ASH1L/KDM5B/USP22/NSD3/KANSL1/KMT2C/ARID4A/SETD2/APLNR/TBL1XR1/MIER1/BAZ1B/UFL1/SFPQ/WAC/KAT6A/MSL1/NSD1/NCOA3/ASXL1/CREBBP/RSBN1/WDR82/MLLT6/TGM2/PHF20L1/KAT6B/PRKAA1/C6orf89/USP16/MECOM/UBR5/DYRK1A/PRKD2/BAZ2A/DTX3L/PCGF2/PHF20/SIN3A/GATAD2B/SETD7/RLF/ING3/CLOCK/SMARCAD1/RNF168/NFKBIZ/PAXBP1/ZMPSTE24/ATF2/CTR9/SF3B3/CUL4B/TRRAP/JARID2/RCOR1/AUTS2…	122
GO:0001667	BP	GO:0001667	ameboidal-type cell migration	125/2789	496/18614	0.252016129032258	1.68197498236158	6.46271107066295	1.227150275248e-09	3.59788773557234e-07	2.80922070529203e-07	CLEC14A/MACF1/MMRN2/BMPR2/NRP1/ROCK2/FGFR1/PTPRG/PTPRM/CDH5/NR2F2/TGFBR2/PIK3C2A/CALR/FSTL1/IQGAP1/ROCK1/AQP1/PLPP3/ACVRL1/KDR/NRP2/PLEC/CDH13/ATP2B4/MEF2C/SASH1/PLXND1/TEK/EDNRB/NOTCH1/FOXP1/EMP2/PRCP/JCAD/PAFAH1B1/SMURF2/EPHB4/HDAC7/PKN2/EFNA1/HYAL2/RTN4/GRN/ITGB1/PHACTR4/APPL1/EFNB2/RHOB/AKT3/MIA3/SEMA6A/SP100/ADGRA2/ADAM17/SEMA3F/RHOJ/KLF4/JUN/NFE2L2/ADAMTS9/ITGA2/DOCK1/VEGFC/ROBO1/AGO2/PIK3C…	125
GO:0003007	BP	GO:0003007	heart morphogenesis	77/2789	262/18614	0.293893129770992	1.96146529851461	6.57965535995948	1.66082184859204e-09	4.64803641899144e-07	3.62917386723437e-07	HEG1/BMPR2/NRP1/ENG/TGFBR2/ADAM15/DLC1/JAG1/ACVRL1/NRP2/NIPBL/S1PR1/MEF2C/PLXND1/TEK/APC/NOTCH1/EMP2/EPHB4/EFNA1/RTN4/APLNR/FLRT2/CHD7/SAV1/RBPJ/MIB1/SMAD7/JUN/DCHS1/ASXL1/ROBO1/FOXC1/SMAD2/CCM2L/INSR/BMP2/SOX4/SNAI1/EDN1/TGFBR3/CERT1/PRICKLE1/DLL1/ZMIZ1/DLL4/MED1/HES1/ADAMTS1/PSEN1/CLDN5/ZMPSTE24/MSX1/ATF2/GAA/ARID2/SMAD3/ADAMTS5/EXT1/NOS3/AHI1/SOX17/CCN1/SMAD6/PKD2/ARL13B/YAP1/DHRS3/SOX11/MDM2/…	77
GO:0035967	BP	GO:0035967	cellular response to topologically incorrect protein	44/2789	118/18614	0.372881355932203	2.48863878068198	6.81007681163494	2.08919557849545e-09	5.59268572904196e-07	4.36675341280949e-07	TMBIM6/DNAJC10/HSPA5/EIF2AK2/ERLEC1/PPP1R15A/UFL1/DNAJB14/NFE2L2/ATF6/MBTPS1/ATXN3/PPP1R15B/HSPA1B/DDRGK1/WFS1/ATF6B/AUP1/DERL1/HSPA9/TMEM33/BAG3/PIK3R1/CREBZF/DAB2IP/UGGT1/ERO1A/XBP1/UBE2W/TOR1A/AMFR/DNAJC18/DERL2/DAXX/NGLY1/HSPA8/BCL2L11/DNAJB9/BOK/HSPA1A/PTPN1/HSPA13/HSPA2/TMTC4	44
GO:0071711	BP	GO:0071711	basement membrane organization	20/2789	33/18614	0.606060606060606	4.04489498788531	7.34945836669741	2.41898940929131e-09	5.9779901114004e-07	4.66759799949833e-07	LAMC1/CAV1/LAMB1/NID1/RAMP2/PXDN/ITGB1/FLRT2/COL4A1/NID2/LAMB2/PHLDB2/DAG1/PRICKLE1/CLASP1/PHLDB1/EXT1/HMCN1/PLOD3/CLASP2	20
GO:0030336	BP	GO:0030336	negative regulation of cell migration	100/2789	375/18614	0.266666666666667	1.77975379466954	6.40373284695944	2.43566850478656e-09	5.9779901114004e-07	4.66759799949833e-07	MMRN2/PTPRG/PTPRM/ENG/STAT3/TIE1/NR2F2/CALR/ADAM15/DLC1/ARID4B/JAG1/ACVRL1/PLCB1/ATP2B4/LIMCH1/MEF2C/NOTCH1/AFDN/HYAL2/BST2/ARID4A/CERS2/RHOB/NEDD9/TCAF1/OSBPL8/DPYSL3/MIA3/SP100/SMAD7/KLF4/NFE2L2/ADAMTS9/LRCH1/CLIC4/ROBO1/IL33/PHLDB2/RAP2A/DAG1/SYNJ2BP/APOD/ADARB1/CX3CL1/CORO1C/PTPRK/GJA1/SRGAP1/SIN3A/DLL4/CXCL12/NF1/MEOX2/ZMYND8/MCTP1/EPHA4/CLASP1/CLDN5/DAB2IP/FOXO3/RECK/ARID2/STK24/SAP30L/ABHD…	100
GO:0007179	BP	GO:0007179	transforming growth factor beta receptor signaling pathway	67/2789	218/18614	0.307339449541284	2.0512070683978	6.55413534210731	2.52440706344665e-09	5.9779901114004e-07	4.66759799949833e-07	FBN1/CDH5/ENG/CAV1/STAT3/TGFBR2/CD109/ARID4B/ZEB1/ACVRL1/GLG1/HTRA1/HSPA5/SMURF2/ARID4A/HIPK2/SMAD5/APPL1/ADAM17/SKIL/SMAD7/JUN/CREBBP/NPNT/USP9X/SMAD2/ZBTB7A/PXN/BMP2/SMAD1/ZNF451/PTPRK/TGFBR3/LATS2/LATS1/LTBP3/ZMIZ1/SIN3A/SKI/TNXB/FOS/TRIM33/LTBP1/CLDN5/SMAD3/SAP30L/SMAD9/THBS1/HSP90AB1/SINHCAF/FURIN/TET1/LDLRAD4/OGT/PPM1A/SMAD6/SOX11/SPRED2/BRMS1/ACVR1/SPRY2/HSPA1A/ING2/TGFBRAP1/TWSG1/TGFBR1/M…	67
GO:0150115	BP	GO:0150115	cell-substrate junction organization	40/2789	103/18614	0.388349514563107	2.5918744582566	6.80100466774502	2.82067108143341e-09	6.43217475866129e-07	5.02222410483679e-07	ITGA6/MACF1/NRP1/LAMC1/ROCK2/DLC1/ROCK1/ACVRL1/KDR/DST/ITGA5/PLEC/LIMCH1/TEK/SLK/PTPRA/ACTN1/PEAK1/ITGA2/MMP14/PHLDB2/IQSEC1/APOD/CORO1C/PTPRK/PRICKLE1/THSD1/PIK3R1/TAOK2/CLASP1/SMAD3/DUSP3/RAB8B/THBS1/WHAMM/SLC9A1/BCR/CLASP2/PIP5K1A/ITGB4	40
GO:2000146	BP	GO:2000146	negative regulation of cell motility	102/2789	390/18614	0.261538461538462	1.74552776015666	6.24647283889479	5.19488179508099e-09	1.14231740043977e-06	8.91918239027627e-07	MMRN2/PTPRG/PTPRM/ENG/STAT3/TIE1/NR2F2/CALR/ADAM15/DLC1/ARID4B/JAG1/ACVRL1/PLCB1/ATP2B4/LIMCH1/MEF2C/NOTCH1/AFDN/HYAL2/BST2/ARID4A/CERS2/CRK/RHOB/NEDD9/TCAF1/OSBPL8/DPYSL3/MIA3/SP100/SMAD7/KLF4/NFE2L2/ADAMTS9/LRCH1/CLIC4/ROBO1/IL33/PHLDB2/RAP2A/DAG1/SYNJ2BP/APOD/ADARB1/CX3CL1/CORO1C/PTPRK/GJA1/SRGAP1/SIN3A/DLL4/CXCL12/NF1/MEOX2/ZMYND8/MCTP1/EPHA4/CLASP1/CLDN5/DAB2IP/FOXO3/RECK/ARID2/STK24/SAP30L/…	102
GO:0040013	BP	GO:0040013	negative regulation of locomotion	109/2789	427/18614	0.255269320843091	1.70368703412453	6.17552009908533	6.66237474775762e-09	1.41449108006702e-06	1.10443068867546e-06	MMRN2/NRP1/PTPRG/PTPRM/ENG/STAT3/TIE1/NR2F2/CALR/ADAM15/DLC1/ARID4B/JAG1/ACVRL1/PLCB1/ATP2B4/LIMCH1/MEF2C/NOTCH1/AFDN/HYAL2/BST2/ARID4A/CERS2/CRK/RHOB/NEDD9/TCAF1/OSBPL8/DPYSL3/MIA3/SEMA6A/SP100/SEMA3F/SMAD7/KLF4/NFE2L2/ADAMTS9/LRCH1/CLIC4/ROBO1/RYK/IL33/ST6GAL1/PHLDB2/RAP2A/DAG1/SYNJ2BP/APOD/ADARB1/CX3CL1/CORO1C/PTPRK/GJA1/SRGAP1/SIN3A/DLL4/CXCL12/NF1/MEOX2/ZMYND8/MCTP1/EPHA4/CLASP1/CLDN5/DAB2IP…	109
GO:0034504	BP	GO:0034504	protein localization to nucleus	84/2789	304/18614	0.276315789473684	1.84415278066087	6.22980225358269	7.82864450926868e-09	1.58843617428622e-06	1.24024653290909e-06	PTTG1IP/STAT3/CALR/TPR/WWTR1/CD2AP/NOTCH1/RANBP2/HYAL2/SUN1/KPNB1/TXNIP/PPP1R10/SYNE1/APPL1/TOR1AIP2/IPO7/OSBPL8/KPNA4/SP100/TCF7L2/FYN/TNPO1/MDFIC/HHEX/ZBTB16/TRIM8/IL33/ZBTB7A/PARP9/TOR1AIP1/TOPORS/UFM1/NUP50/UBR5/APOD/RBM22/DTX3L/TAF3/LATS2/LATS1/PRICKLE1/SIN3A/NF1/IPO9/MED1/BAG3/PIK3R1/CDKN1A/KPNA3/MORC3/PSEN1/MSX1/ATF2/IPO5/SMAD3/HSP90AA1/NOL8/POM121C/TSC2/ILRUN/POM121/TOR1A/IPO8/PAF1/DKC1/S…	84
GO:0001701	BP	GO:0001701	in utero embryonic development	103/2789	398/18614	0.258793969849246	1.72721081203796	6.15652916209187	7.99764843314486e-09	1.58843617428622e-06	1.24024653290909e-06	MT-ND4/HEG1/ADAM10/TIE1/NR2F2/TGFBR2/TM4SF1/KIDINS220/RCN1/N4BP2L2/ACVRL1/HECTD1/NOTCH1/MBNL1/ZFP36L1/CAPN2/RTN4/ATP11A/GGNBP2/ITGB1/YBX3/BPTF/SOCS3/SETD2/TBL1XR1/EPAS1/RBBP6/YTHDC1/UPF3A/CHD7/SH3PXD2A/KLF2/RBPJ/HM13/PCDH12/MIB1/SKIL/KLF4/MAPK1/CMIP/MGAT1/BIRC6/SP3/FOXC1/DAD1/SMAD2/SMIM14/SLC39A1/MAN2A1/BMP2/GABPA/SNAI1/CNOT2/MYH9/PLCG1/EDN1/PCGF2/CERT1/LATS2/LATS1/JAG2/ST8SIA6/ZMIZ1/SIN3A/MED1/S…	103
GO:0045765	BP	GO:0045765	regulation of angiogenesis	93/2789	349/18614	0.26647564469914	1.77847889940115	6.1632574198004	9.11227857880932e-09	1.75325935030403e-06	1.36894000886257e-06	MTDH/FLT1/NRP1/ROCK2/PTPRM/CDH5/ENG/STAT3/TIE1/TGFBR2/TJP1/ROCK1/AQP1/SLC12A2/ACVRL1/KDR/HSPG2/ITGA5/ATP2B4/SASH1/PLXND1/TEK/RAMP2/EMP2/JCAD/MYDGF/NPR1/EFNA1/GRN/CD34/ITGB1/ECSCR/APLNR/HIPK2/COL4A2/RHOB/JAK1/AKT3/KLF2/SEMA6A/SP100/ADGRA2/TSPAN12/RHOJ/KLF4/NFE2L2/ADAMTS9/HHEX/VEGFC/HIPK1/FOXC1/PTGIS/AGO2/STAB1/EMC10/SMAD1/SYNJ2BP/CEMIP2/PLCG1/PRKD2/MDK/DLL1/BTG1/EPHA2/NF1/SP1/SPARC/CTSH/PPP1R16B/A…	93
GO:0090287	BP	GO:0090287	regulation of cellular response to growth factor stimulus	92/2789	345/18614	0.266666666666667	1.77975379466954	6.13719952884633	1.05296475157944e-08	1.93436207957245e-06	1.51034451457175e-06	MMRN2/BMPR2/NRP1/FGFR1/FBN1/CDH5/ENG/CAV1/CRIM1/FSTL1/CD109/ARID4B/ZEB1/ACVRL1/KDR/GLG1/ITGA5/ATP2B4/CFLAR/NOTCH1/FZD4/HTRA1/JCAD/HSPA5/SMURF2/SULF2/ARID4A/HIPK2/RBPJ/SEMA6A/ADGRA2/ADAM17/SKIL/SMAD7/NUMA1/CREBBP/ZDHHC17/NPNT/HHEX/XIAP/VEGFC/ROBO1/NEDD4/SMAD2/ZBTB7A/DSTYK/NPTN/BMP2/PRKD2/ZNF451/TGFBR3/LATS2/LATS1/DLL1/SIN3A/SKI/TNXB/HES1/TRIM33/LTBP1/HGS/KCNQ1OT1/EPN2/DAB2IP/MSX1/SMAD3/CASK/SAP30L…	92
GO:1901342	BP	GO:1901342	regulation of vasculature development	94/2789	355/18614	0.264788732394366	1.76722031724228	6.1271196856641	1.06818760281733e-08	1.93436207957245e-06	1.51034451457175e-06	MTDH/FLT1/NRP1/ADAM10/ROCK2/PTPRM/CDH5/ENG/STAT3/TIE1/TGFBR2/TJP1/ROCK1/AQP1/SLC12A2/ACVRL1/KDR/HSPG2/ITGA5/ATP2B4/SASH1/PLXND1/TEK/RAMP2/EMP2/JCAD/MYDGF/NPR1/EFNA1/GRN/CD34/ITGB1/ECSCR/APLNR/HIPK2/COL4A2/RHOB/JAK1/AKT3/KLF2/SEMA6A/SP100/ADGRA2/TSPAN12/RHOJ/KLF4/NFE2L2/ADAMTS9/HHEX/VEGFC/HIPK1/FOXC1/PTGIS/AGO2/STAB1/EMC10/SMAD1/SYNJ2BP/CEMIP2/PLCG1/PRKD2/MDK/DLL1/BTG1/EPHA2/NF1/SP1/SPARC/CTSH/PPP…	94
GO:0010631	BP	GO:0010631	epithelial cell migration	97/2789	371/18614	0.261455525606469	1.74497423938287	6.08472097395708	1.24956018642179e-08	2.19815487651399e-06	1.7163131944025e-06	CLEC14A/MACF1/MMRN2/BMPR2/NRP1/ROCK2/FGFR1/PTPRG/PTPRM/CDH5/NR2F2/TGFBR2/PIK3C2A/CALR/FSTL1/ROCK1/PLPP3/ACVRL1/KDR/NRP2/CDH13/ATP2B4/MEF2C/SASH1/PLXND1/TEK/NOTCH1/FOXP1/EMP2/PRCP/JCAD/EPHB4/HDAC7/PKN2/EFNA1/RTN4/GRN/ITGB1/EFNB2/RHOB/AKT3/MIA3/SP100/ADGRA2/ADAM17/RHOJ/KLF4/JUN/NFE2L2/ADAMTS9/ITGA2/DOCK1/VEGFC/ROBO1/PIK3CA/EMC10/IQSEC1/PXN/KITLG/SNAI1/SYNJ2BP/MYH9/PLCG1/PRKD2/CORO1C/EDN1/FBXW7/RREB…	97
GO:0060070	BP	GO:0060070	canonical Wnt signaling pathway	85/2789	313/18614	0.271565495207668	1.81244895223934	6.08543219303821	1.53738139729129e-08	2.60255469903878e-06	2.0320674474941e-06	CAV1/GNAQ/WNK1/PLPP3/WWTR1/CTNND1/NID1/ATP6AP2/EDNRB/APC/NOTCH1/FZD4/SMURF2/SULF2/SOX7/G3BP1/DDX3X/USP34/IGFBP4/TBL1XR1/LRP6/RBMS3/RBPJ/USP8/ADGRA2/TCF7L2/KLF4/VPS35/HHEX/XIAP/USP47/RYK/ADNP/CCNY/TNKS2/BMP2/SOX4/UBR5/MDK/TLE4/NRARP/EDN1/FOXO1/LATS2/LATS1/TCF7L1/PRICKLE1/TMEM88/LRP5/FRMD8/CSNK1G3/TLE3/PSEN1/CHD8/DAB2IP/RECK/SMAD3/EXT1/CYLD/SCYL2/OTUD5/SOX17/MCC/EGR1/AMFR/WLS/STK3/PPM1A/UBAC2/FZD8/…	85
GO:0006913	BP	GO:0006913	nucleocytoplasmic transport	88/2789	328/18614	0.268292682926829	1.79060595195411	6.06454510047918	1.60625432131677e-08	2.60255469903878e-06	2.0320674474941e-06	PTTG1IP/STAT3/CALR/TPR/PPP1R12A/NOTCH1/THOC2/RANBP2/HYAL2/KPNB1/TXNIP/SMG1/NEMF/SETD2/YTHDC1/PPP1R10/GAS6/PTPN14/APPL1/IPO7/KPNA4/SP100/AKAP13/UHMK1/TNPO1/PPP1CC/MDFIC/HHEX/FYTTD1/IL33/UPF2/NEDD4/WASHC4/UFM1/AGFG1/NUP50/ATXN1/UBR5/APOD/RBM22/HSPA9/PRICKLE1/NF1/IPO9/MED1/SUPT6H/IFI27/BAG3/PIK3R1/CDKN1A/SDAD1/KPNA3/PSEN1/LSG1/ATF2/IPO5/SMAD3/HSP90AA1/POM121C/TSC2/IWS1/MDN1/POM121/PCID2/RAPGEF3/POLD…	88
GO:0051169	BP	GO:0051169	nuclear transport	88/2789	328/18614	0.268292682926829	1.79060595195411	6.06454510047918	1.60625432131677e-08	2.60255469903878e-06	2.0320674474941e-06	PTTG1IP/STAT3/CALR/TPR/PPP1R12A/NOTCH1/THOC2/RANBP2/HYAL2/KPNB1/TXNIP/SMG1/NEMF/SETD2/YTHDC1/PPP1R10/GAS6/PTPN14/APPL1/IPO7/KPNA4/SP100/AKAP13/UHMK1/TNPO1/PPP1CC/MDFIC/HHEX/FYTTD1/IL33/UPF2/NEDD4/WASHC4/UFM1/AGFG1/NUP50/ATXN1/UBR5/APOD/RBM22/HSPA9/PRICKLE1/NF1/IPO9/MED1/SUPT6H/IFI27/BAG3/PIK3R1/CDKN1A/SDAD1/KPNA3/PSEN1/LSG1/ATF2/IPO5/SMAD3/HSP90AA1/POM121C/TSC2/IWS1/MDN1/POM121/PCID2/RAPGEF3/POLD…	88
GO:0090132	BP	GO:0090132	epithelium migration	97/2789	374/18614	0.259358288770053	1.73097711981562	5.994980212374	1.92973428201156e-08	3.04650614726799e-06	2.37870349958078e-06	CLEC14A/MACF1/MMRN2/BMPR2/NRP1/ROCK2/FGFR1/PTPRG/PTPRM/CDH5/NR2F2/TGFBR2/PIK3C2A/CALR/FSTL1/ROCK1/PLPP3/ACVRL1/KDR/NRP2/CDH13/ATP2B4/MEF2C/SASH1/PLXND1/TEK/NOTCH1/FOXP1/EMP2/PRCP/JCAD/EPHB4/HDAC7/PKN2/EFNA1/RTN4/GRN/ITGB1/EFNB2/RHOB/AKT3/MIA3/SP100/ADGRA2/ADAM17/RHOJ/KLF4/JUN/NFE2L2/ADAMTS9/ITGA2/DOCK1/VEGFC/ROBO1/PIK3CA/EMC10/IQSEC1/PXN/KITLG/SNAI1/SYNJ2BP/MYH9/PLCG1/PRKD2/CORO1C/EDN1/FBXW7/RREB…	97
GO:0001885	BP	GO:0001885	endothelial cell development	28/2789	63/18614	0.444444444444444	2.96625632444923	6.56277221915539	2.08883597064975e-08	3.21524076782263e-06	2.51045102051511e-06	HEG1/RDX/ROCK2/PECAM1/CDH5/MYADM/TJP1/ROCK1/PLCB1/ROBO4/EDNRB/AFDN/ADD1/MSN/NOTCH4/VEZF1/CLIC4/PDE2A/F11R/PPP1R16B/ICAM1/CLDN5/TJP2/PLOD3/PDE4D/RAPGEF3/ZDHHC21/RAP2C	28
GO:0031647	BP	GO:0031647	regulation of protein stability	86/2789	322/18614	0.267080745341615	1.7825173875184	5.94636991169117	2.91944444036456e-08	4.38415107788405e-06	3.42313292917714e-06	CALR/GNAQ/PLPP3/CTNND1/TRIM44/LAMP2/LAMP1/PRKDC/EFNA1/RTN4/GRN/DDOST/CREB1/DAZAP2/ZNF207/ATF7IP/SAV1/RAB21/USP8/SMAD7/VPS35/MAPK1/CREBBP/TRIM24/ASPH/FLOT1/USP9X/DAD1/BAG5/FBXL3/BMP2/HSPA1B/SOX4/PPIB/GSN/DDRGK1/WFS1/B4GALT5/FBXW7/AAK1/DERL1/SEL1L/TMEM88/STXBP1/CLU/CD81/BAG3/PIK3R1/CTSH/NAA15/EPHA4/MORC3/MTMR9/PER3/MSX1/DPM3/SMAD3/HSP90AA1/HSP90AB1/SOX17/HIP1R/HTT/STK3/GNL3L/USP25/TMEM183A/HSPA8/RU…	86
GO:0030111	BP	GO:0030111	regulation of Wnt signaling pathway	89/2789	338/18614	0.263313609467456	1.75737523364189	5.89915030022165	3.46265262554113e-08	5.04080838014438e-06	3.93584911861029e-06	APP/MACF1/CAV1/GNAQ/WNK1/PLPP3/WWTR1/CTNND1/ATP6AP2/VGLL4/APC/NOTCH1/RNF213/SMURF2/SULF2/SOX7/G3BP1/DDX3X/CSNK2A1/USP34/IGFBP4/TBL1XR1/CRBN/RBMS3/RBPJ/USP8/ADGRA2/TCF7L2/VPS35/MDFIC/HHEX/XIAP/USP47/ADNP/CCNY/TNKS2/BMP2/SOX4/UBR5/MDK/TLE4/NRARP/FOXO1/LATS2/LATS1/TCF7L1/PRICKLE1/TMEM88/SKI/FRMD8/CSNK1G3/TLE3/HMGXB4/PSEN1/CHD8/NXN/DAB2IP/RECK/SMAD3/CYLD/TSC2/SCYL2/OTUD5/SOX17/MCC/EGR1/AMFR/PBXIP1/WL…	89
GO:0010810	BP	GO:0010810	regulation of cell-substrate adhesion	65/2789	222/18614	0.292792792792793	1.95412156509324	6.00380124369576	3.53953562020611e-08	5.04080838014438e-06	3.93584911861029e-06	MACF1/NRP1/ROCK2/UTRN/CALR/ADAM15/MYADM/DLC1/ROCK1/JAG1/ACVRL1/KDR/NID1/ITGA5/CDH13/LIMCH1/TEK/SLK/NOTCH1/EMP2/FZD4/HSD17B12/PTPRA/PEAK1/CRK/NEDD9/RSU1/ACTN4/NPNT/LIMS2/DOCK1/ST6GAL1/MMP14/ATXN3/PHLDB2/DAG1/APOD/CX3CL1/CORO1C/MDK/RASA1/RREB1/GBP1/NF1/PIK3R1/FBLN2/CDK6/CLASP1/SMAD3/CASK/DUSP3/THBS1/CCN1/BRAF/COL8A1/SLC9A1/MINK1/CRKL/PIK3CB/PRKCE/CCL21/CLASP2/ANGPT2/AP1AR/SERPINE1	65
GO:0060828	BP	GO:0060828	regulation of canonical Wnt signaling pathway	73/2789	260/18614	0.280769230769231	1.87387538957994	5.95705219716502	3.60233179675739e-08	5.04080838014438e-06	3.93584911861029e-06	CAV1/GNAQ/WNK1/WWTR1/CTNND1/ATP6AP2/APC/NOTCH1/SMURF2/SULF2/SOX7/G3BP1/DDX3X/USP34/IGFBP4/TBL1XR1/RBMS3/RBPJ/USP8/ADGRA2/TCF7L2/VPS35/HHEX/XIAP/USP47/ADNP/CCNY/TNKS2/BMP2/SOX4/UBR5/MDK/TLE4/NRARP/FOXO1/LATS2/LATS1/PRICKLE1/TMEM88/FRMD8/CSNK1G3/TLE3/PSEN1/CHD8/DAB2IP/RECK/SMAD3/CYLD/SCYL2/OTUD5/SOX17/MCC/EGR1/AMFR/WLS/STK3/PPM1A/UBAC2/OTULIN/PPM1B/RUVBL2/YAP1/ZBED3/FZD6/KPNA1/LMBR1L/IGFBP6/JADE1/T…	73
GO:0000289	BP	GO:0000289	nuclear-transcribed mRNA poly(A) tail shortening	19/2789	34/18614	0.558823529411765	3.72963111382954	6.68776724644195	3.9025545676791e-08	5.15111266658977e-06	4.02197439770146e-06	TNRC6B/CNOT6L/POLR2G/BTG2/TNRC6A/TUT4/AGO2/CNOT2/CNOT4/ZFP36/CNOT8/SAMD4B/TNRC6C/TOB1/CNOT1/TENT4B/CNOT6/CNOT9/TENT4A	19
GO:0090130	BP	GO:0090130	tissue migration	97/2789	379/18614	0.255936675461741	1.70814101005552	5.84718794786967	3.908435952841e-08	5.15111266658977e-06	4.02197439770146e-06	CLEC14A/MACF1/MMRN2/BMPR2/NRP1/ROCK2/FGFR1/PTPRG/PTPRM/CDH5/NR2F2/TGFBR2/PIK3C2A/CALR/FSTL1/ROCK1/PLPP3/ACVRL1/KDR/NRP2/CDH13/ATP2B4/MEF2C/SASH1/PLXND1/TEK/NOTCH1/FOXP1/EMP2/PRCP/JCAD/EPHB4/HDAC7/PKN2/EFNA1/RTN4/GRN/ITGB1/EFNB2/RHOB/AKT3/MIA3/SP100/ADGRA2/ADAM17/RHOJ/KLF4/JUN/NFE2L2/ADAMTS9/ITGA2/DOCK1/VEGFC/ROBO1/PIK3CA/EMC10/IQSEC1/PXN/KITLG/SNAI1/SYNJ2BP/MYH9/PLCG1/PRKD2/CORO1C/EDN1/FBXW7/RREB…	97
GO:0006401	BP	GO:0006401	RNA catabolic process	85/2789	319/18614	0.266457680250784	1.7783590032944	5.88666978190162	3.93214707373265e-08	5.15111266658977e-06	4.02197439770146e-06	ROCK2/FUS/ROCK1/ZFP36L2/TNRC6B/ZFP36L1/PUM1/YBX3/SMG1/CNOT6L/DHX36/THRAP3/UPF3A/XRN1/CELF1/DICER1/LRPPRC/WDR82/OAS2/POLR2G/TAF15/ZC3HAV1/BTG2/SECISBP2/GIGYF2/TNRC6A/TUT4/UPF2/AGO2/PUM2/FMR1/HSPA1B/CNOT2/SERBP1/RC3H1/DIS3/CNOT4/PABPC4/YTHDF3/ZC3H14/PAIP1/ZFP36/CNOT8/AGO3/SAMD4B/ZC3H18/ZCCHC17/TENT2/KCNQ1OT1/PNPT1/UPF3B/DCP1A/TNRC6C/SLFN12/TOB1/TNFRSF1B/ATM/CNOT1/LARP4B/MAPKAPK2/RBM7/PCID2/TENT4B/M…	85
GO:1903829	BP	GO:1903829	positive regulation of protein localization	114/2789	468/18614	0.243589743589744	1.62573663936159	5.75552102994368	4.87371578785093e-08	6.25155585537462e-06	4.88119736910421e-06	STOM/RDX/LEPROT/SPTBN1/ROCK2/PECAM1/TPR/BCAP31/TMEM30A/LRRC8A/WWTR1/PLCB1/CD2AP/ATP2B4/TMED10/APC/HUWE1/PCM1/PRKCH/HYAL2/RTN4/EPB41L2/ITGB1/RAMP3/MESD/MSN/GAS6/ORAI1/CCDC88A/ACSL3/NEDD9/TCAF1/TCF7L2/FYN/ITPR1/NUMA1/VPS35/FRMD4A/DLG1/LGALS3/TRIM8/VEGFC/GNA11/MYH10/PRKAA1/GLUD1/PARP9/NPTN/SOX4/CEP290/UBR5/GOLPH3/DDRGK1/RBM22/ICE1/ACSL4/DTX3L/FBXW7/DNM1L/ATP2C1/GNAI1/EPHA2/SAR1B/CD81/PGRMC1/BAG3/PIK…	114
GO:0007044	BP	GO:0007044	cell-substrate junction assembly	36/2789	96/18614	0.375	2.50277877375403	6.19718149332676	5.00133751136284e-08	6.28433368519613e-06	4.90679020717381e-06	ITGA6/MACF1/NRP1/LAMC1/ROCK2/DLC1/ROCK1/ACVRL1/KDR/DST/ITGA5/PLEC/LIMCH1/TEK/SLK/PTPRA/ACTN1/PEAK1/ITGA2/MMP14/PHLDB2/APOD/CORO1C/PTPRK/THSD1/TAOK2/CLASP1/SMAD3/DUSP3/THBS1/WHAMM/SLC9A1/BCR/CLASP2/PIP5K1A/ITGB4	36
GO:0003170	BP	GO:0003170	heart valve development	30/2789	73/18614	0.410958904109589	2.74277125890853	6.26319349043855	5.88031448552641e-08	7.24101925747722e-06	5.6537676327156e-06	BMPR2/ROCK2/TIE1/TGFBR2/ROCK1/JAG1/HECTD1/MEF2C/APC/NOTCH1/EFNA1/APLNR/RBPJ/DCHS1/ADAMTS9/ROBO1/SMAD2/PDE2A/BMP2/SOX4/SNAI1/DLL4/ADAMTS5/NOS3/TNFRSF1B/CCN1/SMAD6/MDM2/ACVR1/NFATC1	30
GO:0060840	BP	GO:0060840	artery development	39/2789	109/18614	0.357798165137615	2.3879724079855	6.10112781671227	6.25329829790658e-08	7.54932502357074e-06	5.8944919146624e-06	ADGRF5/BMPR2/NRP1/LUZP1/ENG/TGFBR2/JAG1/ACVRL1/HECTD1/PLXND1/NOTCH1/APLNR/EFNB2/AKT3/CHD7/RBPJ/SMAD7/ADAMTS9/ROBO1/FOXC1/PDE2A/SOX4/MDK/NDST1/EDN1/PRICKLE1/ZMIZ1/DLL4/NF1/HES1/LDLR/ARID2/ADAMTS6/CNTRL/SMAD6/PKD2/DCTN5/SEC24B/TGFBR1	39
GO:0000956	BP	GO:0000956	nuclear-transcribed mRNA catabolic process	43/2789	126/18614	0.341269841269841	2.27766110627351	6.0411075460357	6.5631882555827e-08	7.77106732492744e-06	6.06762768486765e-06	ZFP36L2/TNRC6B/ZFP36L1/SMG1/CNOT6L/DHX36/THRAP3/UPF3A/XRN1/POLR2G/BTG2/SECISBP2/TNRC6A/TUT4/UPF2/AGO2/CNOT2/RC3H1/DIS3/CNOT4/PAIP1/ZFP36/CNOT8/SAMD4B/TENT2/UPF3B/DCP1A/TNRC6C/TOB1/ATM/CNOT1/TENT4B/UPF1/DIS3L2/CNOT6/EXOSC7/PATL1/NBAS/CNOT9/TENT4A/ZCCHC7/MAGOHB/CTIF	43
GO:0034620	BP	GO:0034620	cellular response to unfolded protein	36/2789	98/18614	0.36734693877551	2.45170165592232	6.04891400654096	9.22822734333789e-08	1.0540050600239e-05	8.22964210035502e-06	TMBIM6/DNAJC10/HSPA5/EIF2AK2/ERLEC1/PPP1R15A/UFL1/NFE2L2/ATF6/MBTPS1/PPP1R15B/HSPA1B/DDRGK1/WFS1/ATF6B/DERL1/HSPA9/TMEM33/BAG3/PIK3R1/CREBZF/DAB2IP/ERO1A/XBP1/AMFR/DERL2/DAXX/HSPA8/BCL2L11/DNAJB9/BOK/HSPA1A/PTPN1/HSPA13/HSPA2/TMTC4	36
GO:1905897	BP	GO:1905897	regulation of response to endoplasmic reticulum stress	32/2789	82/18614	0.390243902439024	2.60451774829688	6.11295068574433	9.2441567713644e-08	1.0540050600239e-05	8.22964210035502e-06	TMBIM6/CAV1/BCAP31/SERINC3/HSPA5/PPP1R15A/MANF/UFL1/TXNDC12/NFE2L2/ATF6/ATXN3/PPP1R15B/DDRGK1/WFS1/ATF6B/TMEM33/CLU/PIK3R1/OPA1/DAB2IP/XBP1/NR1H2/USP25/BCL2L11/DNAJB9/HYOU1/BOK/PMAIP1/USP13/HSPA1A/PTPN1	32
GO:0002244	BP	GO:0002244	hematopoietic progenitor cell differentiation	44/2789	132/18614	0.333333333333333	2.22469224333692	5.92788863785291	1.01208068717865e-07	1.1329783256289e-05	8.84626315472706e-06	PRRC2C/N4BP2L2/KDR/REST/NOTCH1/PRKDC/EIF2AK2/HYAL2/SH2B3/DHX36/UFL1/JAM3/LYN/ADAR/CHD2/NFE2L2/SP3/FOXC1/KITLG/SOX4/HSPA9/FNIP1/SIN3A/AGPAT5/MED1/ZBTB1/HES1/ZFP36/CDK6/PSEN1/TENT2/ATF2/EXT1/AP3B1/MEOX1/ITCH/PCID2/METTL14/GATA2/BRAF/HOXB3/SLC7A6OS/LMBR1L/DPF2	44
GO:0061028	BP	GO:0061028	establishment of endothelial barrier	23/2789	49/18614	0.469387755102041	3.13272989367852	6.27548081227583	1.09831714066295e-07	1.20756047054674e-05	9.42859846129264e-06	RDX/ROCK2/PECAM1/CDH5/MYADM/TJP1/ROCK1/PLCB1/ROBO4/EDNRB/AFDN/ADD1/MSN/PDE2A/F11R/PPP1R16B/ICAM1/CLDN5/TJP2/PDE4D/RAPGEF3/ZDHHC21/RAP2C	23
GO:0007178	BP	GO:0007178	transmembrane receptor protein serine/threonine kinase signaling pathway	99/2789	398/18614	0.248743718592965	1.66013466399765	5.5886659583894	1.27059724914273e-07	1.37246794087225e-05	1.071619138843e-05	BMPR2/SPTBN1/FBN1/CDH5/ENG/CAV1/STAT3/CRIM1/TGFBR2/FSTL1/CD109/ARID4B/ZEB1/WWTR1/ACVRL1/KDR/GLG1/NOTCH1/HTRA1/HSPA5/SMURF2/ARID4A/HIPK2/SMAD5/APPL1/RBPJ/ADAM17/SKIL/SMAD7/NUMA1/JUN/CREBBP/NPNT/XIAP/USP9X/SMAD2/ZBTB7A/PXN/BMP2/SMAD1/ZNF451/PTPRK/TGFBR3/LNPEP/LATS2/LATS1/LTBP3/ZMIZ1/SIN3A/SKI/TNXB/FOS/HES1/TRIM33/LTBP1/KCNQ1OT1/CLDN5/MSX1/ATF2/SMAD3/EXT1/SAP30L/TOB1/SMAD9/THBS1/HSP90AB1/SINHCAF/HEX…	99
GO:0007160	BP	GO:0007160	cell-matrix adhesion	67/2789	239/18614	0.280334728033473	1.87097548498209	5.68920776754013	1.37804492312836e-07	1.46286596408643e-05	1.14220166314468e-05	ITGA6/MACF1/NRP1/BCAM/ROCK2/UTRN/ADAM15/DLC1/ROCK1/JAG1/ACVRL1/KDR/NID1/ITGA5/CDH13/LIMCH1/TEK/SLK/EMP2/PTPRA/CD34/ACTN1/ITGB1/PEAK1/JAM3/NID2/ADAMTS9/NPNT/ITGA2/MMP14/PHLDB2/DAG1/ITGA1/APOD/CX3CL1/CORO1C/PTPRK/RASA1/MKLN1/THSD1/NF1/TNXB/PIK3R1/CDK6/TAOK2/SNED1/CLASP1/CCN2/SMAD3/ITGA9/CASK/ITGA10/DUSP3/THBS1/WHAMM/SLC9A1/BCL2L11/COL13A1/BCR/MINK1/VCAM1/PIK3CB/CCL21/CLASP2/PIP5K1A/SERPINE1/ITGB4	67
GO:0043542	BP	GO:0043542	endothelial cell migration	76/2789	283/18614	0.268551236749117	1.79233156000289	5.6385531759534	1.43632835265972e-07	1.49889384191965e-05	1.17033212963371e-05	CLEC14A/MMRN2/BMPR2/NRP1/ROCK2/FGFR1/PTPRM/CDH5/NR2F2/PIK3C2A/CALR/FSTL1/PLPP3/ACVRL1/KDR/NRP2/CDH13/ATP2B4/MEF2C/SASH1/PLXND1/TEK/NOTCH1/FOXP1/EMP2/PRCP/JCAD/EPHB4/HDAC7/EFNA1/GRN/ITGB1/EFNB2/RHOB/AKT3/MIA3/SP100/ADGRA2/ADAM17/RHOJ/KLF4/NFE2L2/ADAMTS9/VEGFC/ROBO1/PIK3CA/EMC10/PXN/SYNJ2BP/MYH9/PLCG1/PRKD2/EDN1/FBXW7/DLL4/EPHA2/NF1/FLT4/SP1/BCAR1/SPARC/MEOX2/PLK2/DAB2IP/NUS1/NOS3/MAP3K3/THBS1/GATA…	76
GO:0000288	BP	GO:0000288	nuclear-transcribed mRNA catabolic process, deadenylation-dependent decay	28/2789	68/18614	0.411764705882353	2.74814924176913	6.0627327030788	1.53507561166838e-07	1.5691182199345e-05	1.22516312805123e-05	ZFP36L2/TNRC6B/ZFP36L1/CNOT6L/DHX36/POLR2G/BTG2/TNRC6A/TUT4/AGO2/CNOT2/RC3H1/DIS3/CNOT4/PAIP1/ZFP36/CNOT8/SAMD4B/DCP1A/TNRC6C/TOB1/CNOT1/TENT4B/CNOT6/EXOSC7/PATL1/CNOT9/TENT4A	28
GO:0007264	BP	GO:0007264	small GTPase mediated signal transduction	115/2789	483/18614	0.238095238095238	1.5890658880978	5.50664585646802	1.5545917072601e-07	1.5691182199345e-05	1.22516312805123e-05	F2R/HEG1/NRP1/RDX/ROCK2/DOCK9/PLEKHG1/DLC1/ROCK1/NUCB2/CD2AP/HACD3/CDH13/NOTCH1/NUCB1/PREX2/RAPGEF5/ARHGEF15/G3BP1/KPNB1/ITGB1/DOCK4/RALGAPA2/ARHGAP21/RASGRP3/PHACTR4/CRK/ARHGEF3/RALGDS/GNB1/CCDC88A/ARHGAP29/RHOB/RAB21/USP8/AKAP13/RHOJ/NET1/DOCK1/TGM2/FLOT1/ABI2/ROBO1/SHOC2/MCF2L/ARHGAP23/RAP2A/IQSEC1/KITLG/ARHGAP28/SYNJ2BP/ARHGAP5/MYO9A/F11R/ARHGEF10/ARFGEF1/CBL/VAV3/NF1/ARHGEF28/CDKN1A/CHM/RAB4…	115
GO:0006487	BP	GO:0006487	protein N-linked glycosylation	29/2789	72/18614	0.402777777777778	2.68816979403211	6.02510571859718	1.64027042859674e-07	1.62889435949518e-05	1.27183617103587e-05	RPN2/TMEM165/DDOST/RPN1/MAGT1/MGAT4A/STT3B/MGAT1/MLEC/ST6GAL1/DAD1/ALG5/MPDU1/B4GALT1/EXT2/UGGT1/NUS1/MGAT5/ST3GAL1/MGAT2/STT3A/TUSC3/ALG3/SRD5A3/PGM3/SLC39A8/DOLK/MOGS/ALG14	29
GO:0007219	BP	GO:0007219	Notch signaling pathway	54/2789	179/18614	0.301675977653631	2.01340862246135	5.71939545725201	1.69912928483086e-07	1.66056174709581e-05	1.29656197891772e-05	IL6ST/APP/ADAM10/STAT3/TGFBR2/TSPAN14/JAG1/CD46/NOTCH1/SORBS2/APH1A/NOTCH4/SPEN/RBPJ/ADAM17/MIB1/ROBO1/FOXC1/MMP14/ZBTB7A/TSPAN5/BMP2/SNAI1/SYNJ2BP/MAML2/NRARP/FBXW7/AAK1/SEL1L/LFNG/JAG2/DLL1/ZMIZ1/DLL4/GALNT11/HES1/NKAP/CDK6/NCSTN/PSEN1/EPN2/MAML3/NOS3/GATA2/TRAF7/TCIM/TM2D3/MECP2/PRKCI/YAP1/GMDS/SREBF2/ZNF423/POGLUT1	54
GO:0010632	BP	GO:0010632	regulation of epithelial cell migration	78/2789	295/18614	0.264406779661017	1.76467113539267	5.55770396409276	1.98612487706286e-07	1.90188492311361e-05	1.4849864414248e-05	MACF1/MMRN2/BMPR2/NRP1/ROCK2/FGFR1/PTPRG/PTPRM/NR2F2/TGFBR2/PIK3C2A/CALR/PLPP3/ACVRL1/KDR/NRP2/ATP2B4/MEF2C/SASH1/TEK/NOTCH1/FOXP1/EMP2/PRCP/JCAD/HDAC7/EFNA1/RTN4/GRN/RHOB/AKT3/SP100/ADGRA2/ADAM17/RHOJ/KLF4/JUN/NFE2L2/ADAMTS9/ITGA2/DOCK1/VEGFC/EMC10/IQSEC1/SYNJ2BP/PLCG1/PRKD2/CORO1C/EDN1/FBXW7/RREB1/DLL4/EPHA2/NF1/FLT4/SP1/BCAR1/SPARC/MEOX2/HBEGF/CTSH/CLASP1/PLK2/DAB2IP/NUS1/NOS3/MAP3K3/THBS1/MCC…	78
GO:1901532	BP	GO:1901532	regulation of hematopoietic progenitor cell differentiation	20/2789	40/18614	0.5	3.33703836500538	6.21160317663066	2.00783693361028e-07	1.90188492311361e-05	1.4849864414248e-05	N4BP2L2/KDR/NOTCH1/PRKDC/EIF2AK2/DHX36/NFE2L2/FOXC1/KITLG/HSPA9/FNIP1/ZBTB1/HES1/ZFP36/CDK6/ITCH/PCID2/METTL14/GATA2/DPF2	20
GO:0097191	BP	GO:0097191	extrinsic apoptotic signaling pathway	64/2789	227/18614	0.281938325991189	1.88167802079598	5.61084267504206	2.07848958355234e-07	1.93897884332299e-05	1.51394927082672e-05	TNFSF10/ITGA6/PDIA3/NRP1/FGFR1/CAV1/TIMP3/RB1CC1/CFLAR/PHIP/HYAL2/DDX3X/IFI6/MCL1/SP100/TCF7L2/SKIL/ZMYND11/LGALS3/BIRC6/HIPK1/IL33/HSPA1B/KITLG/CX3CL1/CASP10/NF1/IFI27/BAG3/PIK3R1/ICAM1/TNFRSF10B/MKNK2/DELE1/NFKBIZ/DAB2IP/ARHGEF2/SMAD3/NOS3/CYLD/TNFRSF1B/RAF1/THBS1/HTRA2/UNC5B/SGK3/HTT/CASP2/STK3/DAXX/BCL2L11/YAP1/BOK/GCLM/PMAIP1/ACVR1/HSPA1A/LMNA/GCLC/DAPK1/TGFBR1/SERPINE1/EYA3/DEPTOR	64
GO:0006984	BP	GO:0006984	ER-nucleus signaling pathway	22/2789	47/18614	0.468085106382979	3.12403591617525	6.12069167562938	2.20330773619781e-07	2.02474115399551e-05	1.58091224371019e-05	CCDC47/HSPA5/TMCO1/PPP1R15A/NFE2L2/ATF6/MBTPS1/PPP1R15B/ATP2A2/WFS1/ATF6B/FBXW7/TMEM33/CREBZF/XBP1/AMFR/ERLIN2/INSIG1/BCL2L11/BOK/PTPN1/SREBF2	22
GO:0098727	BP	GO:0098727	maintenance of cell number	54/2789	181/18614	0.298342541436464	1.99116101337338	5.62530498482961	2.53462413805961e-07	2.29088570143579e-05	1.78871716376863e-05	STAT3/HOOK3/ARID4B/ZC3H13/JAG1/DDX6/NIPBL/SMARCA2/REST/NOTCH1/ZFP36L2/KLF10/PCM1/ARID4A/SMC3/LDB2/SAV1/RBPJ/ARID1A/SELENON/SMARCC1/KLF4/NCOA3/TRIM8/TUT4/SOX4/CNOT2/FOXO1/DLL1/SIN3A/SKI/LRP5/HES1/NKAP/CTR9/CUL4A/SAP30L/CNOT1/RAF1/SINHCAF/METTL14/GATA2/BRAF/TET1/PAF1/DIS3L2/MCPH1/OGT/YAP1/BRMS1/DPF2/ING2/MED14/TEAD4	54
GO:0016055	BP	GO:0016055	Wnt signaling pathway	110/2789	461/18614	0.238611713665944	1.59251288568586	5.40797462222377	2.56733983107146e-07	2.29088570143579e-05	1.78871716376863e-05	APP/MACF1/CAV1/GNAQ/WNK1/PLPP3/WWTR1/CTNND1/NID1/ATP6AP2/DAAM1/EDNRB/VGLL4/APC/NOTCH1/RNF213/FZD4/SMURF2/SULF2/SOX7/G3BP1/DDX3X/CSNK2A1/USP34/MESD/IGFBP4/TBL1XR1/LRP6/CRBN/RBMS3/RBPJ/USP8/ADGRA2/TCF7L2/KLF4/VPS35/MDFIC/HHEX/XIAP/USP47/LRRFIP2/RYK/ADNP/PRKAA1/CCNY/TNKS2/BMP2/SOX4/UBR5/MDK/TLE4/NRARP/EDN1/FOXO1/LATS2/LATS1/TCF7L1/PRICKLE1/TMEM88/SKI/LRP5/FRMD8/CSNK1G3/TLE3/HMGXB4/PSEN1/CHD8/NXN/DAB…	110
GO:0019827	BP	GO:0019827	stem cell population maintenance	53/2789	177/18614	0.299435028248588	1.99845235418401	5.60311372226675	2.86682920076098e-07	2.52158105558362e-05	1.96884345261284e-05	STAT3/HOOK3/ARID4B/ZC3H13/JAG1/DDX6/NIPBL/SMARCA2/REST/NOTCH1/ZFP36L2/KLF10/PCM1/ARID4A/SMC3/LDB2/SAV1/RBPJ/ARID1A/SMARCC1/KLF4/NCOA3/TRIM8/TUT4/SOX4/CNOT2/FOXO1/DLL1/SIN3A/SKI/LRP5/HES1/NKAP/CTR9/CUL4A/SAP30L/CNOT1/RAF1/SINHCAF/METTL14/GATA2/BRAF/TET1/PAF1/DIS3L2/MCPH1/OGT/YAP1/BRMS1/DPF2/ING2/MED14/TEAD4	53
GO:0006402	BP	GO:0006402	mRNA catabolic process	72/2789	268/18614	0.26865671641791	1.79303553940588	5.48971677933253	2.97987398669585e-07	2.58409635719526e-05	2.0176552256842e-05	ROCK2/FUS/ROCK1/ZFP36L2/TNRC6B/ZFP36L1/PUM1/YBX3/SMG1/CNOT6L/DHX36/THRAP3/UPF3A/XRN1/CELF1/POLR2G/TAF15/ZC3HAV1/BTG2/SECISBP2/GIGYF2/TNRC6A/TUT4/UPF2/AGO2/PUM2/FMR1/HSPA1B/CNOT2/SERBP1/RC3H1/DIS3/CNOT4/PABPC4/YTHDF3/ZC3H14/PAIP1/ZFP36/CNOT8/AGO3/SAMD4B/TENT2/PNPT1/UPF3B/DCP1A/TNRC6C/TOB1/ATM/CNOT1/LARP4B/MAPKAPK2/PCID2/TENT4B/METTL14/AGO4/UPF1/DIS3L2/FTO/CNOT6/ANGEL2/HSPA1A/RBM10/FASTKD2/EXOSC7/P…	72
GO:0030099	BP	GO:0030099	myeloid cell differentiation	102/2789	421/18614	0.242280285035629	1.61699721249667	5.37567094139144	3.22687842013678e-07	2.70199003656416e-05	2.10970628159451e-05	ADGRF5/APP/FBN1/STAT3/TGFBR2/CD109/JAG1/SNRK/MEF2C/CFLAR/FOXP1/KLF10/PAFAH1B1/PRKDC/B2M/ZFP36L1/CREB1/ACTN1/ARID4A/SH2B3/HIPK2/EPAS1/SMAD5/KMT2E/UFL1/LYN/ADAR/KAT6A/NEDD9/NDFIP1/SH3PXD2A/KLF2/RBPJ/TMOD3/FLI1/KLF13/PURB/JUN/LBR/PTBP3/ZBTB16/NR3C1/ATP6AP1/SP3/ACIN1/IL33/ZBTB7A/BMP2/HSPA1B/KITLG/GABPA/MYH9/FBXW7/TGFBR3/HSPA9/DLL1/IREB2/CNOT4/PABPC4/CASP10/EPHA2/NF1/PRXL2A/MED1/FOS/FAM210B/CD81/OSTM1…	102
GO:0198738	BP	GO:0198738	cell-cell signaling by wnt	110/2789	463/18614	0.237580993520518	1.58563378034813	5.35706508969173	3.23295500832461e-07	2.70199003656416e-05	2.10970628159451e-05	APP/MACF1/CAV1/GNAQ/WNK1/PLPP3/WWTR1/CTNND1/NID1/ATP6AP2/DAAM1/EDNRB/VGLL4/APC/NOTCH1/RNF213/FZD4/SMURF2/SULF2/SOX7/G3BP1/DDX3X/CSNK2A1/USP34/MESD/IGFBP4/TBL1XR1/LRP6/CRBN/RBMS3/RBPJ/USP8/ADGRA2/TCF7L2/KLF4/VPS35/MDFIC/HHEX/XIAP/USP47/LRRFIP2/RYK/ADNP/PRKAA1/CCNY/TNKS2/BMP2/SOX4/UBR5/MDK/TLE4/NRARP/EDN1/FOXO1/LATS2/LATS1/TCF7L1/PRICKLE1/TMEM88/SKI/LRP5/FRMD8/CSNK1G3/TLE3/HMGXB4/PSEN1/CHD8/NXN/DAB…	110
GO:0048194	BP	GO:0048194	Golgi vesicle budding	9/2789	10/18614	0.9	6.00666905700968	6.64823414221832	3.25825382533397e-07	2.70199003656416e-05	2.10970628159451e-05	TMED10/TMED9/GOLPH3/ARFGAP3/ARFGAP2/PRKCI/GBF1/GOLPH3L/MYO18A	9
GO:0045123	BP	GO:0045123	cellular extravasation	29/2789	74/18614	0.391891891891892	2.61551655635557	5.84565249766587	3.29136353325178e-07	2.70199003656416e-05	2.10970628159451e-05	PECAM1/ROCK1/PLCB1/ITGB1/PLVAP/JAM2/CRK/JAM3/CD47/IL1R1/ITGA1/GOLPH3/CX3CL1/MDK/PDGFD/CD99/F11R/CXCL12/ICAM1/SELE/EXT1/CD99L2/FER/BCR/VCAM1/CRKL/SELP/CCL21/IL27RA	29
GO:1903311	BP	GO:1903311	regulation of mRNA metabolic process	84/2789	329/18614	0.25531914893617	1.70401959064104	5.40873616656924	3.48866033157211e-07	2.82627390282757e-05	2.20674677760247e-05	ROCK2/FUS/SF1/ROCK1/RBM25/REST/ZFP36L2/TNRC6B/SON/ZFP36L1/DDX17/PUM1/YBX3/CNOT6L/YTHDC1/DHX36/THRAP3/UPF3A/CELF1/QKI/SRSF4/RBFOX2/POLR2G/TAF15/ZC3HAV1/BTG2/SECISBP2/GIGYF2/TNRC6A/TUT4/AGO2/ZBTB7A/PUM2/FMR1/SRPK2/TIA1/DYRK1A/NOVA2/CNOT2/CDK11A/SERBP1/RC3H1/DIS3/CNOT4/PABPC4/YTHDF3/ZC3H14/SUPT6H/PAIP1/ZFP36/CNOT8/SFSWAP/NOVA1/SAMD4B/PNPT1/DCP1A/TNRC6C/TOB1/CNOT1/LARP4B/MAPKAPK2/RBM7/IWS1/U2AF2/PCID…	84
GO:0040029	BP	GO:0040029	epigenetic regulation of gene expression	55/2789	188/18614	0.292553191489362	1.95252244760953	5.51060392169717	3.99181495176162e-07	3.17194590769235e-05	2.47664651452449e-05	XIST/ARID1B/TPR/ARID4B/KMT2A/EPC1/ATRX/KANSL1/ARID4A/CGGBP1/MPHOSPH8/YTHDC1/ATF7IP/MSL1/KLF2/ARID1A/TASOR/RESF1/SMCHD1/DNMT1/BAZ1A/PIK3CA/ZNFX1/DYRK1A/BAZ2A/PHF20/SIN3A/CREBZF/KCNQ1OT1/ZMPSTE24/CTR9/JARID2/RLIM/UHRF2/KDM1A/MBD3/MSL2/TET1/TRIM27/PHF2/MECP2/OGT/PPM1D/NOC2L/PCGF3/KMT2D/LMNA/ZNF445/KANSL2/RBBP5/MTA1/PCGF5/IGF2/LRIF1/PHF8	55
GO:0006493	BP	GO:0006493	protein O-linked glycosylation	35/2789	99/18614	0.353535353535354	2.35952207626643	5.69380500360713	4.07304401426612e-07	3.17194590769235e-05	2.47664651452449e-05	GALNT1/OGA/ST6GAL1/EOGT/B4GALT5/ST8SIA6/GALNT11/GXYLT1/GALNT7/TET2/GALNT18/TMTC3/GALNT10/DPM3/ST3GAL1/B4GAT1/POGLUT3/PLOD3/TET1/B3GNT2/OGT/ST6GALNAC4/DPM2/C1GALT1C1/GALNT2/A4GALT/GALNT15/B3GALNT2/XXYLT1/PGM3/TMTC4/POMGNT1/B3GALT4/POGLUT1/B3GALT6	35
GO:0043487	BP	GO:0043487	regulation of RNA stability	59/2789	207/18614	0.285024154589372	1.90227307763592	5.4801475520812	4.09257393681574e-07	3.17194590769235e-05	2.47664651452449e-05	ROCK2/FUS/ROCK1/ZFP36L2/TNRC6B/ZFP36L1/PUM1/YBX3/CNOT6L/DHX36/THRAP3/CELF1/POLR2G/TAF15/BTG2/GIGYF2/TNRC6A/TUT4/AGO2/PUM2/FMR1/CNOT2/SERBP1/RC3H1/DIS3/CNOT4/PABPC4/YTHDF3/ZC3H14/PAIP1/ZFP36/CNOT8/SAMD4B/ZC3H18/ZCCHC17/TENT2/PNPT1/DCP1A/TNRC6C/TOB1/TNFRSF1B/CNOT1/LARP4B/MAPKAPK2/PCID2/TENT4B/METTL14/DKC1/UPF1/DIS3L2/FTO/CNOT6/ANGEL2/RBM10/FASTKD2/EXOSC7/PATL1/CNOT9/TENT4A	59
GO:0007034	BP	GO:0007034	vacuolar transport	50/2789	165/18614	0.303030303030303	2.02244749394265	5.53805364065412	4.1214174535551e-07	3.17194590769235e-05	2.47664651452449e-05	LEPROT/HOOK3/GCC2/LAMP2/LAMP1/PSAP/GRN/VPS13C/TMEM50A/NCOA4/SCARB2/RHOB/NDFIP1/VPS35/VPS36/VPS4B/GNPTAB/LEPROTL1/NEDD4/VPS13A/HGSNAT/DTX3L/TMEM50B/AP3D1/CLU/TMEM106B/VPS13D/HMGXB4/HGS/VPS37B/AP3B1/VPS51/KIF13A/LYST/SCYL2/GAK/ANKFY1/GNPTG/NDFIP2/HSPA8/AP1G1/VPS41/HSPA1A/TGFBRAP1/SNX27/PLEKHF2/STAM/CHMP7/RBSN/CACNG8	50
GO:0061013	BP	GO:0061013	regulation of mRNA catabolic process	60/2789	212/18614	0.283018867924528	1.88888964056908	5.46441718596861	4.26958564889314e-07	3.24541220249816e-05	2.53400879252696e-05	ROCK2/FUS/ROCK1/ZFP36L2/TNRC6B/ZFP36L1/PUM1/YBX3/CNOT6L/DHX36/THRAP3/UPF3A/CELF1/POLR2G/TAF15/ZC3HAV1/BTG2/SECISBP2/GIGYF2/TNRC6A/TUT4/AGO2/PUM2/FMR1/CNOT2/SERBP1/RC3H1/DIS3/CNOT4/PABPC4/YTHDF3/ZC3H14/PAIP1/ZFP36/CNOT8/SAMD4B/PNPT1/DCP1A/TNRC6C/TOB1/CNOT1/LARP4B/MAPKAPK2/PCID2/TENT4B/METTL14/UPF1/DIS3L2/FTO/CNOT6/ANGEL2/RBM10/FASTKD2/EXOSC7/PATL1/NBAS/GTPBP1/CNOT9/TENT4A/MAGOHB	60
GO:0030433	BP	GO:0030433	ubiquitin-dependent ERAD pathway	31/2789	83/18614	0.373493975903614	2.49272745337751	5.7217743275759	4.6233015065359e-07	3.47142285070018e-05	2.71047727603972e-05	UBXN4/CCDC47/HSP90B1/CAV1/CANX/CALR/BCAP31/DNAJC10/HSPA5/ERLEC1/MAN1A1/NFE2L2/STT3B/UBE2G2/TRIM25/WFS1/AUP1/DERL1/SEL1L/PSMC6/EDEM3/FAF2/MAN1B1/UBE4A/FAM8A1/RNF103/AMFR/DERL2/ERLIN2/DNAJB9/JKAMP	31
GO:0022411	BP	GO:0022411	cellular component disassembly	114/2789	488/18614	0.233606557377049	1.55910808856809	5.25430507123185	4.94311426095742e-07	3.66683789213432e-05	2.86305679515441e-05	RDX/LAMC1/ADAM10/SPTBN1/SPTAN1/RB1CC1/ADAM15/TAOK1/HDGFL3/APC/LAMP2/HUWE1/PAFAH1B1/ITGB1/ADD1/SVIL/LIMA1/VPS13C/MMP2/UFL1/CAMSAP2/MMP15/NEDD9/DICER1/TMOD3/ARID1A/KLC1/SETX/SMARCC1/MAP1B/VMP1/VPS4B/NES/ASPH/ADD3/FLOT1/ACIN1/MMP14/PRKAA1/CALCOCO2/PIK3CA/UFM1/IQSEC1/ATP2A2/INSR/GSN/CX3CL1/DDRGK1/DFFA/SMARCC2/CAMKK2/FBXW7/SUPT16H/DNM1L/PRICKLE1/IST1/DNASE1L3/VPS13D/PIK3R1/IGF1R/EPHA4/CLASP1/EEF2K/ARH…	114
GO:0031445	BP	GO:0031445	regulation of heterochromatin formation	16/2789	29/18614	0.551724137931034	3.68224923035076	6.06844516596768	5.95409295034363e-07	4.3128647406195e-05	3.36747275594048e-05	TPR/MPHOSPH8/ATF7IP/TASOR/RESF1/DNMT1/BAZ1A/PIK3CA/DYRK1A/SIN3A/CTR9/KDM1A/TET1/PHF2/ZNF445/PHF8	16
GO:0120261	BP	GO:0120261	regulation of heterochromatin organization	16/2789	29/18614	0.551724137931034	3.68224923035076	6.06844516596768	5.95409295034363e-07	4.3128647406195e-05	3.36747275594048e-05	TPR/MPHOSPH8/ATF7IP/TASOR/RESF1/DNMT1/BAZ1A/PIK3CA/DYRK1A/SIN3A/CTR9/KDM1A/TET1/PHF2/ZNF445/PHF8	16
GO:0060211	BP	GO:0060211	regulation of nuclear-transcribed mRNA poly(A) tail shortening	11/2789	15/18614	0.733333333333333	4.89432293534122	6.33422347072912	6.37167661929816e-07	4.56167592383939e-05	3.5617438335783e-05	TNRC6B/POLR2G/BTG2/TNRC6A/AGO2/ZFP36/TNRC6C/TOB1/CNOT1/TENT4B/TENT4A	11
GO:0050779	BP	GO:0050779	RNA destabilization	41/2789	127/18614	0.322834645669291	2.15462319630268	5.48112245088343	7.13849995144922e-07	4.99451638648555e-05	3.89970445912304e-05	ROCK2/ROCK1/ZFP36L2/TNRC6B/ZFP36L1/PUM1/CNOT6L/DHX36/CELF1/POLR2G/BTG2/GIGYF2/TNRC6A/TUT4/AGO2/CNOT2/RC3H1/DIS3/CNOT4/YTHDF3/PAIP1/ZFP36/CNOT8/SAMD4B/ZC3H18/PNPT1/DCP1A/TNRC6C/TOB1/TNFRSF1B/CNOT1/TENT4B/METTL14/UPF1/DIS3L2/FTO/CNOT6/EXOSC7/PATL1/CNOT9/TENT4A	41
GO:0061014	BP	GO:0061014	positive regulation of mRNA catabolic process	41/2789	127/18614	0.322834645669291	2.15462319630268	5.48112245088343	7.13849995144922e-07	4.99451638648555e-05	3.89970445912304e-05	ROCK2/ROCK1/ZFP36L2/TNRC6B/ZFP36L1/PUM1/CNOT6L/DHX36/CELF1/POLR2G/ZC3HAV1/BTG2/GIGYF2/TNRC6A/TUT4/AGO2/CNOT2/RC3H1/DIS3/CNOT4/YTHDF3/PAIP1/ZFP36/CNOT8/SAMD4B/PNPT1/DCP1A/TNRC6C/TOB1/CNOT1/TENT4B/METTL14/UPF1/DIS3L2/FTO/CNOT6/EXOSC7/PATL1/GTPBP1/CNOT9/TENT4A	41
GO:0007369	BP	GO:0007369	gastrulation	56/2789	196/18614	0.285714285714286	1.90687906571736	5.3581734073612	7.32513081402364e-07	5.06750903617343e-05	3.95669691633897e-05	BMPR2/TGFBR2/MYADM/LAMB1/WNK1/PLPP3/ITGA5/ETS2/SOX7/ITGB1/SETD2/APLNR/MMP2/COL4A2/MMP15/KLF4/TASOR/ITGA2/LMBRD1/FOXC1/MMP14/PHLDB2/SMAD2/DAG1/SNAI1/SMAD1/GJA1/PRICKLE1/EPHA2/LRP5/EXT2/AHDC1/EXOC4/CLASP1/CTR9/SMAD3/PHLDB1/EXT1/DUSP1/DUSP5/SOX17/RNF2/COL8A1/PAF1/WLS/DLD/ACVR1/DUSP4/TWSG1/CLASP2/COL12A1/POGLUT1/NPHP3/TGIF2/ACVR2A/ITGB4	56
GO:0006338	BP	GO:0006338	chromatin remodeling	97/2789	402/18614	0.241293532338308	1.6104115492812	5.19418644170718	7.58808221895157e-07	5.19109135800943e-05	4.05318964841542e-05	XIST/ARID1B/RSF1/TPR/KMT2A/BAZ2B/CHD9/SMARCA2/YY1/KDM5B/ATRX/PBRM1/BPTF/SETD2/MPHOSPH8/NFAT5/MIER1/BAZ1B/KAT6A/UBN1/ATF7IP/CHD2/CHD7/ARID1A/CHD6/SMARCC1/TASOR/RESF1/SMCHD1/DNMT1/BAZ1A/KAT6B/ZBTB7A/PIK3CA/RERE/SRPK2/ZNFX1/MECOM/UBR5/DYRK1A/SNAI1/BAZ2A/SMARCC2/SUPT16H/SIN3A/GATAD2B/SETD7/ZBTB1/SUPT6H/CHRAC1/SMARCAD1/INO80D/CHD8/KCNQ1OT1/ZMPSTE24/ARID2/CTR9/JARID2/GATAD1/SHPRH/SMARCA1/KDM1A/MBD3/INO…	97
GO:0019058	BP	GO:0019058	viral life cycle	81/2789	320/18614	0.253125	1.68937567228397	5.22200389666626	8.17339779232531e-07	5.53006705575241e-05	4.31786092742044e-05	STOM/NRP1/NFIA/CAV1/DDX6/ITGA5/HACD3/BSG/CD46/NOTCH1/LAMP1/NECTIN2/PKN2/EIF2AK2/HYAL2/BST2/DDX3X/ITGB1/MPHOSPH8/GAS6/SCARB2/EFNB2/ADAR/VAPA/TASOR/RESF1/PDCD6IP/VPS4B/ITGA2/OAS2/ZC3HAV1/TRIM8/TOP2B/NEDD4/N4BP1/FMR1/DAG1/SRPK2/INSR/ZNFX1/HSPA1B/PPIB/GSN/ADARB1/TRIM25/F11R/EPHA2/IST1/CD81/IFI27/LY6E/ICAM1/KPNA3/LDLR/VPS37B/IFIH1/OAS3/XPR1/CD55/DDX56/HSP90AB1/SLC52A2/ITCH/FURIN/MX1/TRIM5/PIKFYVE/PVR/…	81
GO:0050900	BP	GO:0050900	leukocyte migration	95/2789	393/18614	0.241730279898219	1.61332643600769	5.15896334210157	9.02986891246437e-07	6.04314161891773e-05	4.71846811478544e-05	APP/ITGA6/FLT1/ADAM10/PECAM1/CALR/ROCK1/WNK1/SLC12A2/YES1/PLCB1/PLEC/S1PR1/BSG/EDNRB/EMP2/PAFAH1B1/CD34/CD9/ANO6/ITGB1/PLVAP/JAM2/MSN/MMP2/GAS6/CRK/JAM3/LYN/NEDD9/MIA3/ADAM17/FYN/MAPK1/LRCH1/ITGA2/LGALS3/VEGFC/IL33/MMP14/PIP5K1C/CD47/IL1R1/ITGA1/KITLG/PPIB/APOD/GOLPH3/MYH9/CX3CL1/MDK/PDGFD/CD99/F11R/EDN1/DNM1L/VAV3/CXCL12/NF1/B4GALT1/CD81/PIK3R1/ICAM1/SELE/STAT5B/ITGA9/MCU/EXT1/MOSPD2/LYST/SPNS2/…	95
GO:1903844	BP	GO:1903844	regulation of cellular response to transforming growth factor beta stimulus	46/2789	151/18614	0.304635761589404	2.03316244755295	5.35138919852941	9.9888422788047e-07	6.6130432161936e-05	5.16344569182808e-05	FBN1/ENG/CAV1/CD109/ARID4B/ZEB1/GLG1/CFLAR/HTRA1/HSPA5/SMURF2/ARID4A/HIPK2/ADAM17/SMAD7/CREBBP/NPNT/SMAD2/ZBTB7A/BMP2/ZNF451/TGFBR3/LATS2/LATS1/SIN3A/SKI/TNXB/TRIM33/LTBP1/SMAD3/SAP30L/THBS1/HSP90AB1/SINHCAF/TET1/LDLRAD4/OGT/PPM1A/SMAD6/SOX11/SPRED2/BRMS1/SPRY2/HSPA1A/ING2/MTMR4	46
GO:1900101	BP	GO:1900101	regulation of endoplasmic reticulum unfolded protein response	16/2789	30/18614	0.533333333333333	3.55950758933907	5.88990156994018	1.09817269608766e-06	7.17520766989344e-05	5.60238212875432e-05	HSPA5/PPP1R15A/UFL1/ATF6/PPP1R15B/DDRGK1/WFS1/ATF6B/TMEM33/PIK3R1/DAB2IP/XBP1/BCL2L11/DNAJB9/BOK/PTPN1	16
GO:0003279	BP	GO:0003279	cardiac septum development	36/2789	107/18614	0.336448598130841	2.24548375962979	5.42403560601026	1.10710529257735e-06	7.17520766989344e-05	5.60238212875432e-05	HEG1/BMPR2/NRP1/LUZP1/ENG/TGFBR2/JAG1/NRP2/HECTD1/PLXND1/NOTCH1/TRIP11/APLNR/CHD7/SAV1/RBPJ/SMAD7/ROBO1/PDE2A/SOX4/NDST1/TGFBR3/HES1/NOS3/CRELD1/CCN1/ADAMTS6/CNTRL/SMAD6/DCTN5/DHRS3/SOX11/MDM2/ACVR1/TGFBR1/NPHP3	36
GO:0043087	BP	GO:0043087	regulation of GTPase activity	89/2789	364/18614	0.244505494505494	1.63184843123889	5.11084553460968	1.18630644009614e-06	7.60842578299158e-05	5.94063762271827e-05	ITGA6/F2R/RDX/DOCK9/CCPG1/IQGAP1/WNK1/ASAP1/S1PR1/PLXND1/RASAL2/AFDN/PAFAH1B1/RAPGEF5/PKP4/ARHGEF15/ITGB1/SNX9/ASAP2/RALGAPA2/RASGRP3/CRK/RALGDS/AGRN/ARHGAP29/FGD6/NEDD9/RSU1/NET1/LRCH1/TBC1D9/TGM2/RABGAP1/ARAP3/TBC1D15/TBC1D4/EVI5/CX3CL1/CORO1C/MYO9A/F11R/ARHGEF10/RASA1/ARFGEF1/VAV3/GAPVD1/EPHA2/NF1/RAB3GAP1/TBC1D5/EPHA4/SNX13/DAB2IP/RASGRF2/TBC1D9B/AGAP3/TSC2/PLXNA2/SNX18/SH3BP4/DOCK8/ARHGAP35/…	89
GO:0018279	BP	GO:0018279	protein N-linked glycosylation via asparagine	14/2789	24/18614	0.583333333333333	3.89321142583961	5.95397057462744	1.23029511935742e-06	7.80920314420995e-05	6.09740402615882e-05	RPN2/DDOST/RPN1/MAGT1/STT3B/MGAT1/ST6GAL1/DAD1/ALG5/UGGT1/MGAT5/MGAT2/STT3A/TUSC3	14
GO:0045766	BP	GO:0045766	positive regulation of angiogenesis	53/2789	185/18614	0.286486486486487	1.912032792922	5.23366619433696	1.31082170917877e-06	8.15225178122592e-05	6.36525544478408e-05	MTDH/FLT1/NRP1/CDH5/ENG/STAT3/TGFBR2/TJP1/AQP1/ACVRL1/KDR/ITGA5/SASH1/TEK/RAMP2/EMP2/JCAD/MYDGF/GRN/CD34/ITGB1/APLNR/HIPK2/RHOB/JAK1/AKT3/KLF4/NFE2L2/VEGFC/HIPK1/PTGIS/AGO2/EMC10/SMAD1/PLCG1/PRKD2/MDK/DLL1/BTG1/SP1/CTSH/PAK4/NOS3/XBP1/SPHK1/THBS1/RAPGEF3/GATA2/TBXA2R/ADM/JMJD8/ANGPT2/SERPINE1	53
GO:1904018	BP	GO:1904018	positive regulation of vasculature development	53/2789	185/18614	0.286486486486487	1.912032792922	5.23366619433696	1.31082170917877e-06	8.15225178122592e-05	6.36525544478408e-05	MTDH/FLT1/NRP1/CDH5/ENG/STAT3/TGFBR2/TJP1/AQP1/ACVRL1/KDR/ITGA5/SASH1/TEK/RAMP2/EMP2/JCAD/MYDGF/GRN/CD34/ITGB1/APLNR/HIPK2/RHOB/JAK1/AKT3/KLF4/NFE2L2/VEGFC/HIPK1/PTGIS/AGO2/EMC10/SMAD1/PLCG1/PRKD2/MDK/DLL1/BTG1/SP1/CTSH/PAK4/NOS3/XBP1/SPHK1/THBS1/RAPGEF3/GATA2/TBXA2R/ADM/JMJD8/ANGPT2/SERPINE1	53
GO:0045732	BP	GO:0045732	positive regulation of protein catabolic process	58/2789	209/18614	0.277511961722488	1.85213612603169	5.20085560229473	1.33092639909396e-06	8.1945138392215e-05	6.39825354174959e-05	RDX/CAV1/BCAP31/HECTD1/VGLL4/APC/CSNK2A1/ECSCR/SNX9/MSN/FBXO11/NDFIP1/RNF19A/SMAD7/NFE2L2/VPS35/IL33/ATXN3/NEDD4/FMR1/HSPA1B/SH3D19/NRDC/DDRGK1/FBXW7/FOXO1/TRIB2/PRICKLE1/PSMC6/CLU/PIAS1/CD81/LDLR/PSEN1/SOCS4/PLK2/DAB2IP/TMTC3/FBXL5/PLK3/CUL4B/HSP90AA1/TNFRSF1B/ZYG11B/TRIB1/SOX17/ITCH/FURIN/SEC22B/MDM2/USP13/TAF1/HSPA1A/MAPK9/KEAP1/GCLC/CHFR/COP1	58
GO:0017015	BP	GO:0017015	regulation of transforming growth factor beta receptor signaling pathway	45/2789	148/18614	0.304054054054054	2.02928008682759	5.27762586180285	1.38191969890888e-06	8.42423721404156e-05	6.57762091184665e-05	FBN1/ENG/CAV1/CD109/ARID4B/ZEB1/GLG1/HTRA1/HSPA5/SMURF2/ARID4A/HIPK2/ADAM17/SMAD7/CREBBP/NPNT/SMAD2/ZBTB7A/BMP2/ZNF451/TGFBR3/LATS2/LATS1/SIN3A/SKI/TNXB/TRIM33/LTBP1/SMAD3/SAP30L/THBS1/HSP90AB1/SINHCAF/TET1/LDLRAD4/OGT/PPM1A/SMAD6/SOX11/SPRED2/BRMS1/SPRY2/HSPA1A/ING2/MTMR4	45
GO:0008380	BP	GO:0008380	RNA splicing	108/2789	466/18614	0.231759656652361	1.5467817314188	5.01825996174143	1.46270618484066e-06	8.8292960588862e-05	6.89388972772681e-05	TMBIM6/PPIG/MBNL2/AHNAK/FUS/SF1/ZC3H13/LUC7L3/SCAF11/RBM25/CCNL1/REST/MBNL1/SRRM2/SLC38A2/THOC2/PRPF40A/SON/DDX46/SREK1/PSIP1/CDC5L/PRPF38B/DDX17/POLR2A/USP22/CLK1/YTHDC1/THRAP3/PRPF8/SFPQ/CELF1/SREK1IP1/QKI/SRSF4/SRSF11/SETX/PTBP3/LUC7L2/RBFOX2/LGALS3/TAF15/ACIN1/MPHOSPH10/C9orf78/SNRPD3/ZBTB7A/FMR1/SRPK2/TIA1/SLU7/DYRK1A/CDC40/NOVA2/RBM6/RBM22/DHX15/PDCD7/CWC25/SUPT6H/CDK13/PIK3R1/SRSF8/SFSWAP/…	108
GO:0110011	BP	GO:0110011	regulation of basement membrane organization	9/2789	11/18614	0.818181818181818	5.46060823364516	6.21240152591268	1.55141280887886e-06	9.27383365462831e-05	7.24098344215613e-05	LAMC1/LAMB1/NID1/LAMB2/PHLDB2/DAG1/CLASP1/PHLDB1/CLASP2	9
GO:0035904	BP	GO:0035904	aorta development	25/2789	63/18614	0.396825396825397	2.64844314682967	5.50200742108289	1.60054375975815e-06	9.47552685464515e-05	7.39846492997519e-05	ENG/TGFBR2/JAG1/ACVRL1/HECTD1/PLXND1/NOTCH1/APLNR/EFNB2/CHD7/RBPJ/ADAMTS9/ROBO1/PDE2A/SOX4/NDST1/PRICKLE1/DLL4/HES1/ADAMTS6/CNTRL/SMAD6/PKD2/DCTN5/SEC24B	25
GO:0006606	BP	GO:0006606	protein import into nucleus	48/2789	163/18614	0.294478527607362	1.96537228859212	5.19683899843902	1.73505303562606e-06	0.000101740205146187	7.94384683078117e-05	PTTG1IP/STAT3/TPR/NOTCH1/RANBP2/HYAL2/KPNB1/TXNIP/PPP1R10/APPL1/IPO7/KPNA4/TNPO1/MDFIC/IL33/UFM1/NUP50/UBR5/APOD/RBM22/PRICKLE1/NF1/IPO9/MED1/BAG3/PIK3R1/CDKN1A/KPNA3/PSEN1/ATF2/IPO5/SMAD3/HSP90AA1/POM121C/TSC2/POM121/IPO8/SPG11/STK3/RANBP17/KPNA5/CSE1L/KPNA1/LMNA/E2F3/TNPO3/NUP93/HDAC3	48
GO:0031098	BP	GO:0031098	stress-activated protein kinase signaling cascade	65/2789	245/18614	0.26530612244898	1.77067341816612	5.09766452390372	1.76426917086997e-06	0.000102477408349494	8.0014074512047e-05	APP/RB1CC1/TAOK1/PLCB1/HACD3/SASH1/PAFAH1B1/EIF2AK2/ZFP36L1/RNF13/ARL6IP5/HIPK2/CRK/LYN/HIPK3/MAP3K11/ZMYND11/NBR1/MAPK1/RELL1/DLG1/MDFIC/XIAP/RAP2A/BMP2/MECOM/TAOK3/FOXO1/FLT4/GPS1/ZFP36/IGF1R/TAOK2/CCN2/DAB2IP/ZMPSTE24/ATF2/EPHB1/SMAD3/KLHDC10/SPHK1/CYLD/MAP3K3/DUSP3/MAPKAPK2/NLRP1/TRIB1/DUSP1/ITCH/MAPK8/STK3/MAP4K2/DAXX/GADD45B/MAP3K20/MAP2K6/MINK1/DUSP16/MID1/CRKL/MAPK9/IGFBP6/CCL21/MAPKBP1/H…	65
GO:0008654	BP	GO:0008654	phospholipid biosynthetic process	67/2789	255/18614	0.262745098039216	1.75358094474792	5.08669940428515	1.78210134196992e-06	0.00010254577535055	8.0067455275717e-05	ADGRF5/SERINC1/SPTLC2/PIK3C2A/SLC44A2/CAPN2/DGKH/SMG1/SOCS3/LPGAT1/ACSL3/SLC44A1/VAPA/SOCS2/DGKE/ETNK1/DGKZ/MTMR6/PIP5K1C/GPAA1/PIK3CA/LPCAT2/CDS2/ORMDL1/PIGT/AGPAT5/INPP1/PIK3R1/SAMD8/ABHD5/SOCS4/DPM3/NUS1/FADS1/ATM/PIK3C2B/SGMS1/SERINC5/INPP4A/PIKFYVE/ISYNA1/DHRS7B/PIGS/HMGCS1/DPM2/MBOAT2/SACM1L/PIK3CB/CRLS1/SOCS6/SRD5A3/PIP4K2A/AGPAT3/PEMT/LCLAT1/SH3YL1/AGPAT4/IP6K1/PIGM/PISD/DOLK/PIP5K1A/MPPE…	67
GO:0051170	BP	GO:0051170	import into nucleus	49/2789	168/18614	0.291666666666667	1.9466057129198	5.17408127469924	1.8458239374607e-06	0.000105229055397644	8.21625528497372e-05	PTTG1IP/STAT3/TPR/NOTCH1/RANBP2/HYAL2/KPNB1/TXNIP/PPP1R10/APPL1/IPO7/KPNA4/TNPO1/MDFIC/IL33/UFM1/NUP50/UBR5/APOD/RBM22/PRICKLE1/NF1/IPO9/MED1/BAG3/PIK3R1/CDKN1A/KPNA3/PSEN1/ATF2/IPO5/SMAD3/HSP90AA1/POM121C/TSC2/POM121/IPO8/SPG11/STK3/RANBP17/KPNA5/CSE1L/KPNA1/LMNA/E2F3/PRKAG1/TNPO3/NUP93/HDAC3	49
GO:0016050	BP	GO:0016050	vesicle organization	89/2789	368/18614	0.241847826086957	1.61411094829065	4.99513811051697	1.93278403427743e-06	0.000109175699991249	8.52440819366977e-05	F2R/CAV1/HOOK3/AQP1/ATP6AP2/CD2AP/TMED10/EEA1/TMED9/PAFAH1B1/NECTIN2/CD34/CREB1/GNAI3/SCARB2/ZDHHC20/MIA3/USP8/VAPA/SAMD9/YIPF4/PDCD6IP/VPS36/VPS4B/ATP6AP1/SEC23A/WASHC4/TMEM127/TBC1D4/AGFG1/GOLPH3/CORO1C/STX16/STXBP1/ATP6V1A/VAV3/AP3D1/SAR1B/ARFGAP3/IST1/BACE2/BLOC1S6/VAMP2/DNAJC13/HGS/MFSD14A/STX2/VPS37B/SYT11/AP3B1/ARFGAP2/SPHK1/SEC24D/KIF13A/LYST/RAB8B/DOC2B/RAB5B/ARFGEF2/SEPTIN8/ANKFY1/SEC24…	89
GO:0003179	BP	GO:0003179	heart valve morphogenesis	24/2789	60/18614	0.4	2.6696306920043	5.43798311890558	2.1768388403193e-06	0.000121038375388257	9.45064257880493e-05	BMPR2/ROCK2/TIE1/TGFBR2/ROCK1/JAG1/MEF2C/NOTCH1/EFNA1/DCHS1/ADAMTS9/ROBO1/SMAD2/BMP2/SOX4/SNAI1/DLL4/ADAMTS5/NOS3/CCN1/SMAD6/MDM2/ACVR1/NFATC1	24
GO:0061157	BP	GO:0061157	mRNA destabilization	39/2789	123/18614	0.317073170731707	2.11617067049122	5.21391022790531	2.18211136399163e-06	0.000121038375388257	9.45064257880493e-05	ROCK2/ROCK1/ZFP36L2/TNRC6B/ZFP36L1/PUM1/CNOT6L/DHX36/CELF1/POLR2G/BTG2/GIGYF2/TNRC6A/TUT4/AGO2/CNOT2/RC3H1/DIS3/CNOT4/YTHDF3/PAIP1/ZFP36/CNOT8/SAMD4B/PNPT1/DCP1A/TNRC6C/TOB1/CNOT1/TENT4B/METTL14/UPF1/DIS3L2/FTO/CNOT6/EXOSC7/PATL1/CNOT9/TENT4A	39
GO:0002040	BP	GO:0002040	sprouting angiogenesis	53/2789	188/18614	0.281914893617021	1.88152163133282	5.09984470274118	2.23570216946694e-06	0.000122903734441143	9.5962892931913e-05	CLEC14A/MMRN2/NRP1/PIK3C2A/TJP1/ACVRL1/KDR/ITGA5/CDH13/TEK/RAMP2/NOTCH1/RNF213/JCAD/EPHB4/HDAC7/ITGB1/APLNR/EFNB2/JAK1/AKT3/KLF2/MIA3/SEMA6A/ADGRA2/RHOJ/KLF4/ADAMTS9/VEGFC/ROBO1/SMAD1/SYNJ2BP/CEMIP2/NRARP/FBXW7/DLL1/DLL4/EPHA2/FLT4/MEOX2/PPP1R16B/EPN2/PLK2/RECK/MAP3K3/THBS1/GATA2/TBXA2R/OTULIN/EGR3/STARD13/PIK3CB/JMJD8	53
GO:0051607	BP	GO:0051607	defense response to virus	76/2789	303/18614	0.250825082508251	1.67402584647134	4.96595088466456	2.54966571180667e-06	0.000138922936173395	0.000108470640948496	SERINC3/DNAJC3/TRIM44/HTRA1/TRIM56/EIF2AK2/HYAL2/DDX17/G3BP1/BST2/IFI6/SETD2/DHX36/ADAR/ERBIN/SENP7/IRF1/ZMYND11/IRF9/OAS2/DDX60/ZC3HAV1/TRIM8/IL33/PARP9/IFNAR2/ZNFX1/IFI44L/ADARB1/TRIM25/SAMHD1/DTX3L/DHX15/GBP1/SIN3A/MLKL/IFI27/IRF2/TBK1/ZMPSTE24/IFIH1/HSP90AA1/OAS3/IL10RB/LYST/TOMM70/NLRP1/ILRUN/DDX56/ITCH/SLFN11/MX1/RNF125/ELMOD2/IRF7/TRIM27/TRIM5/SERINC5/PPM1B/TRAF3IP1/PMAIP1/TRIM22/FCN3/CGAS…	76
GO:1902903	BP	GO:1902903	regulation of supramolecular fiber organization	90/2789	376/18614	0.23936170212766	1.59751836622598	4.91379644967995	2.68306614954936e-06	0.00014439405284965	0.000112742473584085	APP/NRP1/RDX/SPTBN1/ROCK2/SPTAN1/AKAP9/CDH5/ESAM/TAOK1/KANK3/MYADM/DLC1/TJP1/ROCK1/SHANK3/S1PR1/LIMCH1/HDGFL3/APC/CLIP1/ARHGEF15/SNX9/ADD1/SVIL/LIMA1/CCDC88A/CAMSAP2/USP8/TMOD3/AKAP13/NUMA1/MAP1B/DLG1/SLAIN2/SSH1/ADD3/ABI2/PHLDB2/CD47/PIK3CA/WASHC4/PXN/HSPA1B/ARHGAP28/DYRK1A/FCHSD2/GSN/CX3CL1/F11R/EDN1/ARHGEF10/RASA1/LATS1/ARFGEF1/SYNPO/CXCL12/TNXB/CLU/PIK3R1/LDLR/PSEN1/CLASP1/CCN2/ARHGEF2/SMAD3/…	90
GO:0050673	BP	GO:0050673	epithelial cell proliferation	111/2789	488/18614	0.227459016393443	1.51807892834261	4.86872716769406	2.69698165952733e-06	0.00014439405284965	0.000112742473584085	NEAT1/FLT1/MMRN2/BMPR2/NRP1/LAMC1/FGFR1/PTPRM/CAV1/STAT3/TIE1/NR2F2/LAMB1/CD109/ZEB1/JAG1/ACVRL1/KDR/NRP2/NFIB/CDH13/MEF2C/CFLAR/TEK/EDNRB/NOTCH1/HTRA1/JCAD/PRKDC/B2M/MYDGF/KDM5B/ZFP36L1/SULF2/RTN4/GRN/CD34/APLNR/IGFBP4/EFNB2/AKT3/SAV1/RBPJ/ADAM17/TCF7L2/PURA/JUN/MAPK1/DLG1/TRIM24/KLF9/LIMS2/VEGFC/ROBO1/MMP14/C6orf89/EMC10/BMP2/LIPA/SYNJ2BP/PLCG1/PRKD2/MDK/NRARP/PTPRK/FBXW7/TGFBR3/RREB1/DLL4/CXCL…	111
GO:0048872	BP	GO:0048872	homeostasis of number of cells	76/2789	304/18614	0.25	1.66851918250269	4.93363571752738	2.90871534631261e-06	0.000153068037497835	0.000119515096595679	ADGRF5/EMCN/F2R/MYCT1/STAT3/FSTL1/KMT2A/MEF2C/CFLAR/NOTCH1/PRKDC/B2M/ZFP36L1/ARID4A/SH2B3/HIPK2/EPAS1/SMAD5/KMT2E/UFL1/JAM3/LYN/ADAR/AKT3/KLF2/TMOD3/ADAM17/KLF13/SKIL/PTBP3/ASXL1/XIAP/SP3/ACIN1/GIGYF2/ZBTB7A/HSPA1B/KITLG/SOX4/LIPA/RC3H1/OCIAD2/TGFBR3/HSPA9/IREB2/NF1/MED1/FAM210B/TSC22D3/ZFP36/CDK6/NCSTN/NFKBIZ/FOXO3/STAT5B/WDR48/EXT1/NOS3/AP3B1/RCOR1/SPNS2/ADGRG1/GATA2/LYAR/CRISPLD1/DYRK3/SART3/B…	76
GO:0140546	BP	GO:0140546	defense response to symbiont	76/2789	304/18614	0.25	1.66851918250269	4.93363571752738	2.90871534631261e-06	0.000153068037497835	0.000119515096595679	SERINC3/DNAJC3/TRIM44/HTRA1/TRIM56/EIF2AK2/HYAL2/DDX17/G3BP1/BST2/IFI6/SETD2/DHX36/ADAR/ERBIN/SENP7/IRF1/ZMYND11/IRF9/OAS2/DDX60/ZC3HAV1/TRIM8/IL33/PARP9/IFNAR2/ZNFX1/IFI44L/ADARB1/TRIM25/SAMHD1/DTX3L/DHX15/GBP1/SIN3A/MLKL/IFI27/IRF2/TBK1/ZMPSTE24/IFIH1/HSP90AA1/OAS3/IL10RB/LYST/TOMM70/NLRP1/ILRUN/DDX56/ITCH/SLFN11/MX1/RNF125/ELMOD2/IRF7/TRIM27/TRIM5/SERINC5/PPM1B/TRAF3IP1/PMAIP1/TRIM22/FCN3/CGAS…	76
GO:0030522	BP	GO:0030522	intracellular receptor signaling pathway	75/2789	299/18614	0.250836120401338	1.67409951421674	4.93306381138839	2.95437396748191e-06	0.000154153224727001	0.000120362407756377	CAV1/STAT3/NR2F2/CALR/AHR/RORA/FOXP1/PRCP/DDX17/RTN4/PUM1/DDX3X/PLPP1/NCOA4/UFL1/ERBIN/KLF2/ARID1A/ACTN4/ASXL1/TRIM24/ANKRD17/RBFOX2/XIAP/DDX60/FLOT1/NR3C1/PTGIS/NEDD4/ZBTB7A/PUM2/UFM1/BMP2/HSPA1B/UBR5/CNOT2/DDRGK1/PIAS2/LATS1/ZMIZ1/RXRA/STRN3/MED1/CLOCK/ASXL2/IFIH1/PELI1/OAS3/CYLD/CNOT1/TIFA/KDM1A/ZNF366/NR1H2/ITCH/RFTN1/RNF125/IRF7/DAXX/OTULIN/YAP1/DHRS3/MAP2K6/KMT2D/CALCOCO1/RXRB/TSPAN6/HSPA1A…	75
GO:1901533	BP	GO:1901533	negative regulation of hematopoietic progenitor cell differentiation	10/2789	14/18614	0.714285714285714	4.7671976642934	5.91952065601206	3.14444821431824e-06	0.000162692165172751	0.000127029588631503	N4BP2L2/NOTCH1/NFE2L2/HSPA9/HES1/ZFP36/PCID2/METTL14/GATA2/DPF2	10
GO:0043488	BP	GO:0043488	regulation of mRNA stability	54/2789	195/18614	0.276923076923077	1.84820586369529	4.99857414676421	3.25553514738611e-06	0.000167036082520469	0.000130421307176424	ROCK2/FUS/ROCK1/ZFP36L2/TNRC6B/ZFP36L1/PUM1/YBX3/CNOT6L/DHX36/THRAP3/CELF1/POLR2G/TAF15/BTG2/GIGYF2/TNRC6A/TUT4/AGO2/PUM2/FMR1/CNOT2/SERBP1/RC3H1/DIS3/CNOT4/PABPC4/YTHDF3/ZC3H14/PAIP1/ZFP36/CNOT8/SAMD4B/PNPT1/DCP1A/TNRC6C/TOB1/CNOT1/LARP4B/MAPKAPK2/PCID2/TENT4B/METTL14/UPF1/DIS3L2/FTO/CNOT6/ANGEL2/RBM10/FASTKD2/EXOSC7/PATL1/CNOT9/TENT4A	54
GO:0010634	BP	GO:0010634	positive regulation of epithelial cell migration	50/2789	176/18614	0.284090909090909	1.89604452557124	5.01406091563868	3.36298464756155e-06	0.000169763160241207	0.000132550601851824	BMPR2/NRP1/ROCK2/FGFR1/TGFBR2/PIK3C2A/CALR/PLPP3/KDR/NRP2/SASH1/TEK/FOXP1/JCAD/HDAC7/RTN4/GRN/RHOB/AKT3/ADGRA2/ADAM17/RHOJ/JUN/NFE2L2/ITGA2/DOCK1/VEGFC/EMC10/IQSEC1/PLCG1/PRKD2/EDN1/RREB1/FLT4/SP1/BCAR1/SPARC/HBEGF/CTSH/CLASP1/PLK2/NUS1/NOS3/MAP3K3/THBS1/GATA2/CAPN7/PIK3CB/PRKCE/CLASP2	50
GO:0019082	BP	GO:0019082	viral protein processing	16/2789	32/18614	0.5	3.33703836500538	5.55463069329213	3.36383068855405e-06	0.000169763160241207	0.000132550601851824	CANX/SPCS3/GALNT1/MGAT4A/MGAT1/ST6GAL1/PARP9/MAN2A1/MAN1B1/MGAT5/ST3GAL1/FURIN/MGAT2/ST6GALNAC4/ST6GALNAC3/MOGS	16
GO:0006457	BP	GO:0006457	protein folding	59/2789	220/18614	0.268181818181818	1.78986603213925	4.94751675194234	3.59379611065071e-06	0.000179894330514442	0.000140460991333691	PDIA3/CCDC47/HSP90B1/PDIA6/PPIG/CANX/CALR/LMAN1/DNAJC3/DNAJC10/NKTR/FKBP9/HSPA5/B2M/RANBP2/SELENOF/HSPH1/PDIA4/GRN/CSNK2A1/MESD/TXNDC5/DNAJB14/PPIC/DNAJB11/DNAJC21/ATF6/ERP44/DNAJC1/BAG5/HSPA1B/PPIB/WFS1/DFFA/HSPA9/MPDU1/CLU/BAG3/DNAJB1/ANP32E/UGGT1/ERO1A/QSOX1/HSP90AA1/HSP90AB1/GRPEL2/GAK/TOR1A/DNAJC18/NGLY1/HSPA8/RUVBL2/HYOU1/P3H1/HSPA1A/HSPA13/FKBP5/HSPA2/MOGS	59
GO:0048041	BP	GO:0048041	focal adhesion assembly	30/2789	86/18614	0.348837209302326	2.32816630116654	5.18260366692314	3.67445393861252e-06	0.000182448491129333	0.000142455272815309	MACF1/NRP1/ROCK2/DLC1/ROCK1/ACVRL1/KDR/LIMCH1/TEK/SLK/PTPRA/ACTN1/PEAK1/ITGA2/MMP14/PHLDB2/APOD/CORO1C/PTPRK/THSD1/TAOK2/CLASP1/SMAD3/DUSP3/THBS1/WHAMM/SLC9A1/BCR/CLASP2/PIP5K1A	30
GO:0035924	BP	GO:0035924	cellular response to vascular endothelial growth factor stimulus	27/2789	74/18614	0.364864864864865	2.43513610419311	5.19295634511622	4.2059626448817e-06	0.000206889348626013	0.000161538626155082	FLT1/NRP1/KDR/NRP2/ATP2B4/RAMP2/NOTCH1/JCAD/SEMA6A/ADGRA2/VEGFC/ROBO1/FOXC1/PIK3CA/PRKD2/DLL1/DLL4/FLT4/TNXB/DAB2IP/NUS1/SPHK1/MAPKAPK2/EGR3/VCAM1/SPRY2/PIK3CB	27
GO:0007163	BP	GO:0007163	establishment or maintenance of cell polarity	60/2789	226/18614	0.265486725663717	1.77187877787896	4.90113493100761	4.23388954472594e-06	0.000206889348626013	0.000161538626155082	ROCK2/CDH5/ROCK1/AQP1/DST/FRMD4B/TEK/PAFAH1B1/MAP4/ITGB1/MSN/CDC42BPB/CRK/JAM3/ACTR2/ERBIN/RHOJ/NUMA1/MAP1B/FRMD4A/PDCD6IP/DLG1/CLIC4/PHLDB2/GSN/GOLPH3/MYH9/MYO9A/GJA1/PRICKLE1/ARFGEF1/HES1/IGF1R/RUFY3/CLASP1/EPHB1/HSP90AA1/LIN7C/HSP90AB1/DOCK8/ARHGAP35/RICTOR/HTT/AMOTL2/MCPH1/RHOU/SLC9A1/PRKCI/SPRY2/LMNA/NEK3/CRKL/WEE1/RAB11FIP2/SNX27/CCL21/CLASP2/GBF1/MYO18A/NPHP3	60
GO:0003176	BP	GO:0003176	aortic valve development	19/2789	43/18614	0.441860465116279	2.94901064814429	5.37144806580431	4.31413556651347e-06	0.000209150651047429	0.000163304244776353	BMPR2/ROCK2/TIE1/TGFBR2/ROCK1/JAG1/NOTCH1/EFNA1/RBPJ/ROBO1/SMAD2/BMP2/SNAI1/DLL4/ADAMTS5/NOS3/TNFRSF1B/SMAD6/NFATC1	19
GO:0006605	BP	GO:0006605	protein targeting	81/2789	333/18614	0.243243243243243	1.62342406946208	4.81910395332111	4.35207738926945e-06	0.000209341722544781	0.000163453432868368	STOM/LEPROT/TRAM1/SEC62/BCAP31/LMAN1/GCC2/SPCS3/LAMP2/HUWE1/SEC63/HSPA5/SPCS2/VPS13C/ARL6IP1/NCOA4/MAN1A1/SCARB2/ERBIN/ZDHHC20/TCAF1/FYN/RASSF9/GNPTAB/SSR1/SEC61A1/USP9X/PRKAA1/DNAJC15/NEDD4/VPS13A/SYNJ2BP/FBXW7/SRPRA/TRAK2/AP3D1/ICMT/CLU/LONP2/BAG3/VPS13D/CHM/HGS/TAOK2/TIMM17A/SAMM50/ZDHHC14/VPS37B/ZDHHC24/MFF/HSP90AA1/AP3B1/TRAM2/PMPCB/VPS51/TOMM70/RAB8B/GRPEL2/HTRA2/GNPTG/TIMM50/ZDHHC9/TOMM40/…	81
GO:0010594	BP	GO:0010594	regulation of endothelial cell migration	61/2789	232/18614	0.262931034482759	1.75482189883904	4.85682761758437	4.94825757805096e-06	0.000236173813240773	0.000184403854418268	MMRN2/BMPR2/NRP1/ROCK2/FGFR1/PTPRM/NR2F2/PIK3C2A/CALR/PLPP3/ACVRL1/KDR/NRP2/ATP2B4/MEF2C/SASH1/TEK/NOTCH1/FOXP1/EMP2/PRCP/JCAD/HDAC7/EFNA1/GRN/RHOB/AKT3/SP100/ADGRA2/ADAM17/RHOJ/KLF4/NFE2L2/ADAMTS9/VEGFC/EMC10/SYNJ2BP/PLCG1/PRKD2/EDN1/FBXW7/DLL4/EPHA2/NF1/FLT4/SP1/BCAR1/SPARC/MEOX2/PLK2/DAB2IP/NUS1/NOS3/MAP3K3/THBS1/GATA2/TBXA2R/MECP2/STARD13/PIK3CB/ANGPT2	61
GO:0006397	BP	GO:0006397	mRNA processing	112/2789	500/18614	0.224	1.49499318752241	4.71018135301177	5.17799081457348e-06	0.000245237611117915	0.000191480842511393	APP/MBNL2/SF1/ZC3H13/LUC7L3/SCAF11/RBM25/REST/MBNL1/SRRM2/THOC2/PRPF40A/SON/DDX46/SREK1/PSIP1/ZFP36L1/CDC5L/PRPF38B/DDX17/CNOT6L/RBBP6/YTHDC1/DHX36/THRAP3/PRPF8/SFPQ/ADAR/CELF1/SREK1IP1/QKI/SRSF4/SRSF11/SETX/WDR33/PTBP3/RBM27/LUC7L2/RBFOX2/LGALS3/ACIN1/C9orf78/SNRPD3/ZBTB7A/FMR1/SRPK2/TIA1/SLU7/DYRK1A/CDC40/NOVA2/RBM6/ADARB1/RBM22/CDK11A/DHX15/PCF11/CWC25/RPRD2/ZC3H14/SUPT6H/RNMT/CDK13/SRSF8/SFSW…	112
GO:0016049	BP	GO:0016049	cell growth	111/2789	495/18614	0.224242424242424	1.49661114551756	4.70124122377411	5.40798458215173e-06	0.000254175275361131	0.000198459345815082	APP/MACF1/BMPR2/NRP1/ADAM10/TGFBR2/ADAM15/IQGAP1/GOLGA4/ACVRL1/NRP2/VGLL4/SMARCA2/FOXP1/PDLIM5/YY1/PAFAH1B1/SORBS2/CLSTN1/SPAG9/EIF4G1/NPR1/HYAL2/RTN4/BST2/DDX3X/CSNK2A1/ITGB1/IGFBP4/NIN/RPS6KA3/ITSN2/NRN1/RAB21/SEMA6A/ADAM17/SEMA3F/AKAP13/SMAD7/NET1/MAP1B/LAMB2/SOCS2/USP47/RAPH1/RYK/ADNP/MMP14/USP9X/IGFBP7/HSPA1B/TEAD1/CDK11A/EDN1/GJA1/PRICKLE1/SIN3A/BTG1/CXCL12/BCAR1/IST1/HBEGF/CDKN1A/RUFY3/TAO…	111
GO:0030968	BP	GO:0030968	endoplasmic reticulum unfolded protein response	27/2789	75/18614	0.36	2.40266762280387	5.1097874862479	5.64035058162978e-06	0.00026308817069011	0.000205418509619643	DNAJC10/HSPA5/EIF2AK2/ERLEC1/PPP1R15A/UFL1/NFE2L2/ATF6/MBTPS1/PPP1R15B/DDRGK1/WFS1/ATF6B/DERL1/TMEM33/PIK3R1/CREBZF/DAB2IP/ERO1A/XBP1/AMFR/DERL2/BCL2L11/DNAJB9/BOK/PTPN1/TMTC4	27
GO:2001234	BP	GO:2001234	negative regulation of apoptotic signaling pathway	61/2789	233/18614	0.261802575107296	1.7472904743805	4.81885019910249	5.73780903496085e-06	0.000265621731039503	0.000207396706471438	ITGA6/NRP1/PTTG1IP/TMBIM6/RB1CC1/CFLAR/PHIP/DDX3X/CSNK2A1/IFI6/YBX3/MCL1/GNAI3/TXNDC12/TCF7L2/ZMYND11/NFE2L2/LGALS3/USP47/BIRC6/BAG5/HSPA1B/SNAI1/CX3CL1/WFS1/PCGF2/CXCL12/CLU/ACKR3/ICAM1/OPA1/PSEN1/ARHGEF2/NOS3/XBP1/RAF1/THBS1/KDM1A/HTRA2/UNC5B/SGK3/HTT/NOC2L/YAP1/HYOU1/BOK/MNT/GCLM/MDM2/ACVR1/TMEM14A/HSPA1A/LMNA/PIK3CB/ING2/PTPN1/GCLC/TGFBR1/SLC35F6/SERPINE1/EYA3	61
GO:0034655	BP	GO:0034655	nucleobase-containing compound catabolic process	102/2789	447/18614	0.228187919463087	1.52294368335816	4.69815846897866	5.84323774494507e-06	0.000268483692504678	0.000209631317998147	ROCK2/FUS/ROCK1/ZFP36L2/TNRC6B/ZFP36L1/PUM1/YBX3/SMG1/CNOT6L/DHX36/THRAP3/UPF3A/XRN1/CELF1/DICER1/ENTPD1/NUDT3/LRPPRC/MGAT1/NT5E/WDR82/OAS2/POLR2G/TAF15/ZC3HAV1/BTG2/SECISBP2/GIGYF2/TNRC6A/TUT4/UPF2/AGO2/PUM2/FMR1/NUDT4/PDE2A/HSPA1B/CNOT2/ACAT1/SAMHD1/SERBP1/RC3H1/DFFA/SUCLG2/DIS3/CNOT4/PABPC4/YTHDF3/ZC3H14/DNASE1L3/PAIP1/ZFP36/CNOT8/AGO3/SAMD4B/ZC3H18/ZCCHC17/NUDT9/TENT2/KCNQ1OT1/PNPT1/UPF3B/DCP…	102
GO:0030148	BP	GO:0030148	sphingolipid biosynthetic process	35/2789	110/18614	0.318181818181818	2.12356986863979	4.96162803866777	6.50888934068042e-06	0.000296853567930143	0.000231782437574171	SPTLC2/PLPP3/DEGS1/HACD3/TM9SF2/PLPP1/CERS2/VAPA/UGCG/KDSR/ST8SIA4/PRKAA1/ELOVL1/ELOVL5/PRKD2/B4GALT5/ST8SIA6/ORMDL1/SAMD8/HACD2/SPHK1/ST3GAL1/CLN8/SPNS2/CCN1/SGMS1/PPM1L/ST6GALNAC4/A4GALT/PEMT/CERS5/ACER3/B3GALT4/CERS6/ST6GALNAC3	35
GO:2001236	BP	GO:2001236	regulation of extrinsic apoptotic signaling pathway	45/2789	156/18614	0.288461538461538	1.92521444134926	4.87161509752984	6.57421963334193e-06	0.000297628457959458	0.000232387469547002	TNFSF10/ITGA6/PDIA3/NRP1/FGFR1/CAV1/TIMP3/RB1CC1/CFLAR/PHIP/HYAL2/DDX3X/IFI6/MCL1/SP100/TCF7L2/SKIL/ZMYND11/LGALS3/BIRC6/HSPA1B/CX3CL1/NF1/ICAM1/ARHGEF2/NOS3/CYLD/RAF1/THBS1/HTRA2/UNC5B/SGK3/HTT/STK3/YAP1/GCLM/PMAIP1/ACVR1/HSPA1A/LMNA/GCLC/TGFBR1/SERPINE1/EYA3/DEPTOR	45
GO:0034067	BP	GO:0034067	protein localization to Golgi apparatus	15/2789	30/18614	0.5	3.33703836500538	5.37795863250793	6.82938548199518e-06	0.00030625264481375	0.000239121210580067	GCC2/TMED10/VPS13C/RAB6A/ARL5B/BICD2/VPS13A/ARL5A/GOLPH3/VPS13D/GAK/PACS1/SYS1/RAB33B/GBF1	15
GO:0010586	BP	GO:0010586	miRNA metabolic process	32/2789	97/18614	0.329896907216495	2.20175727175613	4.98170376710863	6.86419765864829e-06	0.00030625264481375	0.000239121210580067	STAT3/NFIB/REST/YY1/DDX17/DICER1/KLF4/JUN/NR3C1/TUT4/AGO2/BMP2/TEAD1/SMAD1/RC3H1/FOS/TENT2/KCNQ1OT1/PNPT1/FOXO3/SMAD3/MRTFB/NR1H2/EGR1/TENT4B/GATA2/AGO4/DIS3L2/SMAD6/SREBF2/NFATC3/POU2F1	32
GO:0032386	BP	GO:0032386	regulation of intracellular transport	80/2789	332/18614	0.240963855421687	1.60821126024356	4.69431504141706	7.24144000702505e-06	0.000317211064709438	0.000247677514258996	STOM/RDX/LEPROT/TPR/BCAP31/LMAN1/TMEM30A/GCC2/PPP1R12A/DYNC1H1/HUWE1/LAMP1/PCM1/HYAL2/ERLEC1/REEP5/MSN/SETD2/GAS6/PTPN14/TCAF1/RAB21/SP100/FYN/NUMA1/MAP1B/VPS35/MAPK1/UHMK1/UBE2G2/PPP1CC/MDFIC/PRKAA1/NEDD4/UFM1/CEP290/UBR5/APOD/RBM22/ICE1/RAB11B/FBXW7/NF1/SAR1B/SUPT6H/CD81/IFI27/BAG3/PIK3R1/VAMP2/DNAJC13/RUFY3/PSEN1/IPO5/SMAD3/MFF/NUS1/PLK3/HSP90AA1/B3GAT3/IWS1/RAPGEF3/HTRA2/ZFAND1/DERL2/MAPK8/AR…	80
GO:0045747	BP	GO:0045747	positive regulation of Notch signaling pathway	20/2789	48/18614	0.416666666666667	2.78086530417115	5.1862459048748	7.25882349973516e-06	0.000317211064709438	0.000247677514258996	IL6ST/STAT3/TSPAN14/JAG1/NOTCH1/ROBO1/TSPAN5/AAK1/LFNG/JAG2/DLL1/ZMIZ1/DLL4/HES1/EPN2/NOS3/TM2D3/PRKCI/YAP1/POGLUT1	20
GO:0036293	BP	GO:0036293	response to decreased oxygen levels	75/2789	306/18614	0.245098039215686	1.63580312010068	4.70785960008224	7.26437552769706e-06	0.000317211064709438	0.000247677514258996	MT-ND4/MT-ND5/ROCK2/HSP90B1/TMBIM6/CAV1/TGFBR2/ADAM15/AQP1/MALAT1/ACVRL1/CFLAR/BNIP2/REST/NOTCH1/RORA/ZFP36L1/CAPN2/CD34/NDRG1/HIPK2/EPAS1/MMP2/RBPJ/ITPR2/ADAM17/ITPR1/ACTN4/NFE2L2/CREBBP/ITGA2/VEGFC/MMP14/PTGIS/PRKAA1/BMP2/CPEB4/EDN1/TGFBR3/CBL/CXCL12/NF1/FOS/AGTRAP/PLOD1/PLAT/EPHA4/EEF2K/CCN2/CAT/ERO1A/ATF2/ADSL/SMAD3/PLK3/SLC29A1/ATM/THBS1/EGR1/MECP2/SLC9A1/MTHFR/HYOU1/MDM2/VHL/PMAIP1/VCAM1/LO…	75
GO:0018209	BP	GO:0018209	peptidyl-serine modification	79/2789	327/18614	0.241590214067278	1.61239162590474	4.69021200213838	7.43994524507009e-06	0.000320140520047175	0.000249964824813084	APP/ROCK2/AKAP9/CAV1/TGFBR2/ROCK1/WNK1/MAST4/ATP2B4/PRKDC/EIF4G1/GALNT1/PRKCH/PKN2/GGNBP2/CSNK2A1/RAMP3/SMG1/CLK1/HIPK2/GAS6/RPS6KA3/HIPK3/AKT3/NSD1/SMAD7/MAPK1/UHMK1/HIPK1/FNIP2/PRKAA1/PIK3CA/SRPK2/DYRK1A/PRKD2/LATS2/LATS1/FNIP1/TLK1/CSNK1G3/MKNK2/TBK1/MORC3/MAPKAP1/PLK2/SGK1/CAB39/HSP90AA1/ATM/RAF1/MAPKAPK2/POGLUT3/CNKSR3/HSP90AB1/CAMK2D/PDE4D/RICTOR/DYRK2/RAPGEF3/BRAF/DYRK3/SGK3/MAPK8/BCAR3/PI…	79
GO:0034329	BP	GO:0034329	cell junction assembly	101/2789	444/18614	0.227477477477477	1.51820213903398	4.6395280974513	7.46183077312314e-06	0.000320140520047175	0.000249964824813084	APP/ITGA6/MACF1/NRP1/MYCBP2/LAMC1/ROCK2/PCDH17/PECAM1/CDH5/CAV1/ESAM/DLC1/TJP1/ROCK1/CTNND1/SHANK3/ACVRL1/KDR/DST/ITGA5/PLEC/CDH13/LIMCH1/MEF2C/PLXND1/TEK/RAMP2/SLK/APC/PDLIM5/AFDN/PKP4/CLSTN1/EIF4G1/PRKCH/HDAC7/PKN2/ARHGEF15/PTPRA/CD9/ACTN1/APLNR/FLRT2/PEAK1/CRK/AGRN/JAM3/EFNB2/MPDZ/SMAD7/MAP1B/VPS35/VMP1/PDCD6IP/DLG1/ITGA2/FLOT1/SRGAP2C/RYK/HIPK1/ADNP/MMP14/PIP5K1C/PHLDB2/NPTN/RAP2A/SNAI1/APOD/…	101
GO:0002262	BP	GO:0002262	myeloid cell homeostasis	48/2789	171/18614	0.280701754385965	1.87342504702056	4.81690965070061	7.48745085054299e-06	0.000320140520047175	0.000249964824813084	ADGRF5/STAT3/CFLAR/PRKDC/B2M/ZFP36L1/ARID4A/SH2B3/HIPK2/EPAS1/SMAD5/KMT2E/UFL1/JAM3/LYN/ADAR/KLF2/TMOD3/ADAM17/KLF13/PTBP3/SP3/ACIN1/ZBTB7A/HSPA1B/KITLG/LIPA/TGFBR3/HSPA9/IREB2/NF1/MED1/FAM210B/ZFP36/CDK6/NCSTN/FOXO3/STAT5B/RCOR1/GATA2/LYAR/DYRK3/BCL2L11/HSPA1A/PIK3CB/MAFB/PKNOX1/ACVR2A	48
GO:0002064	BP	GO:0002064	epithelial cell development	56/2789	210/18614	0.266666666666667	1.77975379466954	4.77058478199671	7.54877234253967e-06	0.000320536491813909	0.000250273998463729	IL6ST/HEG1/RDX/ROCK2/PECAM1/CDH5/MYADM/IQGAP1/TJP1/ARID4B/ROCK1/JAG1/PODXL/KDR/PLCB1/PLEC/ROBO4/EDNRB/NOTCH1/AFDN/FLNB/ATRX/ADD1/MSN/ARID4A/NOTCH4/EPAS1/VEZF1/LAMB2/ASXL1/CLIC4/ABI2/PDE2A/F11R/DLL1/FNDC3A/EPHA2/B4GALT1/YIPF6/PPP1R16B/ICAM1/CDK6/CLOCK/CLDN5/RFX3/TJP2/PLOD3/PDE4D/BMP6/RAPGEF3/GATA2/FER/YAP1/ZDHHC21/RAP2C/GDF11	56
GO:0003197	BP	GO:0003197	endocardial cushion development	21/2789	52/18614	0.403846153846154	2.69530021788896	5.13921151021021	7.78163414185952e-06	0.000328161105557733	0.000256227275601099	BMPR2/ENG/TGFBR2/JAG1/ACVRL1/APC/NOTCH1/APLNR/RBPJ/DCHS1/ROBO1/SMAD2/BMP2/SNAI1/MSX1/ADAMTS5/NOS3/CRELD1/MDM2/ACVR1/TGFBR1	21
GO:0003203	BP	GO:0003203	endocardial cushion morphogenesis	18/2789	41/18614	0.439024390243902	2.93008246683399	5.19382546068244	8.59844924048342e-06	0.000355535778152802	0.000277601343583914	ENG/TGFBR2/ACVRL1/APC/NOTCH1/APLNR/RBPJ/DCHS1/ROBO1/SMAD2/BMP2/SNAI1/MSX1/ADAMTS5/NOS3/MDM2/ACVR1/TGFBR1	18
GO:1902275	BP	GO:1902275	regulation of chromatin organization	18/2789	41/18614	0.439024390243902	2.93008246683399	5.19382546068244	8.59844924048342e-06	0.000355535778152802	0.000277601343583914	TPR/MPHOSPH8/ATF7IP/TASOR/RESF1/DNMT1/BAZ1A/PIK3CA/DYRK1A/SIN3A/TLK1/CTR9/KDM1A/TET1/PHF2/ZNF445/METTL4/PHF8	18
GO:2001233	BP	GO:2001233	regulation of apoptotic signaling pathway	89/2789	381/18614	0.233595800524934	1.5590362965117	4.62843335326567	8.60400047827961e-06	0.000355535778152802	0.000277601343583914	TNFSF10/ITGA6/PDIA3/NRP1/FGFR1/PTTG1IP/TMBIM6/CAV1/TIMP3/RB1CC1/BCAP31/SERINC3/CFLAR/PHIP/HYAL2/DDX3X/CSNK2A1/IFI6/YBX3/BCLAF1/MCL1/GNAI3/SFPQ/SP100/TXNDC12/TCF7L2/SKIL/ZMYND11/NFE2L2/LGALS3/USP47/BIRC6/BAG5/HSPA1B/SNAI1/CX3CL1/WFS1/FBXW7/PCGF2/DNM1L/CXCL12/NF1/CLU/CTSH/ACKR3/ICAM1/OPA1/PSEN1/DAB2IP/ARHGEF2/MSX1/FBH1/NOS3/XBP1/CYLD/RAF1/THBS1/KDM1A/HTRA2/TRAF7/UNC5B/SGK3/HTT/CASP2/SGMS1/STK3/BCL2…	89
GO:0009615	BP	GO:0009615	response to virus	94/2789	408/18614	0.230392156862745	1.53765493289464	4.60985254158716	8.8746393234763e-06	0.000363038208627036	0.000283459220365296	CALR/SERINC3/DNAJC3/TRIM44/HTRA1/TRIM56/EIF2AK2/HYAL2/DDX17/G3BP1/BST2/DDX3X/IFI6/SETD2/HNRNPUL1/DHX36/IFNAR1/ADAR/ERBIN/JAK1/SENP7/IRF1/ZMYND11/IRF9/OAS2/DDX60/ZC3HAV1/TRIM8/IL33/PARP9/FMR1/IFNAR2/ZNFX1/IFI44L/ADARB1/TRIM25/SAMHD1/DTX3L/AUP1/DHX15/GBP1/SIN3A/CXCL12/MLKL/CLU/IFI27/IRF2/TBK1/CREBZF/CDK6/ZMPSTE24/ATF2/GTF2F1/SMAD3/IFIH1/HSP90AA1/EXT1/OAS3/IL10RB/XPR1/LYST/TOMM70/NLRP1/ILRUN/DDX56/I…	94
GO:0001952	BP	GO:0001952	regulation of cell-matrix adhesion	38/2789	125/18614	0.304	2.02891932592327	4.84551794493241	8.90348700709475e-06	0.000363038208627036	0.000283459220365296	MACF1/NRP1/ROCK2/UTRN/ADAM15/DLC1/ROCK1/JAG1/ACVRL1/KDR/CDH13/LIMCH1/TEK/SLK/EMP2/PTPRA/PEAK1/MMP14/PHLDB2/DAG1/APOD/CX3CL1/CORO1C/RASA1/NF1/PIK3R1/CDK6/CLASP1/SMAD3/CASK/DUSP3/THBS1/SLC9A1/MINK1/PIK3CB/CCL21/CLASP2/SERPINE1	38
GO:0030218	BP	GO:0030218	erythrocyte differentiation	39/2789	130/18614	0.3	2.00222301900323	4.81391764318173	9.66849340690026e-06	0.000391637591488716	0.000305789538707157	ADGRF5/STAT3/CFLAR/PRKDC/B2M/ZFP36L1/ARID4A/SH2B3/HIPK2/EPAS1/SMAD5/KMT2E/UFL1/LYN/ADAR/KLF2/TMOD3/KLF13/PTBP3/SP3/ACIN1/ZBTB7A/HSPA1B/TGFBR3/HSPA9/MED1/FAM210B/ZFP36/CDK6/FOXO3/STAT5B/RCOR1/GATA2/LYAR/DYRK3/HSPA1A/MAFB/PKNOX1/ACVR2A	39
GO:0051403	BP	GO:0051403	stress-activated MAPK cascade	61/2789	237/18614	0.257383966244726	1.7178003397918	4.66875529150978	1.02205535536149e-05	0.000411293779278475	0.000321137035289708	APP/RB1CC1/TAOK1/PLCB1/HACD3/SASH1/PAFAH1B1/EIF2AK2/ZFP36L1/ARL6IP5/HIPK2/CRK/HIPK3/MAP3K11/ZMYND11/NBR1/MAPK1/RELL1/DLG1/MDFIC/XIAP/RAP2A/BMP2/MECOM/TAOK3/FOXO1/FLT4/GPS1/ZFP36/IGF1R/TAOK2/CCN2/DAB2IP/ATF2/EPHB1/SMAD3/KLHDC10/SPHK1/CYLD/MAP3K3/DUSP3/MAPKAPK2/TRIB1/DUSP1/ITCH/MAPK8/STK3/MAP4K2/DAXX/GADD45B/MAP3K20/MAP2K6/MINK1/DUSP16/MID1/CRKL/MAPK9/IGFBP6/CCL21/MAPKBP1/HDAC3	61
GO:0002685	BP	GO:0002685	regulation of leukocyte migration	59/2789	227/18614	0.259911894273128	1.7346719254213	4.67532193621845	1.02925746905502e-05	0.000411502482920245	0.000321299990510888	APP/ADAM10/CALR/WNK1/PLCB1/CD9/ANO6/PLVAP/JAM2/MSN/GAS6/CRK/JAM3/LYN/NEDD9/MIA3/ADAM17/MAPK1/LRCH1/ITGA2/LGALS3/VEGFC/IL33/MMP14/CD47/IL1R1/KITLG/APOD/CX3CL1/MDK/PDGFD/CD99/EDN1/DNM1L/CXCL12/NF1/CD81/PIK3R1/ICAM1/SELE/MCU/MOSPD2/SPNS2/THBS1/DOCK8/DUSP1/MMP28/CD99L2/NBL1/BCR/RIN3/CRKL/CMKLR1/SELP/CCL21/SLC8B1/SERPINE1/CAMK1D/IL27RA	59
GO:0018105	BP	GO:0018105	peptidyl-serine phosphorylation	75/2789	309/18614	0.242718446601942	1.61992153641038	4.61308740990933	1.05138476695813e-05	0.000417637161945885	0.000326089930777439	APP/ROCK2/AKAP9/CAV1/TGFBR2/ROCK1/WNK1/MAST4/ATP2B4/PRKDC/EIF4G1/PRKCH/PKN2/GGNBP2/CSNK2A1/RAMP3/SMG1/CLK1/HIPK2/GAS6/RPS6KA3/HIPK3/AKT3/NSD1/SMAD7/MAPK1/UHMK1/HIPK1/FNIP2/PRKAA1/PIK3CA/SRPK2/DYRK1A/PRKD2/LATS2/LATS1/FNIP1/TLK1/CSNK1G3/MKNK2/TBK1/MORC3/MAPKAP1/PLK2/SGK1/CAB39/HSP90AA1/ATM/RAF1/MAPKAPK2/CNKSR3/HSP90AB1/CAMK2D/PDE4D/RICTOR/DYRK2/RAPGEF3/BRAF/DYRK3/SGK3/MAPK8/BCAR3/PIKFYVE/MAP3K20/P…	75
GO:0042326	BP	GO:0042326	negative regulation of phosphorylation	89/2789	383/18614	0.232375979112272	1.55089511480668	4.57323637427023	1.0695456141752e-05	0.000422127714517737	0.000329596141696231	PTPRB/HEG1/ENG/CAV1/STAT3/NR2F2/PARP14/GNAQ/MYADM/CD109/ROCK1/PLPP3/DNAJC3/WWTR1/DNAJC10/PLEC/MIDN/APC/PRKDC/SPAG9/EIF4G1/HYAL2/GGNBP2/SOCS3/SH2B3/LRP6/DUSP6/PPP2R5A/LYN/HIPK3/ADAR/IPO7/SMAD7/JUN/HHEX/PRKAR2A/ADNP/PPP1R15B/BMP2/ADARB1/CTDSP1/CORO1C/ANKLE2/CTDSP2/PRKAG2/LATS2/LATS1/TRIB2/CBL/NF1/LRP5/PIBF1/CDKN1A/IBTK/PSEN1/SOCS4/DAB2IP/IPO5/PRDX3/COX11/DUSP3/TSC2/CNKSR3/HEXIM1/TRIB1/DUSP1/PDE4D/L…	89
GO:0043434	BP	GO:0043434	response to peptide hormone	97/2789	427/18614	0.227166276346604	1.51612515880806	4.52948702661299	1.19099335325363e-05	0.000467066629043476	0.00036468432077166	TNFSF10/ATP2B1/LEPROT/ROCK2/FBN1/CAV1/STAT3/ARID1B/PIK3C2A/ROCK1/PLCB1/CFLAR/ZNF106/BSG/EDNRB/APC/PRKDC/PTPRA/PHIP/ZFP36L1/PTPRE/CREB1/SOCS3/VPS13C/LRP6/CRK/HADHA/APPL1/LYN/OSBPL8/SRSF4/MYO5A/SMARCC1/NFE2L2/MAP1B/MAPK1/KBTBD2/TCF12/SOCS2/PDK4/BTG2/PRKAA1/LEPROTL1/PIK3CA/DAG1/TBC1D4/PXN/INSR/EDN1/EIF4EBP2/TGFBR3/FOXO1/GNAI1/BTG1/CXCL12/SP1/BCAR1/FOS/AGTRAP/PIK3R1/VAMP2/PLAT/IGF1R/PNPT1/EEF2K/DENND…	97
GO:0046467	BP	GO:0046467	membrane lipid biosynthetic process	43/2789	150/18614	0.286666666666667	1.91323532926975	4.71439561827147	1.23800938372543e-05	0.000482431884531486	0.000376681469385346	SPTLC2/PLPP3/DEGS1/HACD3/TM9SF2/PLPP1/CERS2/VAPA/UGCG/KDSR/ST8SIA4/PRKAA1/GPAA1/ELOVL1/ELOVL5/PRKD2/B4GALT5/ST8SIA6/ORMDL1/PIGT/SAMD8/HACD2/DPM3/SPHK1/ST3GAL1/CLN8/SPNS2/CCN1/SGMS1/ST3GAL6/PPM1L/ST6GALNAC4/PIGS/DPM2/A4GALT/PEMT/CERS5/ACER3/PIGM/B3GALT4/CERS6/MPPE1/ST6GALNAC3	43
GO:0045785	BP	GO:0045785	positive regulation of cell adhesion	107/2789	482/18614	0.221991701244813	1.48158964753351	4.49716055682548	1.2626002893063e-05	0.000488920124607477	0.000381747469133523	IL6ST/HLA-A/NRP1/LAMC1/HLA-E/UTRN/CAV1/TGFBR2/ARID1B/CALR/MYADM/LAMB1/TJP1/ROCK1/PLPP3/PODXL/KDR/YES1/NID1/ITGA5/CDH13/TEK/CD46/SMARCA2/EMP2/AFDN/B2M/HSD17B12/HSPH1/PBRM1/NFAT5/CRK/LYN/EFNB2/NEDD9/JAK1/RSU1/ARID1A/FYN/SMAD7/SMARCC1/LAMB2/NPNT/LIMS2/ITGA2/DOCK1/TGM2/ZBTB16/FLOT1/MAGI1/PIEZO1/CD47/PIK3CA/ZFHX3/DAG1/KITLG/SOX4/CX3CL1/PRKD2/MDK/F11R/SMARCC2/RREB1/ZMIZ1/VAV3/AP3D1/CXCL12/ZBTB1/CD81/HE…	107
GO:0000209	BP	GO:0000209	protein polyubiquitination	62/2789	244/18614	0.254098360655738	1.69587195598634	4.59335758723009	1.33951705130197e-05	0.000515462905304139	0.000402471998243164	WSB1/HECTD1/TRIM44/SASH1/RNF213/HUWE1/TRIM56/DDX3X/TTC3/RNF19A/ZFP91/UBE2G2/XIAP/UBE2H/RNF115/NEDD4/RMND5A/TOPORS/TNKS2/UBR5/SPOP/RC3H1/DTX3L/LNPEP/CBL/UBE3C/TPP2/IFI27/RNF114/RNF168/KLHL42/PELI1/BLMH/UBE4A/SHPRH/UBE2E1/KLHL20/UBE2W/ITCH/RNF20/AMFR/RNF125/TRIM27/TRIM5/CBFB/ANAPC10/MKRN1/RNF167/MKRN2/MDM2/CDC16/TRIM22/TAF1/PLAA/CHFR/FBXO38/ANAPC7/CUL1/DDB2/KLHL3/NHLRC3/UBE2O	62
GO:0071383	BP	GO:0071383	cellular response to steroid hormone stimulus	55/2789	209/18614	0.263157894736842	1.75633598158178	4.61615709844975	1.37565352750437e-05	0.000526080668872325	0.000410762318412061	MT-ND3/ATP2B1/CALR/AQP1/ATP1A1/CFLAR/REST/FOXP1/ZFP36L2/ZFP36L1/DDX17/PLPP1/NCOA4/UFL1/USP8/ARID1A/KLF9/PGRMC2/RBFOX2/NR3C1/NEDD4/ZBTB7A/UFM1/HSPA1B/UBR5/CNOT2/DDRGK1/EDN1/PIAS2/LATS1/ZMIZ1/RXRA/STRN3/MED1/ZFP36/PLAT/IGF1R/CLOCK/SGK1/TFPI/CNOT1/ABHD2/KDM1A/ZNF366/DAXX/HSPA8/BCL2L11/YAP1/KMT2D/CALCOCO1/ACVR1/RXRB/HSPA1A/CNOT9/ASS1	55
GO:0090092	BP	GO:0090092	regulation of transmembrane receptor protein serine/threonine kinase signaling pathway	73/2789	301/18614	0.242524916943522	1.61862990462055	4.54250063364301	1.41076410361596e-05	0.000536177443577991	0.00041864585193074	BMPR2/FBN1/CDH5/ENG/CAV1/CRIM1/TGFBR2/FSTL1/CD109/ARID4B/ZEB1/ACVRL1/KDR/GLG1/NOTCH1/HTRA1/HSPA5/SMURF2/ARID4A/HIPK2/RBPJ/ADAM17/SKIL/SMAD7/NUMA1/CREBBP/NPNT/XIAP/SMAD2/ZBTB7A/BMP2/ZNF451/TGFBR3/LATS2/LATS1/SIN3A/SKI/TNXB/HES1/TRIM33/LTBP1/KCNQ1OT1/MSX1/SMAD3/SAP30L/TOB1/THBS1/HSP90AB1/SINHCAF/CCN1/BMP6/TET1/LDLRAD4/NBL1/OGT/PPM1A/SMAD6/SOX11/SPRED2/BRMS1/ACVR1/SPRY2/HSPA1A/ING2/TWSG1/TGFBR1/ZNF4…	73
GO:0007265	BP	GO:0007265	Ras protein signal transduction	79/2789	333/18614	0.237237237237237	1.58333952453709	4.50924811300719	1.50377454563036e-05	0.000564459841837278	0.000440728669579486	F2R/HEG1/NRP1/RDX/ROCK2/DLC1/ROCK1/HACD3/CDH13/NOTCH1/RAPGEF5/G3BP1/KPNB1/ITGB1/RASGRP3/PHACTR4/CRK/ARHGEF3/RALGDS/GNB1/ARHGAP29/RHOB/RAB21/USP8/AKAP13/RHOJ/NET1/FLOT1/ABI2/ROBO1/SHOC2/MCF2L/RAP2A/IQSEC1/KITLG/SYNJ2BP/ARHGAP5/F11R/ARFGEF1/CBL/NF1/ARHGEF28/CDKN1A/RAB4A/MYO9B/MAPKAP1/DENND4C/PLK2/DAB2IP/ARHGEF2/RASGRF2/MRAS/NRAS/RAF1/AUTS2/ARHGAP17/ARHGAP35/ADGRG1/DOK5/RAPGEF3/ARFGEF2/RAPGEF4/ARHGA…	79
GO:0070482	BP	GO:0070482	response to oxygen levels	79/2789	333/18614	0.237237237237237	1.58333952453709	4.50924811300719	1.50377454563036e-05	0.000564459841837278	0.000440728669579486	MT-ND4/MT-ATP6/MT-ND5/ROCK2/HSP90B1/TMBIM6/CAV1/TGFBR2/ADAM15/AQP1/MALAT1/ACVRL1/CFLAR/BNIP2/REST/NOTCH1/RORA/ZFP36L1/CAPN2/CD34/NDRG1/HIPK2/EPAS1/MMP2/RBPJ/ITPR2/ADAM17/ITPR1/ACTN4/NFE2L2/CREBBP/ITGA2/ATP6AP1/VEGFC/MMP14/PTGIS/PRKAA1/BMP2/CPEB4/EDN1/TGFBR3/FOXO1/CBL/ATP6V1A/CXCL12/NF1/FOS/AGTRAP/PLOD1/PLAT/EPHA4/EEF2K/CCN2/CAT/ERO1A/ATF2/ADSL/SMAD3/PLK3/SLC29A1/ATM/THBS1/EGR1/MECP2/SLC9A1/MTHFR/…	79
GO:0060213	BP	GO:0060213	positive regulation of nuclear-transcribed mRNA poly(A) tail shortening	9/2789	13/18614	0.692307692307692	4.62051465923822	5.48194187603831	1.51268270104192e-05	0.000564459841837278	0.000440728669579486	TNRC6B/POLR2G/BTG2/TNRC6A/AGO2/ZFP36/TNRC6C/TOB1/CNOT1	9
GO:0070828	BP	GO:0070828	heterochromatin organization	33/2789	105/18614	0.314285714285714	2.0975669722891	4.73472531149495	1.57666492623417e-05	0.000581593262494073	0.000454106396623515	XIST/TPR/ATRX/MPHOSPH8/ATF7IP/TASOR/RESF1/SMCHD1/DNMT1/BAZ1A/PIK3CA/ZNFX1/MECOM/DYRK1A/SNAI1/BAZ2A/SIN3A/SETD7/KCNQ1OT1/CTR9/JARID2/KDM1A/MBD3/PCID2/TET1/PHF2/MECP2/PPM1D/MTHFR/KMT2D/LMNA/ZNF445/PHF8	33
GO:0001570	BP	GO:0001570	vasculogenesis	28/2789	83/18614	0.337349397590361	2.25149576434098	4.79710902299941	1.57749025233897e-05	0.000581593262494073	0.000454106396623515	HEG1/NRP1/ENG/CAV1/TIE1/TGFBR2/KDR/RAMP2/NOTCH1/EMP2/FZD4/HDAC7/ZFP36L1/CD34/SETD2/APLNR/QKI/FBXW7/TGFBR3/RASA1/ZMIZ1/EPHA2/ACKR3/SOX17/JUNB/YAP1/GJC1/ADM	28
GO:0003205	BP	GO:0003205	cardiac chamber development	46/2789	166/18614	0.27710843373494	1.84944294928009	4.61502652387352	1.65172289658934e-05	0.000605336778232175	0.000472645267463878	HEG1/BMPR2/NRP1/LUZP1/ENG/TGFBR2/JAG1/NRP2/HECTD1/MEF2C/PLXND1/TEK/NOTCH1/TRIP11/APLNR/CHD7/SAV1/RBPJ/SMAD7/ROBO1/FOXC1/PDE2A/BMP2/SOX4/NDST1/TGFBR3/DLL4/MED1/HES1/IGF1R/ADAMTS1/ZMPSTE24/NOS3/CRELD1/CCN1/ADAMTS6/CNTRL/SMAD6/DCTN5/DHRS3/SOX11/MDM2/ADGRG6/ACVR1/TGFBR1/NPHP3	46
GO:0018210	BP	GO:0018210	peptidyl-threonine modification	36/2789	119/18614	0.302521008403361	2.01904842252426	4.68167994273847	1.70784052607941e-05	0.000622199652016032	0.000485811752264383	APP/ROCK2/TGFBR2/ROCK1/WNK1/PRKDC/EIF4G1/GALNT1/CDC42BPA/CSNK2A1/CLK1/HIPK2/CDC42BPB/HIPK3/SMAD7/MAPK1/HIPK1/DYRK1A/EOGT/PRKD2/PRKAG2/GALNT11/TBK1/ATF2/CAB39/SPHK1/CAMK2D/DYRK2/DYRK3/MAPK8/SPRED2/ACVR1/TAF1/SPRY2/GALNT2/TGFBR1	36
GO:0051056	BP	GO:0051056	regulation of small GTPase mediated signal transduction	72/2789	298/18614	0.241610738255034	1.61252860590864	4.47486333990329	1.8441435803024e-05	0.000667905413171875	0.000521498683048982	F2R/HEG1/NRP1/RDX/PLEKHG1/DLC1/CD2AP/NOTCH1/PREX2/ARHGEF15/ITGB1/RALGAPA2/ARHGAP21/CRK/ARHGEF3/ARHGAP29/AKAP13/NET1/TGM2/FLOT1/ROBO1/SHOC2/MCF2L/ARHGAP23/IQSEC1/KITLG/ARHGAP28/ARHGAP5/MYO9A/F11R/ARHGEF10/ARFGEF1/CBL/VAV3/NF1/ARHGEF28/MYO9B/MAPKAP1/DENND4C/DAB2IP/ARHGEF2/RASGRF2/RAF1/AUTS2/TSC2/ARHGAP17/DOCK8/SPATA13/ARHGAP35/ADGRG1/FGD4/ARFGEF2/RALGAPB/CHN1/ABR/ITSN1/ARHGAP1/OGT/RHOU/F2RL3/ARHGAP…	72
GO:0030198	BP	GO:0030198	extracellular matrix organization	75/2789	314/18614	0.238853503184713	1.59412660748665	4.45737187023032	1.90777270965109e-05	0.000686909741129929	0.000536337209293724	APP/LAMC1/ADAM10/SERPINH1/ENG/CAV1/TIE1/ADAM15/COL15A1/LAMB1/NID1/CFLAR/RAMP2/NOTCH1/PXDN/HSD17B12/SULF2/ITGB1/MMP2/FLRT2/GAS6/COL4A1/NID2/COL4A2/MMP15/CSGALNACT1/VWA1/LAMB2/ADAMTS9/NPNT/FLOT1/COL18A1/FOXC1/MMP14/PHLDB2/DAG1/OLFML2A/BMP2/PRICKLE1/NF1/B4GALT1/TNXB/ADAMTS1/CLASP1/P4HA1/CCN2/RECK/ERO1A/SMAD3/ADAMTS5/QSOX1/PHLDB1/EXT1/TNFRSF1B/HMCN1/PLOD3/MATN2/CCN1/ADAMTS6/FURIN/COL8A1/MMP28/BMP1/AD…	75
GO:0008593	BP	GO:0008593	regulation of Notch signaling pathway	31/2789	97/18614	0.319587628865979	2.13295235701375	4.69648335611264	1.94703493394065e-05	0.000696970586527476	0.000544192689308871	IL6ST/ADAM10/STAT3/TSPAN14/JAG1/CD46/NOTCH1/ROBO1/MMP14/ZBTB7A/TSPAN5/SYNJ2BP/NRARP/FBXW7/AAK1/LFNG/JAG2/DLL1/ZMIZ1/DLL4/GALNT11/HES1/EPN2/NOS3/GATA2/TCIM/TM2D3/PRKCI/YAP1/SREBF2/POGLUT1	31
GO:0010720	BP	GO:0010720	positive regulation of cell development	97/2789	432/18614	0.224537037037037	1.49857741391445	4.40163710178273	1.95893345640801e-05	0.000697176490815268	0.000544353458802275	IL6ST/MACF1/BMPR2/NRP1/CDH5/TGFBR2/ARID1B/GOLGA4/SHANK3/PLXND1/CD46/SMARCA2/NOTCH1/KLF10/FZD4/PAFAH1B1/PRKDC/NUMB/PRKCH/ZFP36L1/CREB1/ITGB1/PBRM1/ADD1/CUX1/DHX36/GAS6/NIN/UFL1/LYN/SPEN/NEDD9/RAB21/DICER1/CAPRIN1/ARID1A/SKIL/SMAD7/SMARCC1/MAP1B/PPP1CC/TGM2/ZBTB16/ACIN1/VEGFC/ROBO1/IL33/ADNP/MMP14/NPTN/DAG1/MAN2A1/BMP2/KITLG/SOX4/NRDC/CX3CL1/MDK/F11R/SMARCC2/ZMIZ1/AP3D1/CXCL12/ZBTB1/FOS/IST1/HES1/N…	97
GO:0071806	BP	GO:0071806	protein transmembrane transport	24/2789	67/18614	0.358208955223881	2.39071405254117	4.78739205652251	2.02473210901015e-05	0.000716452620412383	0.000559404207008429	TRAM1/SEC62/TMED10/EDNRB/SEC63/HSPA5/MCL1/SEC61A1/USP9X/DNAJC15/LONP2/TIMM17A/TRAM2/TOMM70/GRPEL2/TIMM50/TOMM40/BCR/HYOU1/PEX13/PEX26/PEX16/PEX1/TIMM44	24
GO:0001933	BP	GO:0001933	negative regulation of protein phosphorylation	80/2789	341/18614	0.234604105571848	1.56576580176205	4.42659247525653	2.04095141256011e-05	0.000718065019836149	0.000560663163979671	PTPRB/HEG1/ENG/CAV1/NR2F2/PARP14/GNAQ/MYADM/CD109/PLPP3/DNAJC3/WWTR1/DNAJC10/PLEC/APC/PRKDC/SPAG9/EIF4G1/HYAL2/GGNBP2/SOCS3/SH2B3/LRP6/DUSP6/LYN/HIPK3/ADAR/IPO7/SMAD7/JUN/HHEX/PRKAR2A/ADNP/PPP1R15B/BMP2/ADARB1/CTDSP1/CORO1C/CTDSP2/PRKAG2/LATS2/LATS1/TRIB2/CBL/NF1/LRP5/PIBF1/CDKN1A/IBTK/PSEN1/SOCS4/DAB2IP/IPO5/DUSP3/TSC2/CNKSR3/HEXIM1/TRIB1/DUSP1/PDE4D/LDLRAD4/PRKRIP1/TRIM27/SMAD6/HMGCR/GADD45B/NI…	80
GO:1905314	BP	GO:1905314	semi-lunar valve development	19/2789	47/18614	0.404255319148936	2.69803101851499	4.89310196726807	2.05670651231975e-05	0.000719496704338223	0.000561781019244277	BMPR2/ROCK2/TIE1/TGFBR2/ROCK1/JAG1/NOTCH1/EFNA1/RBPJ/ROBO1/SMAD2/BMP2/SNAI1/DLL4/ADAMTS5/NOS3/TNFRSF1B/SMAD6/NFATC1	19
GO:0060485	BP	GO:0060485	mesenchyme development	76/2789	320/18614	0.2375	1.58509322337755	4.43206689070981	2.07773476759252e-05	0.000722746495145037	0.000564318446838837	BMPR2/NRP1/ROCK2/FGFR1/ENG/TGFBR2/ADAM15/ROCK1/WWTR1/JAG1/ACVRL1/NRP2/MEF2C/EDNRB/APC/NOTCH1/EMP2/EFNA1/ZFP36L1/DDX17/RTN4/APLNR/NOTCH4/LRP6/PHACTR4/RBPJ/SEMA6A/SEMA3F/TCF7L2/SMAD7/TASOR/MAPK1/DCHS1/ROBO1/FOXC1/PHLDB2/SMAD2/DAG1/BMP2/KITLG/SNAI1/CORO1C/MDK/EDN1/TGFBR3/PRICKLE1/TNXB/HES1/EXOC4/EPHA4/CLASP1/DAB2IP/MSX1/SMAD3/ADAMTS5/PHLDB1/EXT1/NOS3/SEMA6B/CRELD1/MEOX1/OTUD5/LDLRAD4/PKD2/YAP1/SOX11…	76
GO:0043062	BP	GO:0043062	extracellular structure organization	75/2789	315/18614	0.238095238095238	1.5890658880978	4.42655697956922	2.14281027867035e-05	0.000740257513635589	0.00057799100121791	APP/LAMC1/ADAM10/SERPINH1/ENG/CAV1/TIE1/ADAM15/COL15A1/LAMB1/NID1/CFLAR/RAMP2/NOTCH1/PXDN/HSD17B12/SULF2/ITGB1/MMP2/FLRT2/GAS6/COL4A1/NID2/COL4A2/MMP15/CSGALNACT1/VWA1/LAMB2/ADAMTS9/NPNT/FLOT1/COL18A1/FOXC1/MMP14/PHLDB2/DAG1/OLFML2A/BMP2/PRICKLE1/NF1/B4GALT1/TNXB/ADAMTS1/CLASP1/P4HA1/CCN2/RECK/ERO1A/SMAD3/ADAMTS5/QSOX1/PHLDB1/EXT1/TNFRSF1B/HMCN1/PLOD3/MATN2/CCN1/ADAMTS6/FURIN/COL8A1/MMP28/BMP1/AD…	75
GO:0033619	BP	GO:0033619	membrane protein proteolysis	22/2789	59/18614	0.372881355932203	2.48863878068198	4.80778946620898	2.15212108073364e-05	0.000740257513635589	0.00057799100121791	ADAM10/TIMP3/ROCK1/TIMP2/APH1A/SNX9/HM13/ADAM17/MBTPS1/DAG1/SH3D19/NRDC/MYH9/BACE2/SPPL3/CTSH/NCSTN/PSEN1/TNFRSF1B/FURIN/LRIG2/ADAM19	22
GO:0048844	BP	GO:0048844	artery morphogenesis	27/2789	80/18614	0.3375	2.25250089637863	4.7130174307184	2.20225956237355e-05	0.00075329511808522	0.000588170726395323	ADGRF5/BMPR2/NRP1/ENG/TGFBR2/JAG1/ACVRL1/NOTCH1/EFNB2/AKT3/CHD7/RBPJ/SMAD7/ADAMTS9/FOXC1/SOX4/MDK/EDN1/ZMIZ1/DLL4/NF1/HES1/LDLR/ARID2/PKD2/SEC24B/TGFBR1	27
GO:0034101	BP	GO:0034101	erythrocyte homeostasis	40/2789	139/18614	0.287769784172662	1.92059762014698	4.57346764391194	2.22089874066523e-05	0.000755473676589826	0.000589871738797216	ADGRF5/STAT3/CFLAR/PRKDC/B2M/ZFP36L1/ARID4A/SH2B3/HIPK2/EPAS1/SMAD5/KMT2E/UFL1/LYN/ADAR/KLF2/TMOD3/KLF13/PTBP3/SP3/ACIN1/ZBTB7A/HSPA1B/TGFBR3/HSPA9/IREB2/MED1/FAM210B/ZFP36/CDK6/FOXO3/STAT5B/RCOR1/GATA2/LYAR/DYRK3/HSPA1A/MAFB/PKNOX1/ACVR2A	40
GO:0060218	BP	GO:0060218	hematopoietic stem cell differentiation	16/2789	36/18614	0.444444444444444	2.96625632444923	4.95738319369067	2.24905852147933e-05	0.000760849083337816	0.000594068841387861	N4BP2L2/PRKDC/EIF2AK2/SH2B3/UFL1/CHD2/NFE2L2/FOXC1/HSPA9/MED1/ZFP36/CDK6/EXT1/MEOX1/ITCH/LMBR1L	16
GO:0018205	BP	GO:0018205	peptidyl-lysine modification	86/2789	374/18614	0.229946524064171	1.53468074540354	4.38509004145045	2.26709111471923e-05	0.000762047552932956	0.000595004603103838	BOD1L1/ARID4B/KMT2A/EPC1/ASH1L/RANBP2/SENP6/HDAC7/USP22/KANSL1/KMT2C/ARID4A/SETD2/BAZ1B/KAT6A/MSL1/SENP7/CREBBP/WDR82/MLLT6/PHF20L1/KAT6B/PRKAA1/TOPORS/SMC6/SOX4/ZNF451/PCGF2/PIAS2/PHF20/ZMIZ1/SIN3A/SETD7/ESCO1/PIAS1/RLF/ING3/PLOD1/NFKBIZ/UBA2/DIP2B/ZMPSTE24/ATF2/SLF2/CTR9/SF3B3/TRRAP/IFIH1/UHRF2/AUTS2/PLOD3/POR/NAA50/IWS1/KDM1A/MBD3/EGR1/EPC2/GATA2/MSL2/TRIM27/PBXIP1/MECP2/OGT/GNL3L/SENP5/RUVBL2…	86
GO:0042060	BP	GO:0042060	wound healing	98/2789	439/18614	0.223234624145786	1.48988501034409	4.36063551739316	2.27735503881215e-05	0.000762047552932956	0.000595004603103838	IL6ST/MACF1/F2R/ELK3/VWF/CAV1/AHNAK/TGFBR2/GNAQ/LMAN1/CD109/AQP1/PLPP3/SLC12A2/ACVRL1/KDR/JMJD1C/DST/ITGA5/PLEC/CFLAR/CD59/PRCP/CD34/DGKH/CD9/ANO6/ITGB1/NOTCH4/SH2B3/GAS6/CRK/LYN/THBD/MIA3/ENTPD1/ADAM17/MCAM/NFE2L2/VPS4B/PROS1/ITGA2/DGKE/IL33/DGKZ/PHLDB2/C6orf89/SMAD2/PIK3CA/DAG1/MYH9/CX3CL1/F11R/EDN1/RREB1/ARFGEF1/STXBP1/PABPC4/VAV3/NF1/B4GALT1/HBEGF/PROCR/BLOC1S6/MYOF/PLAT/CDKN1A/CLASP1/PEAR1/S…	98
GO:0030330	BP	GO:0030330	DNA damage response, signal transduction by p53 class mediator	25/2789	72/18614	0.347222222222222	2.31738775347596	4.70177852674392	2.53650688364073e-05	0.000844176912571673	0.000659130977956597	PTTG1IP/MYO6/ATRX/NDRG1/HIPK2/SP100/SOX4/DYRK1A/SNAI1/CDKN1A/NBN/PLK2/ZMPSTE24/MSX1/PLK3/ATM/KDM1A/DYRK3/CASP2/PPM1D/SPRED2/MDM2/PMAIP1/ING4/ATR	25
GO:0006470	BP	GO:0006470	protein dephosphorylation	62/2789	249/18614	0.248995983935743	1.66181830225167	4.41370768419402	2.61312221522833e-05	0.00086499964941725	0.000675389312787086	PTPRB/ROCK2/HSP90B1/PTPRG/PTPRM/CDH5/DLC1/ROCK1/PPP1R12A/CTTNBP2NL/PTPRA/PTPRE/PPP1R15A/PTP4A2/DUSP6/NUAK1/PPP2R5A/PTPN14/SLC39A10/PPP1CB/SSH1/PPP4R3A/PPP1CC/LGALS3/PPP2R5E/PPP6R3/MTMR6/PPP1R15B/ITGA1/CTDSP1/PTPRK/ANKLE2/CTDSP2/PPP4R1/SPPL3/PPP1R16B/MGAT5/DUSP3/HSP90AB1/PTPN4/DUSP1/DUSP5/HTT/PTPA/TIMM50/PPM1L/PPM1A/PPM1D/PPP5C/PPP6R1/PPM1B/PDPR/PPM1H/DUSP16/DUSP4/RCAN1/PTPN9/PTPN1/CDC14A/PPTC7/PD…	62
GO:0045229	BP	GO:0045229	external encapsulating structure organization	75/2789	317/18614	0.236593059936909	1.57904023580696	4.36524894607149	2.69543003195363e-05	0.000887473941536819	0.000692937177367421	APP/LAMC1/ADAM10/SERPINH1/ENG/CAV1/TIE1/ADAM15/COL15A1/LAMB1/NID1/CFLAR/RAMP2/NOTCH1/PXDN/HSD17B12/SULF2/ITGB1/MMP2/FLRT2/GAS6/COL4A1/NID2/COL4A2/MMP15/CSGALNACT1/VWA1/LAMB2/ADAMTS9/NPNT/FLOT1/COL18A1/FOXC1/MMP14/PHLDB2/DAG1/OLFML2A/BMP2/PRICKLE1/NF1/B4GALT1/TNXB/ADAMTS1/CLASP1/P4HA1/CCN2/RECK/ERO1A/SMAD3/ADAMTS5/QSOX1/PHLDB1/EXT1/TNFRSF1B/HMCN1/PLOD3/MATN2/CCN1/ADAMTS6/FURIN/COL8A1/MMP28/BMP1/AD…	75
GO:0034975	BP	GO:0034975	protein folding in endoplasmic reticulum	8/2789	11/18614	0.727272727272727	4.85387398546237	5.36738744446889	2.71198136620141e-05	0.000888173897430963	0.000693483700976588	PDIA3/HSP90B1/CANX/CALR/DNAJC3/DNAJC10/HSPA5/ERO1A	8
GO:0006509	BP	GO:0006509	membrane protein ectodomain proteolysis	18/2789	44/18614	0.409090909090909	2.73030411682258	4.8239568444424	2.79089829270927e-05	0.00089966286849272	0.000702454257525667	ADAM10/TIMP3/ROCK1/TIMP2/APH1A/SNX9/ADAM17/DAG1/SH3D19/NRDC/MYH9/BACE2/NCSTN/PSEN1/TNFRSF1B/FURIN/LRIG2/ADAM19	18
GO:0043620	BP	GO:0043620	regulation of DNA-templated transcription in response to stress	18/2789	44/18614	0.409090909090909	2.73030411682258	4.8239568444424	2.79089829270927e-05	0.00089966286849272	0.000702454257525667	TMBIM6/HSPA5/BCLAF1/EPAS1/RPS6KA3/KLF2/RBPJ/JUN/NFE2L2/ATF6/NEDD4/ATF6B/SIN3A/BAG3/INO80/EGR1/TCIM/VHL	18
GO:1903573	BP	GO:1903573	negative regulation of response to endoplasmic reticulum stress	18/2789	44/18614	0.409090909090909	2.73030411682258	4.8239568444424	2.79089829270927e-05	0.00089966286849272	0.000702454257525667	TMBIM6/HSPA5/PPP1R15A/UFL1/TXNDC12/PPP1R15B/DDRGK1/WFS1/ATF6B/CLU/OPA1/XBP1/NR1H2/USP25/DNAJB9/HYOU1/HSPA1A/PTPN1	18
GO:1900151	BP	GO:1900151	regulation of nuclear-transcribed mRNA catabolic process, deadenylation-dependent decay	13/2789	26/18614	0.5	3.33703836500538	5.00606829795197	2.83123484519678e-05	0.000907912132389405	0.000708895259759523	ZFP36L2/TNRC6B/ZFP36L1/DHX36/AGO2/RC3H1/PAIP1/ZFP36/TNRC6C/TOB1/CNOT1/TENT4B/TENT4A	13
GO:0006888	BP	GO:0006888	endoplasmic reticulum to Golgi vesicle-mediated transport	38/2789	131/18614	0.290076335877863	1.93599172320923	4.51317330750211	2.89686173054138e-05	0.000924143920981518	0.000721568995003136	BCAP31/LMAN1/TMED10/TMED9/TRIP11/KDELR1/COPB1/MIA3/VAPA/YIPF4/LMAN2/CNIH4/ERGIC1/SEC23A/TMED7/GOPC/ERGIC2/SAR1B/YIPF6/MIA2/SEC24D/COPG1/SPAST/SEC22C/SEC24A/SEC22B/WHAMM/TRAPPC6B/INSIG1/HYOU1/TRAPPC12/GOLT1B/RNF139/SEC24B/TRAPPC11/SEC23IP/GBF1/MPPE1	38
GO:0033044	BP	GO:0033044	regulation of chromosome organization	62/2789	250/18614	0.248	1.65517102904267	4.37826086308189	2.974915665218e-05	0.000933841608355642	0.00072914092224686	ARID1B/TPR/RAD21/SMARCA2/APC/YY1/HECW2/SENP6/ATRX/PBRM1/SMG1/MPHOSPH8/DHX36/PPP1R10/BAZ1B/XRN1/ZNF207/ATF7IP/ARID1A/SMARCC1/NUMA1/TASOR/MAPK1/RESF1/DNMT1/TERF1/WAPL/TNKS2/SMC6/YLPM1/DYNC1LI1/SMARCC2/SIN3A/HMBOX1/NBN/INO80D/ARID2/SLF2/ATM/DUSP1/INO80/PCID2/TENT4B/DKC1/UPF1/MCPH1/GNL3L/MAP3K20/RUVBL2/TRAPPC12/TEN1/CDC16/MRE11/DPF2/NSMCE3/STN1/INO80E/CHFR/ATR/ANAPC7/SLF1/SMARCD2	62
GO:0030010	BP	GO:0030010	establishment of cell polarity	43/2789	155/18614	0.27741935483871	1.85151806058363	4.46906029826361	2.97830095730632e-05	0.000933841608355642	0.00072914092224686	ROCK2/CDH5/ROCK1/FRMD4B/PAFAH1B1/MAP4/ITGB1/MSN/CRK/JAM3/NUMA1/MAP1B/FRMD4A/PHLDB2/GSN/GOLPH3/MYH9/MYO9A/GJA1/PRICKLE1/ARFGEF1/HES1/IGF1R/RUFY3/CLASP1/EPHB1/HSP90AA1/HSP90AB1/DOCK8/RICTOR/HTT/AMOTL2/MCPH1/PRKCI/SPRY2/NEK3/CRKL/WEE1/RAB11FIP2/SNX27/CCL21/GBF1/MYO18A	43
GO:0065002	BP	GO:0065002	intracellular protein transmembrane transport	21/2789	56/18614	0.375	2.50277877375403	4.72807184211286	2.98097898582771e-05	0.000933841608355642	0.00072914092224686	TRAM1/SEC62/SEC63/HSPA5/SEC61A1/USP9X/DNAJC15/LONP2/TIMM17A/TRAM2/TOMM70/GRPEL2/TIMM50/TOMM40/BCR/HYOU1/PEX13/PEX26/PEX16/PEX1/TIMM44	21
GO:0006890	BP	GO:0006890	retrograde vesicle-mediated transport, Golgi to endoplasmic reticulum	20/2789	52/18614	0.384615384615385	2.56695258846568	4.75013256862799	2.98792913506678e-05	0.000933841608355642	0.00072914092224686	TAPBP/PLPP3/TMED10/KDELR1/RAB6A/LMAN2/ERGIC1/BICD2/ERGIC2/ARF5/GOLPH3/SEC22B/HTT/SCYL1/ATP9B/RAB33B/TMEM115/NBAS/GBF1/GOLPH3L	20
GO:2001237	BP	GO:2001237	negative regulation of extrinsic apoptotic signaling pathway	31/2789	99/18614	0.313131313131313	2.08986241040741	4.56444522229658	3.05226348386183e-05	0.000949130619703904	0.000741078539648963	ITGA6/NRP1/RB1CC1/CFLAR/PHIP/DDX3X/IFI6/MCL1/TCF7L2/ZMYND11/LGALS3/BIRC6/HSPA1B/CX3CL1/ICAM1/ARHGEF2/NOS3/RAF1/THBS1/UNC5B/SGK3/HTT/YAP1/GCLM/ACVR1/HSPA1A/LMNA/GCLC/TGFBR1/SERPINE1/EYA3	31
GO:0090150	BP	GO:0090150	establishment of protein localization to membrane	66/2789	271/18614	0.243542435424354	1.62542090103583	4.35393999871687	3.09501934574246e-05	0.000957589653856096	0.000747683329913028	STOM/MACF1/RDX/CCDC47/SPTBN1/TRAM1/SEC62/GOLGA4/AFDN/SEC63/HSPA5/CLSTN1/ARL6IP1/ACSL3/ZDHHC20/TCAF1/EMC4/FYN/VPS35/EMC7/SSR1/SEC61A1/ATP6AP1/EMC10/GOLPH3/RAB11B/ATP2C1/SRPRA/ICMT/RAB3GAP1/VAMP2/CHM/TAOK2/OXA1L/SYNE3/SAMM50/ZDHHC14/VPS37B/ZDHHC24/MFF/HSP90AA1/AP3B1/TRAM2/EMC8/KIF13A/TOMM70/RAB8B/RAB3GAP2/BRAF/RFTN1/MAPK8/ZDHHC9/TOMM40/PIKFYVE/STX3/PRKCI/ATAD1/HYOU1/SYS1/ATP13A1/ZDHHC21/MIEF1/GOLPH…	66
GO:0042176	BP	GO:0042176	regulation of protein catabolic process	83/2789	361/18614	0.229916897506925	1.53448301548724	4.30507745513624	3.13913316842484e-05	0.000966382145899586	0.000754548483168223	RDX/MYCBP2/CAV1/TIMP3/BCAP31/ROCK1/HECTD1/VGLL4/APC/TIMP2/CSNK2A1/ECSCR/SNX9/ATRAID/MSN/FBXO11/UFL1/WAC/PSMD1/NDFIP1/RNF19A/USP8/FYN/SMAD7/SMARCC1/NFE2L2/VPS35/PHF20L1/IL33/USP9X/ATXN3/NEDD4/N4BP1/FMR1/BAG5/HSPA1B/SH3D19/NRDC/DDRGK1/FBXW7/FOXO1/TRIB2/PRICKLE1/PSMC6/CYP51A1/CLU/PIAS1/CD81/HGS/LDLR/PSEN1/SOCS4/PLK2/DAB2IP/TMTC3/FBXL5/SMAD3/SF3B3/PLK3/CUL4B/HSP90AA1/TNFRSF1B/ZYG11B/HSP90AB1/TRIB1/SO…	83
GO:0007041	BP	GO:0007041	lysosomal transport	38/2789	132/18614	0.287878787878788	1.92132511924552	4.45949807868711	3.48761922003086e-05	0.00106832196705124	0.000834142811096148	HOOK3/GCC2/LAMP2/LAMP1/PSAP/GRN/NCOA4/SCARB2/RHOB/VPS35/VPS4B/GNPTAB/NEDD4/HGSNAT/DTX3L/AP3D1/CLU/TMEM106B/HMGXB4/HGS/AP3B1/VPS51/KIF13A/LYST/SCYL2/GAK/ANKFY1/GNPTG/HSPA8/AP1G1/VPS41/HSPA1A/TGFBRAP1/SNX27/PLEKHF2/CHMP7/RBSN/CACNG8	38
GO:0001666	BP	GO:0001666	response to hypoxia	70/2789	293/18614	0.238907849829352	1.59448932116298	4.30589928101693	3.53014071125587e-05	0.00107402783929504	0.000838597940223869	MT-ND4/MT-ND5/ROCK2/HSP90B1/TMBIM6/CAV1/TGFBR2/ADAM15/AQP1/MALAT1/ACVRL1/CFLAR/REST/NOTCH1/RORA/ZFP36L1/CAPN2/CD34/NDRG1/HIPK2/EPAS1/MMP2/RBPJ/ITPR2/ADAM17/ITPR1/ACTN4/NFE2L2/CREBBP/ITGA2/VEGFC/MMP14/PTGIS/PRKAA1/BMP2/EDN1/TGFBR3/CXCL12/NF1/FOS/AGTRAP/PLOD1/PLAT/EPHA4/CAT/ERO1A/ATF2/ADSL/SMAD3/PLK3/SLC29A1/ATM/THBS1/EGR1/MECP2/SLC9A1/MTHFR/HYOU1/MDM2/VHL/PMAIP1/VCAM1/LONP1/ADM/LMNA/PIK3CB/JUND/PR…	70
GO:0150116	BP	GO:0150116	regulation of cell-substrate junction organization	24/2789	69/18614	0.347826086956522	2.32141799304722	4.61649031800187	3.5411345034415e-05	0.00107402783929504	0.000838597940223869	MACF1/NRP1/ROCK2/DLC1/ROCK1/ACVRL1/KDR/LIMCH1/TEK/SLK/PTPRA/PEAK1/MMP14/PHLDB2/IQSEC1/APOD/CORO1C/PIK3R1/CLASP1/SMAD3/DUSP3/THBS1/SLC9A1/CLASP2	24
GO:0051222	BP	GO:0051222	positive regulation of protein transport	73/2789	309/18614	0.236245954692557	1.57672362877277	4.29163427083728	3.6082530195807e-05	0.00108612210077603	0.000848041105843433	STOM/LEPROT/TPR/BCAP31/TMEM30A/LRRC8A/PLCB1/CD2AP/TMED10/HUWE1/PCM1/HYAL2/GAS6/ORAI1/ACSL3/TCAF1/TCF7L2/FYN/ITPR1/VPS35/FRMD4A/VEGFC/GNA11/MYH10/PRKAA1/GLUD1/SOX4/CEP290/UBR5/GOLPH3/RBM22/ICE1/ACSL4/FBXW7/DNM1L/ATP2C1/SAR1B/CD81/BAG3/PIK3R1/VAMP2/ABCG1/RUFY3/PSEN1/KCNQ1OT1/IPO5/SMAD3/MFF/PLK3/HSP90AA1/B3GAT3/MCU/TOMM70/DOC2B/NR1H2/BMP6/RAPGEF3/HTRA2/ZFAND1/SEC24A/RAPGEF4/MAPK8/WLS/PPM1A/RHOU/CHRM…	73
GO:0046700	BP	GO:0046700	heterocycle catabolic process	106/2789	488/18614	0.217213114754098	1.44969699463348	4.22609732846441	3.61629089912434e-05	0.00108612210077603	0.000848041105843433	ROCK2/FUS/ROCK1/ZFP36L2/TNRC6B/ZFP36L1/PUM1/YBX3/SMG1/CNOT6L/DHX36/THRAP3/UPF3A/XRN1/CELF1/DICER1/ENTPD1/NUDT3/NFE2L2/LRPPRC/MGAT1/NT5E/WDR82/OAS2/POLR2G/TAF15/ZC3HAV1/BTG2/SECISBP2/GIGYF2/TNRC6A/TUT4/UPF2/AGO2/PUM2/FMR1/NUDT4/PDE2A/HSPA1B/CNOT2/ACAT1/SAMHD1/SERBP1/RC3H1/DFFA/SUCLG2/DIS3/CNOT4/PABPC4/YTHDF3/ZC3H14/DNASE1L3/PAIP1/ZFP36/CNOT8/AGO3/SAMD4B/ZC3H18/ZCCHC17/NUDT9/TENT2/KCNQ1OT1/PNPT1/UP…	106
GO:0051168	BP	GO:0051168	nuclear export	45/2789	166/18614	0.271084337349398	1.809237667774	4.39659108838294	3.67732521060652e-05	0.00109909181173322	0.000858167819971383	CALR/TPR/THOC2/RANBP2/SMG1/NEMF/SETD2/YTHDC1/GAS6/PTPN14/SP100/AKAP13/UHMK1/HHEX/FYTTD1/UPF2/WASHC4/AGFG1/ATXN1/RBM22/HSPA9/SUPT6H/IFI27/BAG3/SDAD1/LSG1/POM121C/IWS1/MDN1/POM121/PCID2/RAPGEF3/POLDIP3/UPF1/MCM3AP/PPM1A/AKAP8L/RANBP17/DUSP16/CSE1L/THOC1/NXF1/NUP93/NRDE2/MAGOHB	45
GO:0009048	BP	GO:0009048	dosage compensation by inactivation of X chromosome	14/2789	30/18614	0.466666666666667	3.11456914067169	4.86601569507568	3.74410321526702e-05	0.00110235969344408	0.000860719372893348	XIST/KANSL1/YTHDC1/MSL1/SMCHD1/PHF20/JARID2/RLIM/MSL2/OGT/PCGF3/KANSL2/PCGF5/LRIF1	14
GO:0030513	BP	GO:0030513	positive regulation of BMP signaling pathway	17/2789	41/18614	0.414634146341463	2.76730010756544	4.75578036331112	3.77357206715884e-05	0.00110235969344408	0.000860719372893348	BMPR2/CDH5/ENG/ACVRL1/KDR/NOTCH1/RBPJ/NUMA1/SMAD2/HES1/KCNQ1OT1/MSX1/CCN1/SOX11/TWSG1/ZNF423/UBE2O	17
GO:0060216	BP	GO:0060216	definitive hemopoiesis	11/2789	20/18614	0.55	3.67074220150592	5.01673475871944	3.77560172760859e-05	0.00110235969344408	0.000860719372893348	KMT2A/TEK/ZFP36L2/ADAR/SP3/HIPK1/TGFBR3/GATA2/CBFB/HOXB3/BCR	11
GO:0007029	BP	GO:0007029	endoplasmic reticulum organization	29/2789	91/18614	0.318681318681319	2.12690357330013	4.52389353019098	3.7824985396556e-05	0.00110235969344408	0.000860719372893348	CCDC47/TRAM1/LMAN1/RTN4/ATL3/REEP5/ARL6IP1/TOR1AIP2/MIA3/EMC4/EMC7/SEC61A1/EMC10/REEP3/CERT1/TMEM33/ESYT2/RAB3GAP1/TRAM2/EMC8/ESYT1/GAK/TMEM170A/JAGN1/VCPIP1/RAB3GAP2/TMCC1/ZBED3/EMC1	29
GO:0019080	BP	GO:0019080	viral gene expression	31/2789	100/18614	0.31	2.06896378630333	4.49959524812521	3.7956838559387e-05	0.00110235969344408	0.000860719372893348	CANX/RSF1/EIF3A/SPCS3/REST/GALNT1/JUN/MGAT4A/MGAT1/MDFIC/TRIM8/ST6GAL1/EIF3B/PARP9/MAN2A1/EIF3D/CCNT2/SP1/ZFP36/MAN1B1/UBP1/MGAT5/ST3GAL1/HEXIM1/FURIN/MGAT2/CCNT1/TRIM27/ST6GALNAC4/ST6GALNAC3/MOGS	31
GO:0030512	BP	GO:0030512	negative regulation of transforming growth factor beta receptor signaling pathway	31/2789	100/18614	0.31	2.06896378630333	4.49959524812521	3.7956838559387e-05	0.00110235969344408	0.000860719372893348	FBN1/CAV1/CD109/ARID4B/GLG1/HTRA1/HSPA5/SMURF2/ARID4A/ADAM17/SMAD7/ZBTB7A/BMP2/ZNF451/TGFBR3/SIN3A/SKI/LTBP1/SAP30L/SINHCAF/TET1/LDLRAD4/OGT/PPM1A/SMAD6/SPRED2/BRMS1/SPRY2/HSPA1A/ING2/MTMR4	31
GO:0051235	BP	GO:0051235	maintenance of location	80/2789	347/18614	0.230547550432277	1.53869204150104	4.25238197805989	3.91196904641562e-05	0.00113079781308831	0.000882923777364968	F2R/HSP90B1/AKAP9/FBN1/CAV1/CALR/LMAN1/PLCB1/RNF213/PAFAH1B1/HSPA5/KDELR1/SUN1/NRIP1/APLNR/VPS13C/ARHGAP21/SYNE1/CCDC88A/LYN/OSBPL8/CHD7/SP100/ITPR2/ITPR1/SELENON/CLIC2/GPAA1/VPS13A/TOPORS/GSN/GOLPH3/CX3CL1/PLCG1/FBXW7/TAF3/AUP1/DIAPH1/LATS1/SQLE/CDS2/AP3D1/VPS13D/LTBP1/ABCG1/MORC3/ABHD5/IBTK/PLCB4/PSEN1/CPT1A/ERO1A/GAA/STAT5B/PNPLA2/CACNA1C/PLOD3/CAMK2D/HEXA/PDE4D/NR1H2/SOAT1/ANKRD13C/HTT/NBL1/P…	80
GO:0044772	BP	GO:0044772	mitotic cell cycle phase transition	102/2789	467/18614	0.218415417558887	1.45772125580535	4.20550049018178	3.99621955133957e-05	0.00114975344755129	0.000897724283864624	APP/RDX/ARID1B/TPR/TAOK1/RAD21/PLCB1/SMARCA2/APC/ZFP36L2/HECW2/PRKDC/EIF4G1/ZFP36L1/DDX3X/ITGB1/PBRM1/BRD4/KMT2E/APPL1/WAC/ZNF207/TMOD3/ADAM17/ARID1A/SMARCC1/KLF4/VPS4B/NES/DLG1/ANKRD17/CDK17/USP47/GIGYF2/CCNY/PBX1/BACH1/CTDSP1/TAOK3/RBL2/DYNC1LI1/SMARCC2/CTDSP2/LATS2/LATS1/CCNG2/SIN3A/CACUL1/FOXN3/BCAT1/CDKN1A/ADAMTS1/CDK6/NBN/TAOK2/CLASP1/PLK2/ARID2/PLK3/CUL4B/INTS3/NPAT/CUL4A/ATM/ZNF830/SPAST/…	102
GO:0072132	BP	GO:0072132	mesenchyme morphogenesis	21/2789	57/18614	0.368421052631579	2.45887037421449	4.63085129708321	4.05826200194088e-05	0.00116217298353256	0.000907421422906437	ENG/TGFBR2/ACVRL1/APC/NOTCH1/APLNR/RBPJ/DCHS1/ROBO1/FOXC1/SMAD2/BMP2/SNAI1/EXOC4/MSX1/SMAD3/ADAMTS5/NOS3/MDM2/ACVR1/TGFBR1	21
GO:0010171	BP	GO:0010171	body morphogenesis	19/2789	49/18614	0.387755102040816	2.58790730347356	4.6723599852739	4.11555561357695e-05	0.00117312388485154	0.000915971856101653	ANKRD11/ATP6AP2/NIPBL/MMP2/ASPH/ZNF281/PHLDB2/DAG1/PRICKLE1/ARID5B/SKI/RAB3GAP1/CLASP1/CLDN5/MSX1/PHLDB1/BRAF/CRISPLD1/CLASP2	19
GO:0007030	BP	GO:0007030	Golgi organization	43/2789	157/18614	0.273885350318471	1.82793184325135	4.3734527913868	4.15878458129416e-05	0.00117998325654508	0.000921327634381297	AKAP9/LMAN1/GOLGB1/GCC2/TMED10/ATP8B1/TMED9/TRIP11/ATL3/ARHGAP21/SYNE1/CAMSAP2/YIPF4/MAPK1/VMP1/TMED7/BAG5/GOLPH3/ARFGEF1/CLASP1/PLK3/VPS51/GAK/VCPIP1/SEC22B/HTT/FAM174B/ATP8B2/GOLGA5/USP6NL/TRAPPC12/LYSMD3/RAB33B/TRAPPC11/COG5/SEC23IP/CLASP2/GBF1/GOLPH3L/VPS13B/RBSN/MYO18A/DYM	43
GO:0003281	BP	GO:0003281	ventricular septum development	25/2789	74/18614	0.337837837837838	2.25475565203066	4.54026019256656	4.29822262118648e-05	0.00121395214122225	0.000947850444758988	HEG1/BMPR2/LUZP1/TGFBR2/HECTD1/NOTCH1/TRIP11/APLNR/SAV1/RBPJ/SMAD7/ROBO1/PDE2A/SOX4/TGFBR3/HES1/NOS3/CCN1/CNTRL/SMAD6/DCTN5/SOX11/MDM2/ACVR1/TGFBR1	25
GO:0060317	BP	GO:0060317	cardiac epithelial to mesenchymal transition	15/2789	34/18614	0.441176470588235	2.94444561618122	4.76401358355723	4.50616789300222e-05	0.00126687103731574	0.000989169371177177	ENG/TGFBR2/ADAM15/JAG1/NOTCH1/EMP2/EFNA1/RTN4/RBPJ/BMP2/SNAI1/TGFBR3/MSX1/ACVR1/TGFBR1	15
GO:0071496	BP	GO:0071496	cellular response to external stimulus	76/2789	327/18614	0.232415902140673	1.55116156416152	4.22126050389502	4.53785727707317e-05	0.00126998123886089	0.000991597807865701	ATP2B1/BMPR2/ENG/AQP1/PLEC/LAMP2/KLF10/SLC38A2/HSPA5/EIF4G1/EIF2AK2/NUAK1/GAS6/LYN/MAP3K2/IRF1/NFE2L2/MAPK1/PIEZO2/TRIM24/ITGA2/PDK4/TNRC6A/IL33/ADNP/PIEZO1/PRKAA1/DNAJC15/DAG1/PDE2A/CPEB4/TMEM150C/F11R/FOXO1/PRKAG2/FNIP1/CBL/RXRA/SP1/MED1/FOS/BAG3/TNFRSF10B/CDKN1A/IGF1R/MAPKAP1/FOXO3/ATF2/MAP3K1/STK24/FADS1/XBP1/XPR1/PIK3C2B/GABARAPL1/BMP6/ARHGAP35/RICTOR/MAPK8/CASP2/PPM1D/RNF167/SLC9A1/HSPA8/VP…	76
GO:2000737	BP	GO:2000737	negative regulation of stem cell differentiation	13/2789	27/18614	0.481481481481481	3.21344435148666	4.83177193444476	4.7121768290763e-05	0.0013127996713404	0.0010250303204759	STAT3/N4BP2L2/JAG1/REST/NOTCH1/ZFP36L2/NFE2L2/HSPA9/PRICKLE1/HES1/CDK13/ZFP36/YAP1	13
GO:0044270	BP	GO:0044270	cellular nitrogen compound catabolic process	105/2789	486/18614	0.216049382716049	1.44193015771837	4.14435943388213	4.93583957871298e-05	0.00136558421402815	0.00106624434412976	ROCK2/FUS/ROCK1/ZFP36L2/TNRC6B/ZFP36L1/PUM1/YBX3/SMG1/CNOT6L/DHX36/THRAP3/UPF3A/XRN1/CELF1/DICER1/ENTPD1/NUDT3/LRPPRC/MGAT1/NT5E/WDR82/OAS2/POLR2G/TAF15/ZC3HAV1/BTG2/SECISBP2/GIGYF2/TNRC6A/TUT4/UPF2/AGO2/PUM2/FMR1/NUDT4/PDE2A/HSPA1B/CNOT2/ACAT1/SAMHD1/SERBP1/RC3H1/DFFA/SUCLG2/DIS3/CNOT4/PABPC4/YTHDF3/ZC3H14/DNASE1L3/PAIP1/ZFP36/CNOT8/AGO3/SAMD4B/ZC3H18/ZCCHC17/NUDT9/TENT2/KCNQ1OT1/PNPT1/UPF3B/TET…	105
GO:0006903	BP	GO:0006903	vesicle targeting	23/2789	66/18614	0.348484848484849	2.32581461803405	4.52967260972826	4.94600097008734e-05	0.00136558421402815	0.00106624434412976	TMED10/TMED9/TRIP11/EXOC5/SAR1B/ARFGAP3/EXOC4/FAM91A1/PSEN1/CLASP1/TBC1D23/ARFGAP2/TRAPPC6B/MAP4K2/EXOC6/TRAPPC12/STARD3/TRAPPC11/CLASP2/GBF1/AP1AR/EXOC3/EXOC6B	23
GO:0051084	BP	GO:0051084	'de novo' post-translational protein folding	16/2789	38/18614	0.421052631578947	2.81013757053084	4.68908241670404	5.07930057965989e-05	0.00139612739593598	0.00109009237534336	HSPA5/SELENOF/HSPH1/DNAJB14/HSPA1B/HSPA9/DNAJB1/UGGT1/ERO1A/GAK/TOR1A/DNAJC18/HSPA8/HSPA1A/HSPA13/HSPA2	16
GO:0044843	BP	GO:0044843	cell cycle G1/S phase transition	67/2789	281/18614	0.238434163701068	1.59132790359687	4.19300470932086	5.47883617581791e-05	0.00149925308153382	0.00117061262292212	RDX/ARID1B/PLCB1/ATP2B4/SMARCA2/APC/PRKDC/EIF4G1/DDX3X/ITGB1/PBRM1/BRD4/KMT2E/APPL1/WAC/MAP3K11/ADAM17/ARID1A/SMARCC1/KLF4/DLG1/ANKRD17/CDK17/GIGYF2/BACH1/DDRGK1/CTDSP1/RBL2/SMARCC2/FBXW7/CTDSP2/LATS2/LATS1/CACUL1/BCAT1/CDKN1A/ADAMTS1/CDK6/PLK2/ARID2/PLK3/CUL4B/NPAT/CUL4A/ATM/SLFN11/INO80/PAF1/TCIM/CASP2/PKD2/RHOU/MDM2/ACVR1/TAF1/DPF2/USP37/PLRG1/E2F3/WEE1/JADE1/MN1/RRM1/CUL1/ECD/SMARCD2/PHF8	67
GO:0038084	BP	GO:0038084	vascular endothelial growth factor signaling pathway	19/2789	50/18614	0.38	2.53614915740409	4.56607662989621	5.71174384630143e-05	0.00155092814080753	0.00121096036502193	FLT1/NRP1/KDR/NRP2/JCAD/SEMA6A/ADGRA2/VEGFC/ROBO1/FOXC1/PIK3CA/PRKD2/DLL1/FLT4/TNXB/DAB2IP/NUS1/SPRY2/PIK3CB	19
GO:0043543	BP	GO:0043543	protein acylation	61/2789	250/18614	0.244	1.62847472212262	4.19985951351728	5.7180556758699e-05	0.00155092814080753	0.00121096036502193	TAOK1/EPC1/USP22/DDX3X/KANSL1/BAZ1B/KAT6A/ZDHHC20/MSL1/CREBBP/ZDHHC17/PHF20L1/KAT6B/PRKAA1/SOX4/PCGF2/FOXO1/PHF20/SIN3A/ESCO1/ING3/CLOCK/NAA15/NFKBIZ/DIP2B/ZDHHC14/ZMPSTE24/ATF2/ZDHHC24/SF3B3/TRRAP/SPHK1/AUTS2/POR/NAA50/IWS1/MBD3/RAPGEF3/EPC2/GATA2/MSL2/PBXIP1/MECP2/OGT/PPM1A/ZDHHC9/PPM1B/RUVBL2/NOC2L/DLD/NAA16/OGDH/NAA30/DLST/TAF6/ZDHHC21/ING4/KANSL2/JADE1/NAA35/MBTD1	61
GO:0006892	BP	GO:0006892	post-Golgi vesicle-mediated transport	31/2789	102/18614	0.303921568627451	2.02839586892484	4.37214266714425	5.79367917326595e-05	0.00156454748551748	0.00122159431137145	MACF1/SPTBN1/GOLGA4/LAMP1/VPS13C/ACSL3/MYO5A/SCAMP1/EXOC5/VPS13A/GOPC/GOLPH3/ATP2C1/AP3D1/VAMP2/EXOC4/AP2A1/KIF13A/KLHL20/GAK/ARFGEF2/ANKFY1/EXOC6/AP1G1/MON2/SYS1/GBF1/AP1AR/GOLPH3L/RBSN/EXOC6B	31
GO:0071375	BP	GO:0071375	cellular response to peptide hormone stimulus	72/2789	308/18614	0.233766233766234	1.56017378104148	4.1616158938216	5.83618952534817e-05	0.00156914493046151	0.0012251839835562	ATP2B1/LEPROT/ROCK2/FBN1/CAV1/STAT3/ARID1B/PIK3C2A/ROCK1/PLCB1/CFLAR/ZNF106/APC/PRKDC/PTPRA/PHIP/ZFP36L1/PTPRE/SOCS3/CRK/APPL1/LYN/OSBPL8/MYO5A/SMARCC1/NFE2L2/MAP1B/MAPK1/SOCS2/PDK4/PRKAA1/LEPROTL1/PIK3CA/TBC1D4/PXN/INSR/EDN1/EIF4EBP2/FOXO1/SP1/BCAR1/FOS/AGTRAP/PIK3R1/VAMP2/PLAT/IGF1R/EEF2K/DENND4C/STAT5B/XBP1/MBD5/RAF1/TSC2/POR/CRHBP/OGT/BCAR3/LPIN2/SLC9A1/INSIG1/PRKCI/FER/LONP1/SLC39A14/PTPN1/P…	72
GO:0043534	BP	GO:0043534	blood vessel endothelial cell migration	47/2789	179/18614	0.262569832402235	1.75241120843858	4.24639888801937	5.96294595926058e-05	0.00159625470744206	0.00124635122178229	CLEC14A/MMRN2/NRP1/FGFR1/CDH5/PIK3C2A/ACVRL1/KDR/ATP2B4/MEF2C/NOTCH1/EMP2/PRCP/JCAD/EPHB4/HDAC7/EFNA1/ITGB1/EFNB2/AKT3/MIA3/ADAM17/RHOJ/KLF4/NFE2L2/VEGFC/ROBO1/MYH9/PLCG1/PRKD2/FBXW7/DLL4/EPHA2/NF1/SP1/MEOX2/PLK2/NUS1/NOS3/MAP3K3/THBS1/GATA2/TBXA2R/MECP2/EGR3/STARD13/ANGPT2	47
GO:1904019	BP	GO:1904019	epithelial cell apoptotic process	39/2789	140/18614	0.278571428571429	1.85920708907443	4.28392625638549	6.18578165315602e-05	0.00164873842590829	0.00128733036272333	BMPR2/CDH5/TGFBR2/KDR/CFLAR/TEK/RAMP2/ZFP36L1/ANO6/ECSCR/GAS6/ADAR/SAV1/TCF7L2/NFE2L2/HIPK1/PRKAA1/EXOC5/GSN/PLCG1/MDK/WFS1/JAG2/ZFP36/ICAM1/IGF1R/NFKBIZ/DAB2IP/ATF2/PAK4/THBS1/USP53/GATA2/BRAF/STK3/PRKCI/YAP1/BOK/SERPINE1	39
GO:0045936	BP	GO:0045936	negative regulation of phosphate metabolic process	96/2789	439/18614	0.218678815489749	1.45947919380645	4.08998285252346	6.33909013910548e-05	0.0016823180166583	0.00131354921348887	PTPRB/HEG1/ROCK2/ENG/CAV1/STAT3/NR2F2/PARP14/GNAQ/MYADM/IQGAP1/CD109/ROCK1/PLPP3/DNAJC3/WWTR1/DNAJC10/PLEC/MIDN/APC/PRKDC/SPAG9/EIF4G1/HYAL2/GGNBP2/SOCS3/SH2B3/PPP1R15A/LRP6/DUSP6/PPP2R5A/LYN/HIPK3/ADAR/IPO7/SMAD7/JUN/HHEX/LGALS3/PRKAR2A/ADNP/PPP1R15B/BMP2/ADARB1/CTDSP1/CORO1C/ANKLE2/CTDSP2/PRKAG2/LATS2/LATS1/TRIB2/CBL/NF1/LRP5/PIBF1/PPP1R16B/CDKN1A/IBTK/PSEN1/SOCS4/DAB2IP/IPO5/PRDX3/COX11/MGAT5/…	96
GO:1904951	BP	GO:1904951	positive regulation of establishment of protein localization	75/2789	325/18614	0.230769230769231	1.54017155307941	4.12419314742543	6.49729310301473e-05	0.00171690273112711	0.00134055286204962	STOM/LEPROT/TPR/BCAP31/TMEM30A/LRRC8A/PLCB1/CD2AP/TMED10/HUWE1/PCM1/HYAL2/GAS6/ORAI1/ACSL3/TCAF1/TCF7L2/FYN/ITPR1/VPS35/FRMD4A/VEGFC/GNA11/MYH10/PRKAA1/GLUD1/SOX4/CEP290/UBR5/GOLPH3/RBM22/ICE1/ACSL4/FBXW7/DNM1L/ATP2C1/SAR1B/CD81/BAG3/PIK3R1/VAMP2/ABCG1/RUFY3/CEP135/PSEN1/KCNQ1OT1/IPO5/SMAD3/MFF/PLK3/HSP90AA1/B3GAT3/MCU/TOMM70/DOC2B/NR1H2/BMP6/RAPGEF3/HTRA2/ZFAND1/SEC24A/DKC1/RAPGEF4/MAPK8/WLS/PPM…	75
GO:1905898	BP	GO:1905898	positive regulation of response to endoplasmic reticulum stress	15/2789	35/18614	0.428571428571429	2.86031859857604	4.62456373529776	6.79777241485313e-05	0.0017886275537714	0.00139655540344733	CAV1/BCAP31/SERINC3/NFE2L2/ATF6/ATXN3/TMEM33/PIK3R1/DAB2IP/XBP1/BCL2L11/BOK/PMAIP1/USP13/PTPN1	15
GO:0010595	BP	GO:0010595	positive regulation of endothelial cell migration	37/2789	131/18614	0.282442748091603	1.88504457259846	4.26751587856519	6.86451095955077e-05	0.0017985018714023	0.00140426524310273	BMPR2/NRP1/ROCK2/FGFR1/PIK3C2A/CALR/PLPP3/KDR/NRP2/SASH1/TEK/FOXP1/JCAD/HDAC7/GRN/RHOB/AKT3/ADGRA2/ADAM17/RHOJ/NFE2L2/VEGFC/EMC10/PLCG1/PRKD2/EDN1/FLT4/SP1/BCAR1/SPARC/PLK2/NUS1/NOS3/MAP3K3/THBS1/GATA2/PIK3CB	37
GO:0010563	BP	GO:0010563	negative regulation of phosphorus metabolic process	96/2789	440/18614	0.218181818181818	1.45616219563871	4.06519097926083	6.93694208424732e-05	0.00180977764460639	0.00141306933535939	PTPRB/HEG1/ROCK2/ENG/CAV1/STAT3/NR2F2/PARP14/GNAQ/MYADM/IQGAP1/CD109/ROCK1/PLPP3/DNAJC3/WWTR1/DNAJC10/PLEC/MIDN/APC/PRKDC/SPAG9/EIF4G1/HYAL2/GGNBP2/SOCS3/SH2B3/PPP1R15A/LRP6/DUSP6/PPP2R5A/LYN/HIPK3/ADAR/IPO7/SMAD7/JUN/HHEX/LGALS3/PRKAR2A/ADNP/PPP1R15B/BMP2/ADARB1/CTDSP1/CORO1C/ANKLE2/CTDSP2/PRKAG2/LATS2/LATS1/TRIB2/CBL/NF1/LRP5/PIBF1/PPP1R16B/CDKN1A/IBTK/PSEN1/SOCS4/DAB2IP/IPO5/PRDX3/COX11/MGAT5/…	96
GO:1901800	BP	GO:1901800	positive regulation of proteasomal protein catabolic process	34/2789	117/18614	0.290598290598291	1.93947528906296	4.27945269870325	7.15442013445287e-05	0.00185863986362136	0.00145122081963341	CAV1/BCAP31/HECTD1/ECSCR/RNF19A/SMAD7/NFE2L2/IL33/ATXN3/FMR1/HSPA1B/DDRGK1/FBXW7/TRIB2/PRICKLE1/PSMC6/CLU/PIAS1/PSEN1/SOCS4/DAB2IP/TMTC3/PLK3/ZYG11B/TRIB1/MDM2/USP13/TAF1/HSPA1A/MAPK9/KEAP1/GCLC/CHFR/COP1	34
GO:0006644	BP	GO:0006644	phospholipid metabolic process	84/2789	375/18614	0.224	1.49499318752241	4.06513460482971	7.48754880242891e-05	0.00192890535466756	0.0015060839189911	ADGRF5/SERINC1/SPTLC2/PIK3C2A/SLC44A2/PLPP3/PLCB1/PAFAH1B1/CAPN2/DGKH/PLPP1/SMG1/SOCS3/LPGAT1/HADHA/ACSL3/SLC44A1/OSBPL8/VAPA/SOCS2/DGKE/ETNK1/DGKZ/MTMR6/PIP5K1C/GPAA1/PIK3CA/PLCG1/LPCAT2/CDS2/ORMDL1/PIGT/AGPAT5/INPP1/PIK3R1/SAMD8/LDLR/MTMR9/ABHD5/SOCS4/DPM3/NUS1/FADS1/ATM/PIK3C2B/CLN8/NR1H2/ABHD16A/SGMS1/SERINC5/MECP2/INPP4A/PLPP5/PIKFYVE/ISYNA1/DHRS7B/PIGS/HMGCS1/DPM2/MBOAT2/PLAA/SACM1L/PIK3CB/…	84
GO:1901653	BP	GO:1901653	cellular response to peptide	84/2789	375/18614	0.224	1.49499318752241	4.06513460482971	7.48754880242891e-05	0.00192890535466756	0.0015060839189911	APP/ATP2B1/LEPROT/ROCK2/FBN1/CAV1/STAT3/ARID1B/PIK3C2A/ROCK1/PLCB1/CFLAR/ZNF106/APC/PRKDC/PTPRA/PHIP/ZFP36L1/PTPRE/SOCS3/CRK/APPL1/LYN/KLF3/OSBPL8/KLF2/MYO5A/FYN/SMARCC1/NFE2L2/MAP1B/MAPK1/SOCS2/PDK4/PRKAA1/LEPROTL1/PIK3CA/TBC1D4/PXN/INSR/EDN1/EIF4EBP2/FOXO1/GJA1/SP1/BCAR1/FOS/AGTRAP/PIK3R1/VAMP2/ICAM1/PLAT/IGF1R/EPHA4/PSEN1/EEF2K/DENND4C/ARHGEF2/STAT5B/XBP1/MBD5/RAF1/TSC2/POR/CRHBP/OGT/BCAR3/LPI…	84
GO:0071675	BP	GO:0071675	regulation of mononuclear cell migration	35/2789	122/18614	0.286885245901639	1.91469414385554	4.25524390208669	7.53550374414545e-05	0.00193317068969598	0.00150941428068036	APP/ADAM10/CALR/WNK1/PLCB1/ANO6/JAM2/MSN/GAS6/CRK/LYN/NEDD9/MIA3/ADAM17/MAPK1/LRCH1/LGALS3/CD47/APOD/MDK/PDGFD/CXCL12/MOSPD2/SPNS2/THBS1/DOCK8/DUSP1/CD99L2/NBL1/CRKL/CMKLR1/CCL21/SLC8B1/SERPINE1/IL27RA	35
GO:0050678	BP	GO:0050678	regulation of epithelial cell proliferation	92/2789	419/18614	0.219570405727924	1.46542973546776	4.04525305102293	7.63357751938139e-05	0.00195020484592661	0.0015227145023374	NEAT1/FLT1/MMRN2/BMPR2/NRP1/LAMC1/FGFR1/PTPRM/CAV1/STAT3/TIE1/NR2F2/LAMB1/CD109/ZEB1/JAG1/ACVRL1/KDR/NRP2/NFIB/CDH13/MEF2C/CFLAR/TEK/EDNRB/NOTCH1/HTRA1/JCAD/PRKDC/B2M/MYDGF/KDM5B/ZFP36L1/SULF2/RTN4/GRN/APLNR/EFNB2/AKT3/SAV1/RBPJ/ADAM17/TCF7L2/JUN/DLG1/TRIM24/KLF9/LIMS2/VEGFC/ROBO1/EMC10/BMP2/SYNJ2BP/PLCG1/PRKD2/MDK/NRARP/PTPRK/FBXW7/TGFBR3/RREB1/DLL4/CXCL12/NF1/FLT4/SP1/B4GALT1/SPARC/MED1/HES1/ZF…	92
GO:0060411	BP	GO:0060411	cardiac septum morphogenesis	24/2789	72/18614	0.333333333333333	2.22469224333692	4.3709467287806	7.74618393463213e-05	0.00197079563989793	0.00153879173681883	BMPR2/NRP1/ENG/TGFBR2/JAG1/NRP2/NOTCH1/APLNR/CHD7/SAV1/RBPJ/SMAD7/ROBO1/SOX4/TGFBR3/HES1/NOS3/CCN1/SMAD6/DHRS3/SOX11/MDM2/ACVR1/TGFBR1	24
GO:0070302	BP	GO:0070302	regulation of stress-activated protein kinase signaling cascade	50/2789	196/18614	0.255102040816327	1.7025705943905	4.15104418876329	7.87032299649446e-05	0.00198213565023851	0.00154764598525243	APP/RB1CC1/TAOK1/PLCB1/SASH1/PAFAH1B1/EIF2AK2/RNF13/ARL6IP5/HIPK2/CRK/LYN/HIPK3/MAP3K11/ZMYND11/NBR1/MAPK1/RELL1/DLG1/MDFIC/XIAP/RAP2A/BMP2/MECOM/TAOK3/FOXO1/FLT4/IGF1R/TAOK2/CCN2/DAB2IP/ZMPSTE24/EPHB1/KLHDC10/SPHK1/CYLD/MAP3K3/DUSP3/DUSP1/ITCH/STK3/MAP4K2/GADD45B/MINK1/DUSP16/MID1/IGFBP6/CCL21/MAPKBP1/HDAC3	50
GO:0045646	BP	GO:0045646	regulation of erythrocyte differentiation	18/2789	47/18614	0.382978723404255	2.55602938596157	4.48390539781431	7.89897473645603e-05	0.00198213565023851	0.00154764598525243	STAT3/PRKDC/B2M/ZFP36L1/LYN/KLF13/HSPA1B/HSPA9/MED1/FAM210B/ZFP36/CDK6/FOXO3/STAT5B/GATA2/HSPA1A/MAFB/ACVR2A	18
GO:1900102	BP	GO:1900102	negative regulation of endoplasmic reticulum unfolded protein response	9/2789	15/18614	0.6	4.00444603800645	4.8868141976038	7.94992581298593e-05	0.00198213565023851	0.00154764598525243	HSPA5/PPP1R15A/UFL1/PPP1R15B/DDRGK1/WFS1/ATF6B/DNAJB9/PTPN1	9
GO:1900153	BP	GO:1900153	positive regulation of nuclear-transcribed mRNA catabolic process, deadenylation-dependent decay	9/2789	15/18614	0.6	4.00444603800645	4.8868141976038	7.94992581298593e-05	0.00198213565023851	0.00154764598525243	ZFP36L2/TNRC6B/ZFP36L1/DHX36/AGO2/ZFP36/TNRC6C/TOB1/CNOT1	9
GO:1903313	BP	GO:1903313	positive regulation of mRNA metabolic process	44/2789	166/18614	0.265060240963855	1.76903238626791	4.17815565289236	7.95172170876907e-05	0.00198213565023851	0.00154764598525243	ROCK2/ROCK1/ZFP36L2/TNRC6B/ZFP36L1/PUM1/CNOT6L/DHX36/THRAP3/CELF1/POLR2G/ZC3HAV1/BTG2/GIGYF2/TNRC6A/TUT4/AGO2/CNOT2/RC3H1/DIS3/CNOT4/YTHDF3/PAIP1/ZFP36/CNOT8/SAMD4B/PNPT1/DCP1A/TNRC6C/TOB1/CNOT1/TENT4B/METTL14/PAF1/UPF1/DIS3L2/HSPA8/FTO/CNOT6/EXOSC7/PATL1/GTPBP1/CNOT9/TENT4A	44
GO:1902905	BP	GO:1902905	positive regulation of supramolecular fiber organization	45/2789	171/18614	0.263157894736842	1.75633598158178	4.17116740730199	7.99239108598135e-05	0.00198423999662852	0.00154928905304231	APP/NRP1/ROCK2/AKAP9/LIMCH1/CLIP1/ARHGEF15/SNX9/CCDC88A/USP8/NUMA1/MAP1B/DLG1/SLAIN2/ABI2/CD47/PXN/HSPA1B/FCHSD2/GSN/CX3CL1/EDN1/ARHGEF10/SYNPO/TNXB/CLU/PSEN1/CLASP1/CCN2/SMAD3/NAV3/SPAST/RICTOR/RAPGEF3/BRAF/TOGARAM1/TRIM27/MECP2/WHAMM/FER/HSPA1A/KIRREL1/PRKCE/CCL21/TGFBR1	45
GO:0072665	BP	GO:0072665	protein localization to vacuole	26/2789	81/18614	0.320987654320988	2.14229623432444	4.32522772455243	8.16460198402038e-05	0.00201885359098849	0.00157631525094149	ROCK2/GCC2/LAMP2/RTN4/VPS13C/NCOA4/SCARB2/VPS36/GNPTAB/LMBRD1/NEDD4/VPS13A/GBP1/AP3D1/CLU/CD81/VPS13D/HGS/VPS37B/AP3B1/SH3BP4/GNPTG/HSPA8/VPS41/STAM/CACNG8	26
GO:0016925	BP	GO:0016925	protein sumoylation	23/2789	68/18614	0.338235294117647	2.25740830573893	4.36080071093443	8.40753273748302e-05	0.00207060716258732	0.00161672429524568	RANBP2/SENP6/HDAC7/TOPORS/SMC6/ZNF451/PIAS2/ZMIZ1/PIAS1/UBA2/SLF2/IFIH1/UHRF2/EGR1/TRIM27/GNL3L/SENP5/MDM2/CBX4/KIAA1586/NSMCE3/PIAS3/SLF1	23
GO:0097193	BP	GO:0097193	intrinsic apoptotic signaling pathway	70/2789	301/18614	0.232558139534884	1.55211086744436	4.05406196253239	8.70177595100139e-05	0.00213453524025162	0.0016666391599171	PTTG1IP/TMBIM6/CAV1/BCAP31/SERINC3/DNAJC10/TMEM109/PRKDC/DDX3X/IFI6/ARL6IP5/YBX3/BCLAF1/HIPK2/PPP1R15A/MCL1/SFPQ/TXNDC12/SKIL/ITPR1/NFE2L2/USP47/HIPK1/FNIP2/BAG5/TOPORS/SNAI1/WFS1/FBXW7/DNM1L/CXCL12/EPHA2/CLU/PIK3R1/ACKR3/TNFRSF10B/CDKN1A/OPA1/NBN/DAB2IP/ARHGEF2/ERO1A/MSX1/ATF2/FBH1/STK24/CUL4A/XBP1/MSH6/CYLD/TNFRSF1B/ATM/PHLDA3/KDM1A/TP53BP2/DYRK2/HTRA2/CASP2/SGMS1/BCL2L11/NOC2L/HYOU1/BOK/MDM2/P…	70
GO:0002687	BP	GO:0002687	positive regulation of leukocyte migration	40/2789	147/18614	0.272108843537415	1.8160753006832	4.17014650629066	8.85284056799214e-05	0.00216297378480665	0.0016888438961579	APP/ADAM10/CALR/WNK1/ANO6/PLVAP/JAM2/GAS6/JAM3/NEDD9/MIA3/ADAM17/MAPK1/ITGA2/LGALS3/VEGFC/MMP14/CD47/IL1R1/KITLG/CX3CL1/MDK/PDGFD/CD99/EDN1/DNM1L/CXCL12/PIK3R1/ICAM1/SELE/MCU/MOSPD2/THBS1/DOCK8/CD99L2/CMKLR1/SELP/CCL21/SERPINE1/CAMK1D	40
GO:0007549	BP	GO:0007549	dosage compensation	14/2789	32/18614	0.4375	2.91990856937971	4.56320410801924	9.03044768447527e-05	0.00218026575018716	0.00170234541447984	XIST/KANSL1/YTHDC1/MSL1/SMCHD1/PHF20/JARID2/RLIM/MSL2/OGT/PCGF3/KANSL2/PCGF5/LRIF1	14
GO:0051893	BP	GO:0051893	regulation of focal adhesion assembly	22/2789	64/18614	0.34375	2.2942138759412	4.35396234035254	9.05543603558772e-05	0.00218026575018716	0.00170234541447984	MACF1/NRP1/ROCK2/DLC1/ROCK1/ACVRL1/KDR/LIMCH1/TEK/SLK/PTPRA/PEAK1/MMP14/PHLDB2/APOD/CORO1C/CLASP1/SMAD3/DUSP3/THBS1/SLC9A1/CLASP2	22
GO:0090109	BP	GO:0090109	regulation of cell-substrate junction assembly	22/2789	64/18614	0.34375	2.2942138759412	4.35396234035254	9.05543603558772e-05	0.00218026575018716	0.00170234541447984	MACF1/NRP1/ROCK2/DLC1/ROCK1/ACVRL1/KDR/LIMCH1/TEK/SLK/PTPRA/PEAK1/MMP14/PHLDB2/APOD/CORO1C/CLASP1/SMAD3/DUSP3/THBS1/SLC9A1/CLASP2	22
GO:0071214	BP	GO:0071214	cellular response to abiotic stimulus	77/2789	339/18614	0.227138643067847	1.51594073218533	4.02468187964721	9.10067074546206e-05	0.00218026575018716	0.00170234541447984	ENG/CALR/AQP1/NIPBL/PLEC/TMEM109/REST/YY1/SLC38A2/HSPA5/ZFP36L1/HYAL2/DDX3X/YBX3/LRRC8C/DHX36/NFAT5/MMP2/RHOB/MAP3K2/IRF1/NET1/PIEZO2/CREBBP/ITGA2/USP47/IL33/GNA11/PIEZO1/POLK/NEDD4/N4BP1/PIK3CA/RDH11/DAG1/PDE2A/TMEM150C/RAB11B/F11R/PTPRK/ZBTB1/BAG3/PIK3R1/TNFRSF10B/CDKN1A/IGF1R/CLOCK/TENT2/ARHGEF2/ZMPSTE24/CAB39/MAP3K1/SLC12A6/CUL4B/CUL4A/ATM/NLRP1/KDM1A/BMP6/INO80/EGR1/MAPK8/CASP2/PKD2/SLC9A1/M…	77
GO:0104004	BP	GO:0104004	cellular response to environmental stimulus	77/2789	339/18614	0.227138643067847	1.51594073218533	4.02468187964721	9.10067074546206e-05	0.00218026575018716	0.00170234541447984	ENG/CALR/AQP1/NIPBL/PLEC/TMEM109/REST/YY1/SLC38A2/HSPA5/ZFP36L1/HYAL2/DDX3X/YBX3/LRRC8C/DHX36/NFAT5/MMP2/RHOB/MAP3K2/IRF1/NET1/PIEZO2/CREBBP/ITGA2/USP47/IL33/GNA11/PIEZO1/POLK/NEDD4/N4BP1/PIK3CA/RDH11/DAG1/PDE2A/TMEM150C/RAB11B/F11R/PTPRK/ZBTB1/BAG3/PIK3R1/TNFRSF10B/CDKN1A/IGF1R/CLOCK/TENT2/ARHGEF2/ZMPSTE24/CAB39/MAP3K1/SLC12A6/CUL4B/CUL4A/ATM/NLRP1/KDM1A/BMP6/INO80/EGR1/MAPK8/CASP2/PKD2/SLC9A1/M…	77
GO:0016482	BP	GO:0016482	cytosolic transport	46/2789	177/18614	0.259887005649718	1.73450581683895	4.12189886094115	9.27349768940493e-05	0.00220311739874164	0.00172018791791167	RDX/HOOK3/GCC2/EEA1/EMP2/LAMP1/SPAG9/ERC1/TMEM87A/MSN/VPS13C/RAB6A/ACTR2/CLTC/RAB21/VPS35/MAPK1/VPS13A/SLC66A2/EVI5/TANC2/STX16/DENND5A/TBC1D5/DNAJC13/TBC1D23/AP2A1/TMEM87B/VPS51/KLHL20/GAK/ANKFY1/CLN5/TRIM27/PIKFYVE/AP1G1/MON2/GOLT1B/SYS1/PIP4K2A/TBC1D10B/RHOBTB3/GBF1/AP1AR/RBSN/UBE2O	46
GO:0018107	BP	GO:0018107	peptidyl-threonine phosphorylation	32/2789	109/18614	0.293577981651376	1.95936197578297	4.21707953491731	9.30340301563791e-05	0.00220311739874164	0.00172018791791167	APP/ROCK2/TGFBR2/ROCK1/WNK1/PRKDC/EIF4G1/CDC42BPA/CSNK2A1/CLK1/HIPK2/CDC42BPB/HIPK3/SMAD7/MAPK1/HIPK1/DYRK1A/PRKD2/PRKAG2/TBK1/ATF2/CAB39/SPHK1/CAMK2D/DYRK2/DYRK3/MAPK8/SPRED2/ACVR1/TAF1/SPRY2/TGFBR1	32
GO:0045814	BP	GO:0045814	negative regulation of gene expression, epigenetic	32/2789	109/18614	0.293577981651376	1.95936197578297	4.21707953491731	9.30340301563791e-05	0.00220311739874164	0.00172018791791167	XIST/TPR/EPC1/ATRX/MPHOSPH8/ATF7IP/TASOR/RESF1/SMCHD1/DNMT1/BAZ1A/PIK3CA/ZNFX1/DYRK1A/BAZ2A/SIN3A/CREBZF/KCNQ1OT1/CTR9/JARID2/UHRF2/KDM1A/MBD3/TET1/TRIM27/PHF2/MECP2/PPM1D/KMT2D/LMNA/ZNF445/PHF8	32
GO:1990778	BP	GO:1990778	protein localization to cell periphery	78/2789	345/18614	0.226086956521739	1.50892169548069	4.00556433463396	9.66022885602236e-05	0.00227885168837279	0.00177932103994572	MACF1/RDX/ADAM10/SPTBN1/ROCK2/CAV1/MYADM/GOLGA4/ROCK1/TSPAN14/HECTD1/ATP2B4/TMEM59/RAMP2/BSG/EMP2/AFDN/CLSTN1/NUMB/PRKCH/EPB41L2/ITGB1/RAMP3/ARL6IP5/LRP6/GAS6/PPP2R5A/APPL1/CCDC88A/ACSL3/CLTC/MYO5A/NUMA1/VPS35/DCHS1/DLG1/LGALS3/FLOT1/ATP6AP1/MMP14/SEC23A/EXOC5/RAP2A/DAG1/TSPAN5/GOLPH3/F11R/ATP2C1/TMEM88/GBP1/GNAI1/STXBP1/EPHA2/CD81/PGRMC1/PIK3R1/FRMD8/VAMP2/DENND4C/LIN7C/KIF13A/RAB8B/GAK/OGT/NETO…	78
GO:0050821	BP	GO:0050821	protein stabilization	53/2789	213/18614	0.248826291079812	1.66068575911066	4.07122046850886	9.89458858041939e-05	0.00232171664086313	0.00181278987525058	CALR/GNAQ/PLPP3/CTNND1/TRIM44/LAMP2/LAMP1/EFNA1/RTN4/GRN/CREB1/ZNF207/ATF7IP/SAV1/RAB21/SMAD7/FLOT1/USP9X/BAG5/HSPA1B/SOX4/PPIB/WFS1/FBXW7/AAK1/SEL1L/TMEM88/STXBP1/CLU/BAG3/PIK3R1/NAA15/EPHA4/MORC3/MTMR9/PER3/MSX1/SMAD3/HSP90AA1/HSP90AB1/SOX17/HIP1R/STK3/RUVBL2/ZBED3/NAA16/VHL/USP13/GPIHBP1/TAF1/P3H1/HSPA1A/TBL1X	53
GO:0071260	BP	GO:0071260	cellular response to mechanical stimulus	24/2789	73/18614	0.328767123287671	2.19421700712682	4.29179225155004	9.91735385004067e-05	0.00232171664086313	0.00181278987525058	ENG/AQP1/PLEC/SLC38A2/MAP3K2/IRF1/PIEZO2/ITGA2/IL33/PIEZO1/DAG1/PDE2A/TMEM150C/F11R/BAG3/TNFRSF10B/IGF1R/MAP3K1/BMP6/MAPK8/CASP2/SLC9A1/GCLC/KCNJ2	24
GO:0002474	BP	GO:0002474	antigen processing and presentation of peptide antigen via MHC class I	15/2789	36/18614	0.416666666666667	2.78086530417115	4.4899699084746	0.00010046853767263	0.00234312419109994	0.00182950483074522	HLA-A/PDIA3/HLA-E/HLA-B/CALR/HLA-C/TAPBP/HLA-F/B2M/ERAP2/TAP2/TAP1/LNPEP/SAR1B/MFSD6	15
GO:0003151	BP	GO:0003151	outflow tract morphogenesis	26/2789	82/18614	0.317073170731707	2.11617067049122	4.25242804127868	0.000102697072343119	0.00238605990345882	0.001863028915158	BMPR2/NRP1/ENG/TGFBR2/JAG1/NRP2/NIPBL/MEF2C/PLXND1/NOTCH1/RBPJ/JUN/ROBO1/FOXC1/EDN1/TGFBR3/PRICKLE1/HES1/CLDN5/ATF2/SOX17/SMAD6/DHRS3/SOX11/CRKL/SEC24B	26
GO:1903320	BP	GO:1903320	regulation of protein modification by small protein conjugation or removal	61/2789	255/18614	0.23921568627451	1.59654384521826	4.02669314192482	0.000104576275781921	0.00242058695484694	0.00188998754054623	MYCBP2/PTTG1IP/CAV1/TRIM44/SASH1/HUWE1/HSPA5/DDX3X/EPAS1/UFL1/NDFIP1/FYN/SMAD7/XIAP/N4BP1/BAG5/TOPORS/HSPA1B/SOX4/UBR5/OTUD4/WBP1L/WFS1/DTX3L/FBXW7/DERL1/PRICKLE1/ZMIZ1/PIAS1/GPS1/UBA2/PSEN1/NXN/WDR48/HSP90AA1/PELI1/SPHK1/HSP90AB1/KDM1A/ITCH/U2AF2/EGR1/NDFIP2/SART3/OGT/GNL3L/DAXX/DCUN1D4/TAF1/PLAA/SPRY2/NSMCE3/HSPA1A/MAPK9/MTA1/GCLC/PRKCE/TGFBR1/CHFR/PIAS3/HDAC3	61
GO:0051236	BP	GO:0051236	establishment of RNA localization	43/2789	163/18614	0.263803680981595	1.76064600853044	4.09474654270726	0.000107132067077326	0.00246643281799909	0.00192578386257864	TGFBR2/TPR/THOC2/RANBP2/ZFP36L1/KPNB1/SMG1/SETD2/YTHDC1/UPF3A/QKI/LRPPRC/HHEX/TERF1/FLOT1/FYTTD1/UPF2/BICD2/FMR1/AGFG1/NUP50/SUPT6H/ZFP36/PNPT1/UPF3B/ATM/RFTN2/POM121C/IWS1/POM121/PCID2/POLDIP3/RFTN1/UPF1/MCM3AP/AKAP8L/RANBP17/THOC1/ATR/NXF1/NUP93/NRDE2/MAGOHB	43
GO:0051656	BP	GO:0051656	establishment of organelle localization	96/2789	445/18614	0.215730337078652	1.43980082265401	3.94213158778544	0.00010785309514771	0.00246643281799909	0.00192578386257864	SYNE2/XIST/HOOK3/DYNC1H1/TMED10/TMED9/TRIP11/LAMP1/PCM1/PAFAH1B1/MAP4/NECTIN2/MYO6/SUN1/KPNB1/ITGB1/ARMCX3/ARHGAP21/RAB6A/LYN/MYO5A/NUMA1/ACTN4/MAP1B/PDCD6IP/VPS4B/DLG1/LRPPRC/BORCS7/TERF1/BICD2/EXOC5/MYH9/CENPC/RAB11B/GJA1/DNM1L/TANC2/TRAK2/CBL/STXBP1/AP3D1/SAR1B/ARFGAP3/PIBF1/BLOC1S6/EXOC4/OPA1/SDAD1/HGS/KIFAP3/FAM91A1/PSEN1/CLASP1/SYNE3/LSG1/SNX4/TBC1D23/SYT11/AP3B1/ARFGAP2/ATM/MYO5C/BICD1/KIF…	96
GO:0033157	BP	GO:0033157	regulation of intracellular protein transport	55/2789	224/18614	0.245535714285714	1.63872419710086	4.03744947030889	0.000108119122203936	0.00246643281799909	0.00192578386257864	STOM/LEPROT/TPR/BCAP31/LMAN1/TMEM30A/GCC2/HUWE1/PCM1/HYAL2/ERLEC1/GAS6/PTPN14/TCAF1/SP100/FYN/UHMK1/UBE2G2/MDFIC/PRKAA1/UFM1/CEP290/UBR5/APOD/RBM22/ICE1/FBXW7/NF1/SAR1B/CD81/IFI27/BAG3/PIK3R1/VAMP2/RUFY3/PSEN1/IPO5/SMAD3/MFF/PLK3/HSP90AA1/B3GAT3/RAPGEF3/HTRA2/ZFAND1/DERL2/MAPK8/PPM1A/UBAC2/RHOU/INSIG1/PTPN1/SREBF2/MIEF1/HDAC3	55
GO:1901990	BP	GO:1901990	regulation of mitotic cell cycle phase transition	80/2789	357/18614	0.224089635854342	1.49559142409205	3.96920718927182	0.000108159308244235	0.00246643281799909	0.00192578386257864	APP/RDX/ARID1B/TPR/TAOK1/RAD21/PLCB1/SMARCA2/APC/ZFP36L2/HECW2/PRKDC/EIF4G1/ZFP36L1/DDX3X/PBRM1/BRD4/KMT2E/APPL1/WAC/ZNF207/TMOD3/ADAM17/ARID1A/SMARCC1/KLF4/VPS4B/DLG1/ANKRD17/USP47/GIGYF2/PBX1/CTDSP1/TAOK3/RBL2/DYNC1LI1/SMARCC2/CTDSP2/SIN3A/FOXN3/CDKN1A/ADAMTS1/CDK6/NBN/TAOK2/PLK2/ARID2/PLK3/CUL4B/INTS3/CUL4A/ATM/ZNF830/DUSP1/SLFN11/INO80/PCID2/CASP2/MECP2/PKD2/MAP3K20/XPC/TPRA1/MDM2/CDC16/MRE11…	80
GO:0006898	BP	GO:0006898	receptor-mediated endocytosis	61/2789	256/18614	0.23828125	1.59030734582288	3.99251056459502	0.000117564596517315	0.00267101557474948	0.00208552150823297	CALCRL/CAV1/TGFBR2/CANX/HSPG2/CD2AP/RAMP2/B2M/NUMB/CD9/ITGB1/RAMP3/SNX9/LRP6/SCARF1/SCARB2/EFNB2/ITSN2/CLTC/RAB21/FLOT1/LMBRD1/PIP5K1C/NEDD4/FMR1/STAB1/INSR/FCHSD2/AAK1/MKLN1/DNM3/DLL1/CBL/CLU/CD81/TBC1D5/ACKR3/DNAJC13/HGS/LDLR/SELE/AP2A1/AHI1/BICD1/SCYL2/GAK/HIP1R/WDR54/ITSN1/GPR107/PIKFYVE/ATAD1/LMBR1L/RIN3/ADM/PIK3CB/CCL21/SERPINE1/SYNJ1/CACNG8/CXCL16	61
GO:0072001	BP	GO:0072001	renal system development	73/2789	320/18614	0.228125	1.5225237540337	3.95810468713594	0.000118498712946745	0.00267526560454119	0.00208883991963612	NRP1/PECAM1/NFIA/FBN1/IQGAP1/AQP1/WWTR1/JAG1/PODXL/NID1/NIPBL/MEF2C/CFLAR/PLXND1/TEK/EDNRB/NOTCH1/HYAL2/SULF2/CD34/APH1A/SMAD5/COL4A1/EFNB2/SMAD7/LAMB2/DCHS1/ASXL1/DLG1/NPNT/ZBTB16/SEC61A1/FOXC1/SMAD2/PBX1/BMP2/SOX4/CEP290/SMAD1/ACAT1/WFS1/PDGFD/PRICKLE1/DLL1/ARID5B/NF1/HS2ST1/HES1/CTSH/ADAMTS1/EPHA4/CAT/ZMPSTE24/SMAD3/EXT1/AHI1/SOX17/BMP6/EGR1/ADAMTS6/CNTRL/SMAD6/PKD2/BCL2L11/YAP1/SOX11/TRAF3IP1…	73
GO:0001938	BP	GO:0001938	positive regulation of endothelial cell proliferation	33/2789	115/18614	0.28695652173913	1.91516984426396	4.1327304650568	0.00011862067728435	0.00267526560454119	0.00208883991963612	BMPR2/NRP1/FGFR1/STAT3/ACVRL1/KDR/NRP2/CDH13/TEK/JCAD/MYDGF/APLNR/AKT3/ADAM17/JUN/VEGFC/EMC10/BMP2/PLCG1/PRKD2/MDK/NRARP/CXCL12/NF1/FLT4/SP1/PPP1R16B/NRAS/BMP6/GATA2/EGR3/TGFBR1/IGF2	33
GO:0043547	BP	GO:0043547	positive regulation of GTPase activity	64/2789	272/18614	0.235294117647059	1.57037099529665	3.97813142207642	0.000119774340038095	0.00269142558983412	0.00210145759106407	ITGA6/F2R/DOCK9/ASAP1/S1PR1/AFDN/RAPGEF5/PKP4/ARHGEF15/ITGB1/SNX9/ASAP2/RALGAPA2/RASGRP3/CRK/RALGDS/AGRN/ARHGAP29/NEDD9/RSU1/NET1/TBC1D9/TGM2/ARAP3/TBC1D15/TBC1D4/EVI5/CX3CL1/CORO1C/MYO9A/F11R/ARHGEF10/EPHA2/NF1/RAB3GAP1/TBC1D5/SNX13/RASGRF2/TBC1D9B/AGAP3/TSC2/SNX18/DOCK8/ARHGAP35/RAPGEF3/RALGAPB/CHN1/RAPGEF4/ABR/AGAP1/BCAR3/USP6NL/BCR/SIPA1L1/RAPGEF6/CRKL/TBC1D16/RAB11FIP2/TBC1D10B/CCL21/MMUT/AR…	64
GO:0002831	BP	GO:0002831	regulation of response to biotic stimulus	99/2789	463/18614	0.213822894168467	1.42707040231332	3.90661198148997	0.000120414568396731	0.00269597271861336	0.00210500797652773	HLA-A/MMRN2/HLA-E/CAV1/HLA-B/PARP14/HLA-F/TRIM44/SASH1/AHR/FOXP1/LAMP1/HTRA1/TRIM56/PRKDC/NECTIN2/A2M/RTN4/GRN/PUM1/DDX3X/CRK/APPL1/RPS6KA3/LYN/SFPQ/ADAR/ERBIN/FYN/IRF1/NFE2L2/CREBBP/ANKRD17/XIAP/DDX60/FLOT1/N4BP1/PUM2/PARP9/ZNFX1/HSPA1B/OTUD4/CX3CL1/SAMHD1/DTX3L/SIN3A/YTHDF3/MED1/TBK1/NFKBIZ/DAB2IP/ZMPSTE24/STAT5B/IFIH1/SYT11/HSP90AA1/PELI1/OAS3/AP3B1/CYLD/MAPKAPK2/TIFA/TOMM70/CD55/NLRP1/ILRUN/H…	99
GO:0061299	BP	GO:0061299	retina vasculature morphogenesis in camera-type eye	7/2789	10/18614	0.7	4.67185371100753	4.87576529001328	0.000132875839620659	0.00295348933048519	0.00230607622856755	NRP1/FZD4/ARHGEF15/COL4A1/RHOJ/CLIC4/LRP5	7
GO:0062042	BP	GO:0062042	regulation of cardiac epithelial to mesenchymal transition	7/2789	10/18614	0.7	4.67185371100753	4.87576529001328	0.000132875839620659	0.00295348933048519	0.00230607622856755	ENG/TGFBR2/JAG1/NOTCH1/EMP2/ACVR1/TGFBR1	7
GO:0051085	BP	GO:0051085	chaperone cofactor-dependent protein refolding	14/2789	33/18614	0.424242424242424	2.83142649151972	4.42051131636526	0.000135317136303609	0.00299693384252274	0.00233999758234981	HSPA5/HSPH1/DNAJB14/HSPA1B/HSPA9/DNAJB1/ERO1A/GAK/TOR1A/DNAJC18/HSPA8/HSPA1A/HSPA13/HSPA2	14
GO:0043114	BP	GO:0043114	regulation of vascular permeability	18/2789	49/18614	0.36734693877551	2.45170165592232	4.27157977852342	0.000148096135495316	0.00326820038080524	0.00255180173856672	CDH5/TJP1/YES1/PLEC/TEK/RAMP2/NPR1/PLVAP/C2CD4B/PDE2A/CLDN5/AKAP12/TJP2/BMP6/ARHGAP35/BCR/HRH1/ADM	18
GO:0002691	BP	GO:0002691	regulation of cellular extravasation	16/2789	41/18614	0.390243902439024	2.60451774829688	4.31773526593979	0.000150635344761154	0.00329904428060211	0.00257588456946904	PLCB1/PLVAP/JAM3/CD47/IL1R1/MDK/PDGFD/CD99/CXCL12/ICAM1/SELE/CD99L2/BCR/SELP/CCL21/IL27RA	16
GO:0001825	BP	GO:0001825	blastocyst formation	17/2789	45/18614	0.377777777777778	2.52131787578184	4.2893605538893	0.000151101264760402	0.00329904428060211	0.00257588456946904	TM4SF1/RTN4/SKIL/SP3/GABPA/CNOT2/LATS2/LATS1/SUPT6H/CTR9/CNOT1/SOX17/JUNB/FURIN/TET1/YAP1/TEAD4	17
GO:0006623	BP	GO:0006623	protein targeting to vacuole	17/2789	45/18614	0.377777777777778	2.52131787578184	4.2893605538893	0.000151101264760402	0.00329904428060211	0.00257588456946904	GCC2/LAMP2/VPS13C/NCOA4/SCARB2/GNPTAB/NEDD4/VPS13A/AP3D1/CLU/VPS13D/HGS/VPS37B/AP3B1/GNPTG/HSPA8/VPS41	17
GO:0010812	BP	GO:0010812	negative regulation of cell-substrate adhesion	22/2789	66/18614	0.333333333333333	2.22469224333692	4.1841859597353	0.000151821032568681	0.00330304628100837	0.00257900932022007	ADAM15/DLC1/JAG1/ACVRL1/NOTCH1/FZD4/ACTN4/MMP14/PHLDB2/APOD/CX3CL1/CORO1C/RASA1/GBP1/NF1/PIK3R1/CASK/THBS1/CLASP2/ANGPT2/AP1AR/SERPINE1	22
GO:0006517	BP	GO:0006517	protein deglycosylation	12/2789	26/18614	0.461538461538462	3.08034310615881	4.45621254171435	0.000154214219522737	0.00331991940420101	0.00259218380773036	MAN1A2/MAN1A1/OGA/MAN2A1/EDEM3/UGGT1/MAN1B1/RNF103/AMFR/NGLY1/RNF139/AGA	12
GO:0007026	BP	GO:0007026	negative regulation of microtubule depolymerization	12/2789	26/18614	0.461538461538462	3.08034310615881	4.45621254171435	0.000154214219522737	0.00331991940420101	0.00259218380773036	TAOK1/HDGFL3/APC/CAMSAP2/MAP1B/CLASP1/ARHGEF2/NAV3/MID1/BMERB1/TTBK2/CLASP2	12
GO:0032469	BP	GO:0032469	endoplasmic reticulum calcium ion homeostasis	12/2789	26/18614	0.461538461538462	3.08034310615881	4.45621254171435	0.000154214219522737	0.00331991940420101	0.00259218380773036	APP/CCDC47/TMBIM6/BCAP31/TMCO1/ITPR1/TGM2/ATP2A2/WFS1/PSEN1/CAMK2D/TMTC4	12
GO:0061912	BP	GO:0061912	selective autophagy	28/2789	93/18614	0.301075268817204	2.00939944559464	4.09668816026778	0.000154937787305878	0.0033238744126909	0.0025952718673242	SPTLC2/CALR/RB1CC1/RNF213/HUWE1/VPS13C/UFL1/CALCOCO2/UFM1/DDRGK1/AUP1/BAG3/VPS13D/TBK1/GAA/ATM/GABARAPL1/TSC2/SNX18/HTRA2/HTT/STK3/OGT/VHL/ATG4B/LRBA/ATG2B/KLHL3	28
GO:0046777	BP	GO:0046777	protein autophosphorylation	55/2789	227/18614	0.242290748898678	1.61706704912155	3.92690534515957	0.000156872317562443	0.00335369048344431	0.00261855217217718	FLT1/FGFR1/ENG/CAV1/RB1CC1/TAOK1/KDR/TEK/SLK/EPHB4/EIF2AK2/DDX3X/SMG1/CLK1/PEAK1/LYN/MAP3K11/FYN/JUN/TRIM24/UHMK1/VEGFC/RAP2A/INSR/DYRK1A/PRKD2/TAOK3/PDGFD/CAMKK2/AAK1/FLT4/MKNK2/IGF1R/NBN/EPHA4/TAOK2/EEF2K/EPHB1/STK24/ATM/MAP3K3/MAPKAPK2/CAMK2D/CLK4/PIKFYVE/MAP3K20/FER/MOB1B/MINK1/MRE11/TAF1/RAP2C/SIK2/DAPK1/ATR	55
GO:1900103	BP	GO:1900103	positive regulation of endoplasmic reticulum unfolded protein response	8/2789	13/18614	0.615384615384615	4.10712414154508	4.70460018774498	0.000159388463247489	0.00339569123949754	0.00265134624531518	ATF6/TMEM33/PIK3R1/DAB2IP/XBP1/BCL2L11/BOK/PTPN1	8
GO:0060562	BP	GO:0060562	epithelial tube morphogenesis	75/2789	334/18614	0.224550898203593	1.49866992440361	3.86063639168174	0.000163129872025393	0.00346341593813911	0.00270422550105251	MMRN2/NRP1/LUZP1/ENG/TIE1/TGFBR2/DLC1/PODXL/ACVRL1/KDR/HECTD1/MEF2C/PLXND1/NOTCH1/FOXP1/KDM5B/SETD2/APLNR/NOTCH4/PHACTR4/COL4A1/EFNB2/RHOB/RBPJ/MIB1/DCHS1/DLG1/NPNT/CLIC4/NR3C1/MMP14/PBX1/DAG1/BMP2/SOX4/CEP290/PRKD2/MDK/NRARP/EDN1/PRICKLE1/DLL1/SKI/DLL4/EPHA2/LRP5/HS2ST1/MED1/HES1/CTSH/OPA1/EPHA4/PSEN1/SMAD3/EXT1/AHI1/TSC2/SOX17/ARHGAP35/STK3/PKD2/ARL13B/MTHFR/YAP1/SOX11/FZD6/ACVR1/SPRY2/STARD13/…	75
GO:0030509	BP	GO:0030509	BMP signaling pathway	45/2789	176/18614	0.255681818181818	1.70644007301411	3.9530776186405	0.000165052839663741	0.00349220045982699	0.0027267003752733	BMPR2/FBN1/CDH5/ENG/CRIM1/FSTL1/ACVRL1/KDR/NOTCH1/HTRA1/SMURF2/HIPK2/SMAD5/RBPJ/SKIL/SMAD7/NUMA1/XIAP/USP9X/SMAD2/BMP2/SMAD1/TGFBR3/SKI/HES1/TRIM33/KCNQ1OT1/MSX1/ATF2/EXT1/TOB1/SMAD9/CCN1/BMP6/EGR1/NBL1/PPM1A/SMAD6/SOX11/ACVR1/TWSG1/HIVEP1/ZNF423/ACVR2A/UBE2O	45
GO:0070997	BP	GO:0070997	neuron death	82/2789	373/18614	0.219839142091153	1.46722330257609	3.82661857759001	0.000174801596756596	0.00368579942202179	0.00287786190478505	IL6ST/APP/F2R/NRP1/TMBIM6/TMBIM4/ROCK1/HLA-F/KDR/MEF2C/PLXND1/REST/HSPA5/EIF4G1/CAPN2/GRN/CD34/ARL6IP5/NCOA7/HIPK2/MCL1/EFNB2/MAP3K11/FYN/JUN/OXR1/VPS35/NES/XIAP/NR3C1/BTG2/ADNP/PIK3CA/BAG5/ITGA1/SRPK2/ADARB1/CPEB4/CX3CL1/MDK/WFS1/FBXW7/RASA1/CBL/STXBP1/PIGT/NF1/FOS/CLU/TBK1/NCSTN/PSEN1/FOXO3/ATF2/EPHB1/CASP7/TNFRSF1B/ATM/CLN8/NLRP1/USP53/EGR1/HTRA2/BRAF/UNC5B/SPG11/CASP2/GBE1/MECP2/DAXX/SLC9A1/B…	82
GO:0090100	BP	GO:0090100	positive regulation of transmembrane receptor protein serine/threonine kinase signaling pathway	34/2789	122/18614	0.278688524590164	1.85998859688824	4.00074850960314	0.000175990862636092	0.00369821072099119	0.00288755261239099	BMPR2/CDH5/ENG/TGFBR2/ACVRL1/KDR/NOTCH1/HIPK2/RBPJ/ADAM17/NUMA1/CREBBP/NPNT/SMAD2/BMP2/TGFBR3/TNXB/HES1/KCNQ1OT1/MSX1/THBS1/HSP90AB1/CCN1/BMP6/SOX11/ACVR1/ING2/TWSG1/TGFBR1/ZNF423/NUP93/GDF11/ACVR2A/UBE2O	34
GO:0048010	BP	GO:0048010	vascular endothelial growth factor receptor signaling pathway	20/2789	58/18614	0.344827586206897	2.30140576896923	4.16720752725742	0.000177587965898418	0.00371488386361036	0.00290057095562749	CLEC14A/FLT1/MMRN2/NRP1/KDR/ITGA5/FZD4/FYN/HHEX/VEGFC/FOXC1/NEDD4/PRKD2/FLT4/BCAR1/HGS/EPN2/DAB2IP/MAPKAPK2/PTPN1	20
GO:0006403	BP	GO:0006403	RNA localization	49/2789	197/18614	0.248730964467005	1.66004954198237	3.90985624215376	0.00017916425548422	0.00371488386361036	0.00290057095562749	TGFBR2/TPR/YY1/THOC2/RANBP2/ZFP36L1/KPNB1/SMG1/SETD2/YTHDC1/DHX36/UPF3A/QKI/LRPPRC/HHEX/TERF1/FLOT1/FYTTD1/UPF2/BICD2/FMR1/AGFG1/NUP50/SUPT6H/ZFP36/PNPT1/UPF3B/ATM/RFTN2/POM121C/BICD1/IWS1/POM121/PCID2/ZNHIT6/POLDIP3/RFTN1/DKC1/UPF1/MCM3AP/AKAP8L/RUVBL2/RANBP17/THOC1/ATR/NXF1/NUP93/NRDE2/MAGOHB	49
GO:0051650	BP	GO:0051650	establishment of vesicle localization	49/2789	197/18614	0.248730964467005	1.66004954198237	3.90985624215376	0.00017916425548422	0.00371488386361036	0.00290057095562749	DYNC1H1/TMED10/TMED9/TRIP11/PAFAH1B1/MYO6/MYO5A/ACTN4/PDCD6IP/VPS4B/EXOC5/RAB11B/TANC2/TRAK2/AP3D1/SAR1B/ARFGAP3/BLOC1S6/EXOC4/HGS/KIFAP3/FAM91A1/PSEN1/CLASP1/TBC1D23/SYT11/AP3B1/ARFGAP2/MYO5C/KIF13A/TOR1A/HTT/SPG11/CDR2L/TRAPPC6B/MAP4K2/EXOC6/TRAPPC12/AP3M2/RAB27A/STARD3/TRAPPC11/CLASP2/GBF1/AP1AR/STAM/EXOC3/SYNJ1/EXOC6B	49
GO:0070972	BP	GO:0070972	protein localization to endoplasmic reticulum	25/2789	80/18614	0.3125	2.08564897812836	4.08517277101717	0.000179231344106546	0.00371488386361036	0.00290057095562749	TRAM1/SEC62/BCAP31/SPCS3/SEC63/HSPA5/KDELR1/SPCS2/RTN4/PPP1R15A/MAN1A1/MIA3/VAPA/SEC61A1/GPAA1/DDRGK1/SRPRA/RAB3GAP1/TRAM2/RAB3GAP2/ANKRD13C/UBAC2/INSIG1/HYOU1/GBF1	25
GO:0007064	BP	GO:0007064	mitotic sister chromatid cohesion	13/2789	30/18614	0.433333333333333	2.89209991633799	4.35407275764342	0.000181006749033366	0.00371488386361036	0.00290057095562749	RAD21/NIPBL/ATRX/SMC3/STAG2/POGZ/PDS5A/STAG1/PDS5B/ESCO1/SLF2/NAA50/SLF1	13
GO:0031114	BP	GO:0031114	regulation of microtubule depolymerization	13/2789	30/18614	0.433333333333333	2.89209991633799	4.35407275764342	0.000181006749033366	0.00371488386361036	0.00290057095562749	TAOK1/HDGFL3/APC/CAMSAP2/MAP1B/CLASP1/ARHGEF2/NAV3/SPAST/MID1/BMERB1/TTBK2/CLASP2	13
GO:0001704	BP	GO:0001704	formation of primary germ layer	35/2789	127/18614	0.275590551181102	1.83931248464863	3.98430805620883	0.000181007821842311	0.00371488386361036	0.00290057095562749	BMPR2/LAMB1/ITGA5/ETS2/SOX7/ITGB1/SETD2/MMP2/COL4A2/MMP15/KLF4/ITGA2/FOXC1/MMP14/SMAD2/SNAI1/SMAD1/GJA1/EPHA2/EXT2/AHDC1/EXOC4/CTR9/SMAD3/DUSP1/DUSP5/SOX17/COL8A1/PAF1/WLS/ACVR1/DUSP4/TWSG1/COL12A1/ITGB4	35
GO:1901987	BP	GO:1901987	regulation of cell cycle phase transition	97/2789	457/18614	0.212253829321663	1.41659834313139	3.7854209214398	0.000185551440917374	0.00379548246421352	0.00296350211809633	APP/RDX/ARID1B/TPR/TAOK1/RAD21/PLCB1/ATP2B4/SMARCA2/APC/ZFP36L2/HECW2/PRKDC/EIF4G1/ZFP36L1/CDC5L/DDX3X/PBRM1/BRD4/PPP1R10/KMT2E/APPL1/WAC/ZNF207/TMOD3/ADAM17/ARID1A/SMARCC1/KLF4/VPS4B/DLG1/ANKRD17/USP47/GIGYF2/PBX1/PARP9/DDRGK1/CTDSP1/TAOK3/RBL2/DYNC1LI1/DTX3L/SMARCC2/FBXW7/CTDSP2/SIN3A/FOXN3/CDKN1A/ADAMTS1/CDK6/CLOCK/NBN/TAOK2/PLK2/ATF2/ARID2/PLK3/CUL4B/INTS3/CUL4A/ATM/ZNF830/DUSP1/SLFN11/INO80/…	97
GO:0014009	BP	GO:0014009	glial cell proliferation	19/2789	54/18614	0.351851851851852	2.34828625685564	4.16534125914961	0.000189306458355799	0.00385946974866441	0.00301346321126153	NOTCH1/PRKCH/CERS2/UFL1/LYN/DICER1/PPP1CC/VEGFC/IL33/SOX4/CX3CL1/SKI/NF1/CLU/HES1/MECP2/PRKCI/SOX11/LEPR	19
GO:0030902	BP	GO:0030902	hindbrain development	41/2789	157/18614	0.261146496815287	1.74291175751873	3.92434416692435	0.000193843253605504	0.00393721384186753	0.00307416558231692	MT-ND4/MT-CO1/DLC1/NFIB/RORA/FZD4/HSPA5/SDF4/ITGB1/CRK/HERC1/FOXC1/RERE/CEP290/SMAD1/MDK/DLL1/HES1/IGF1R/NCSTN/PSEN1/ATF2/EPHB1/AHI1/PLXNA2/SLC25A46/GATA2/ATRN/WLS/PTBP2/MECP2/HOXB3/ARL13B/OGDH/CRKL/GART/SEC24B/B4GALT2/MAFB/TTBK2/TTC21B	41
GO:0034605	BP	GO:0034605	cellular response to heat	22/2789	67/18614	0.328358208955224	2.19148788149607	4.10157617153169	0.000194398734436857	0.00393721384186753	0.00307416558231692	TPR/CD34/DHX36/LYN/CREBBP/ATXN3/HSPA1B/SLU7/NF1/BAG3/DNAJB1/HSP90AA1/ATM/MAPKAPK2/THBS1/HSP90AB1/HTRA2/TCIM/DAXX/HSPA1A/ATR/CLPB	22
GO:0003177	BP	GO:0003177	pulmonary valve development	11/2789	23/18614	0.478260869565217	3.19194974043993	4.4157423066409	0.000196517967901356	0.00396708566678245	0.00309748941986364	BMPR2/JAG1/NOTCH1/RBPJ/ROBO1/SMAD2/ADAMTS5/NOS3/TNFRSF1B/SMAD6/NFATC1	11
GO:0042789	BP	GO:0042789	mRNA transcription by RNA polymerase II	17/2789	46/18614	0.369565217391304	2.46650661761267	4.18062261612558	0.000206489704353311	0.004149784656637	0.00324014028138468	STAT3/CREB1/EPAS1/TAF3/RXRA/MED1/ZBTB1/SUPT6H/NFKBIZ/ATF2/AP3B1/NR1H2/HLTF/TAF1/RXRB/TAF6/TAF8	17
GO:0003180	BP	GO:0003180	aortic valve morphogenesis	15/2789	38/18614	0.394736842105263	2.63450397237267	4.23411124196374	0.000207590332019522	0.004149784656637	0.00324014028138468	ROCK2/TIE1/TGFBR2/ROCK1/JAG1/NOTCH1/EFNA1/ROBO1/SMAD2/SNAI1/DLL4/ADAMTS5/NOS3/SMAD6/NFATC1	15
GO:0043618	BP	GO:0043618	regulation of transcription from RNA polymerase II promoter in response to stress	15/2789	38/18614	0.394736842105263	2.63450397237267	4.23411124196374	0.000207590332019522	0.004149784656637	0.00324014028138468	TMBIM6/HSPA5/EPAS1/KLF2/RBPJ/JUN/NFE2L2/ATF6/NEDD4/ATF6B/SIN3A/BAG3/INO80/EGR1/VHL	15
GO:0006458	BP	GO:0006458	'de novo' protein folding	16/2789	42/18614	0.380952380952381	2.54250542095648	4.20128934975966	0.000209738975279074	0.00417916786664485	0.00326308260977527	HSPA5/SELENOF/HSPH1/DNAJB14/HSPA1B/HSPA9/DNAJB1/UGGT1/ERO1A/GAK/TOR1A/DNAJC18/HSPA8/HSPA1A/HSPA13/HSPA2	16
GO:0007015	BP	GO:0007015	actin filament organization	94/2789	442/18614	0.212669683257919	1.41937378421043	3.74603331603266	0.000215437830925624	0.00427887330648086	0.0033409323390062	NRP1/RDX/SPTBN1/ROCK2/HSP90B1/SPTAN1/ESAM/KANK3/MYADM/DLC1/TJP1/ROCK1/SHANK3/PLEC/CD2AP/S1PR1/LIMCH1/EMP2/NOSTRIN/SHROOM4/ARHGEF15/MYO6/ACTN1/SNX9/ADD1/SVIL/LIMA1/CCDC88A/ACTR2/NEDD9/DPYSL3/MYO5A/TMOD3/ENAH/FAM171A1/DLG1/TTC17/SSH1/ADD3/ABI2/PHLDB2/CD47/PIK3CA/WASHC4/PXN/ARHGAP28/DIAPH2/FCHSD2/GSN/CX3CL1/CORO1C/F11R/ARHGEF10/RASA1/DIAPH1/LATS1/ARFGEF1/INF2/SYNPO/CXCL12/BCAR1/ABI1/PIK3R1/RUFY3/CLA…	94
GO:0060348	BP	GO:0060348	bone development	56/2789	235/18614	0.238297872340426	1.59041828459831	3.82378422648491	0.000218171419436524	0.00431923289218868	0.0033724449909176	BMPR2/SERPINH1/FBN1/ENG/TGFBR2/KDR/GLG1/MEF2C/TRIP11/FOXP1/PAFAH1B1/SULF2/SH2B3/SMAD5/BBX/FLI1/AKAP13/CSGALNACT1/DCHS1/ASXL1/TGM2/ZBTB16/ATP6AP1/FOXC1/MMP14/BMP2/SMAD1/PPIB/FBXW7/GJA1/LTBP3/SKI/LRP5/FOXN3/MED1/EXT2/ABI1/ZMPSTE24/MSX1/ATF2/EXT1/SPNS2/POR/NAB1/BMP6/MCPH1/INSIG1/COL13A1/DHRS3/MAP2K6/P3H1/MMP16/SLC38A10/PIP4K2A/LEPR/DYM	56
GO:0001558	BP	GO:0001558	regulation of cell growth	90/2789	420/18614	0.214285714285714	1.43015929928802	3.74326395647188	0.00022187541602345	0.0043410010530561	0.00338944151018648	MACF1/BMPR2/NRP1/ADAM10/ADAM15/GOLGA4/ACVRL1/VGLL4/SMARCA2/FOXP1/YY1/PAFAH1B1/CLSTN1/SPAG9/EIF4G1/NPR1/HYAL2/RTN4/BST2/DDX3X/CSNK2A1/IGFBP4/RPS6KA3/ITSN2/RAB21/SEMA6A/ADAM17/SEMA3F/SMAD7/NET1/MAP1B/SOCS2/USP47/RYK/ADNP/MMP14/IGFBP7/HSPA1B/TEAD1/CDK11A/EDN1/GJA1/SIN3A/BTG1/CXCL12/BCAR1/IST1/HBEGF/CDKN1A/RUFY3/TAOK2/MAPKAP1/DIP2B/SGK1/MSX1/PAK4/SMAD3/SEMA6B/SPHK1/TOMM70/SH3BP4/CAMK2D/SOX17/ITCH/RIC…	90
GO:0000082	BP	GO:0000082	G1/S transition of mitotic cell cycle	59/2789	251/18614	0.235059760956175	1.5688068807595	3.80882019725837	0.000222171813291952	0.0043410010530561	0.00338944151018648	RDX/ARID1B/PLCB1/SMARCA2/APC/PRKDC/EIF4G1/DDX3X/ITGB1/PBRM1/BRD4/KMT2E/APPL1/WAC/ADAM17/ARID1A/SMARCC1/KLF4/DLG1/ANKRD17/CDK17/GIGYF2/BACH1/CTDSP1/RBL2/SMARCC2/CTDSP2/LATS2/LATS1/CACUL1/BCAT1/CDKN1A/ADAMTS1/CDK6/PLK2/ARID2/PLK3/CUL4B/NPAT/CUL4A/ATM/SLFN11/INO80/CASP2/PKD2/RHOU/MDM2/ACVR1/DPF2/USP37/PLRG1/E2F3/WEE1/JADE1/RRM1/CUL1/ECD/SMARCD2/PHF8	59
GO:0031330	BP	GO:0031330	negative regulation of cellular catabolic process	59/2789	251/18614	0.235059760956175	1.5688068807595	3.80882019725837	0.000222171813291952	0.0043410010530561	0.00338944151018648	STAT3/FUS/TIMP3/ROCK1/ATP2B4/TIMP2/EIF4G1/CSNK2A1/YBX3/HIPK2/DHX36/MCL1/THRAP3/UPF3A/WAC/HERC1/SMARCC1/FEZ2/LRPPRC/TAF15/PHF20L1/SECISBP2/USP9X/N4BP1/PIK3CA/FMR1/BAG5/DDRGK1/DFFA/PAIP1/ZFP36/ZCCHC17/MTMR9/PSEN1/TENT2/QSOX1/TOB1/LARP4B/MAPKAPK2/TSC2/HSP90AB1/TENT4B/FURIN/FOXK1/DKC1/SEC22B/LRIG2/OGT/VHL/TAB2/TAF1/ANGEL2/RBM10/LEPR/NBAS/KDM4A/TENT4A/NRDE2/FOXK2	59
GO:0001822	BP	GO:0001822	kidney development	70/2789	310/18614	0.225806451612903	1.50704958419598	3.77936520799728	0.000222669205790949	0.0043410010530561	0.00338944151018648	NRP1/PECAM1/FBN1/IQGAP1/AQP1/WWTR1/JAG1/PODXL/NID1/NIPBL/MEF2C/CFLAR/PLXND1/TEK/EDNRB/NOTCH1/HYAL2/SULF2/CD34/APH1A/SMAD5/EFNB2/SMAD7/LAMB2/DCHS1/ASXL1/DLG1/NPNT/ZBTB16/SEC61A1/FOXC1/SMAD2/PBX1/BMP2/SOX4/CEP290/SMAD1/ACAT1/WFS1/PDGFD/DLL1/ARID5B/NF1/HS2ST1/HES1/CTSH/ADAMTS1/EPHA4/CAT/ZMPSTE24/SMAD3/EXT1/AHI1/SOX17/BMP6/EGR1/ADAMTS6/CNTRL/SMAD6/PKD2/BCL2L11/YAP1/SOX11/TRAF3IP1/TGFBR1/ANGPT2/KLHL3/…	70
GO:2000628	BP	GO:2000628	regulation of miRNA metabolic process	25/2789	81/18614	0.308641975308642	2.05990022531196	4.01324078818297	0.000222796221011163	0.0043410010530561	0.00338944151018648	STAT3/NFIB/REST/YY1/KLF4/JUN/NR3C1/BMP2/TEAD1/SMAD1/RC3H1/FOS/TENT2/KCNQ1OT1/PNPT1/FOXO3/SMAD3/MRTFB/NR1H2/EGR1/GATA2/SMAD6/SREBF2/NFATC3/POU2F1	25
GO:1903706	BP	GO:1903706	regulation of hemopoiesis	89/2789	415/18614	0.214457831325301	1.43130802161676	3.73033991867151	0.00023300545751515	0.00452559811331475	0.00353357437978313	FBN1/STAT3/HLA-B/TGFBR2/ARID1B/ZEB1/JAG1/MEF2C/CD46/SMARCA2/FOXP1/ZFP36L2/KLF10/PRKDC/B2M/ZFP36L1/CREB1/PBRM1/GAS6/LYN/KAT6A/NEDD9/NDFIP1/ARID1A/KLF13/IRF1/PURB/CLPTM1/SMAD7/SMARCC1/ZBTB16/ACIN1/KAT6B/MMP14/HSPA1B/KITLG/SOX4/GABPA/MDK/RC3H1/NRARP/SMARCC2/FBXW7/HSPA9/DLL1/CNOT4/ZMIZ1/AP3D1/NF1/PRXL2A/MED1/ZBTB1/FOS/FAM210B/NKAP/ZFP36/PIK3R1/CDK6/NFKBIZ/FOXO3/ARID2/STAT5B/CTR9/CUL4A/AP3B1/XBP1/RCOR…	89
GO:0043010	BP	GO:0043010	camera-type eye development	75/2789	338/18614	0.22189349112426	1.48093418565327	3.74596754641815	0.000240167435941059	0.0046500342864437	0.00363073379656675	ATP2B1/FLT1/BMPR2/NRP1/PTPRM/FBN1/STAT3/TGFBR2/RCN1/AQP1/ZEB1/JAG1/ACVRL1/KDR/ATP2B4/NOTCH1/YY1/FZD4/KDM5B/ARHGEF15/HIPK2/PHACTR4/COL4A1/GNB1/CHD7/SKIL/TSPAN12/RHOJ/KLF4/JUN/LAMB2/NES/DLG1/CLIC4/SP3/ABI2/HIPK1/CRYBG3/FOXC1/TOPORS/MAN2A1/CEP290/PRICKLE1/DLL1/SKI/DLL4/EPHA2/NF1/LRP5/MED1/RAB3GAP1/HES1/PSEN1/TENT2/EPHB1/SMAD3/AHI1/CACNA1C/CLN8/ARHGAP35/COL8A1/CASP2/BCAR3/SCAPER/SOX11/SPRED2/SPRY2/FJ…	75
GO:0006491	BP	GO:0006491	N-glycan processing	10/2789	20/18614	0.5	3.33703836500538	4.38990389696636	0.000243776691453182	0.00469041590399138	0.00366226365087725	MAN1A2/GANAB/MAN1A1/MGAT4A/GNPTAB/ST8SIA4/MAN2A1/ST8SIA6/MAN1B1/GNPTG	10
GO:0036498	BP	GO:0036498	IRE1-mediated unfolded protein response	10/2789	20/18614	0.5	3.33703836500538	4.38990389696636	0.000243776691453182	0.00469041590399138	0.00366226365087725	DNAJC10/HSPA5/UFL1/DDRGK1/TMEM33/DAB2IP/XBP1/BCL2L11/DNAJB9/PTPN1	10
GO:0042770	BP	GO:0042770	signal transduction in response to DNA damage	46/2789	184/18614	0.25	1.66851918250269	3.82578626610756	0.000245415876123721	0.00470405279871304	0.00367291130022695	PTTG1IP/TAOK1/PRKDC/CDC5L/MYO6/ATRX/NDRG1/HIPK2/PPP1R10/WAC/SP100/GIGYF2/PARP9/SOX4/DYRK1A/SNAI1/TAOK3/DTX3L/FOXN3/CDKN1A/CLOCK/NBN/TAOK2/PLK2/ZMPSTE24/MSX1/ATF2/PLK3/CUL4A/ATM/ZNF830/KDM1A/DYRK3/CASP2/PPM1D/MAP3K20/XPC/MAP2K6/SPRED2/MDM2/PMAIP1/MRE11/THOC1/ING4/UIMC1/ATR	46
GO:2001020	BP	GO:2001020	regulation of response to DNA damage stimulus	70/2789	311/18614	0.22508038585209	1.50220376559728	3.74938127318518	0.000246013480783758	0.00470405279871304	0.00367291130022695	PTTG1IP/FUS/ARID1B/EPC1/SMARCA2/YY1/PRKDC/USP22/PBRM1/BCLAF1/SMG1/SETD2/PPP1R10/MCL1/BAZ1B/ACTR2/ARID1A/SKIL/SMARCC1/SMCHD1/POGZ/USP47/FMR1/SOX4/UBR5/DYRK1A/SNAI1/PPP4C/SMARCC2/CXCL12/CLU/ING3/ACKR3/INO80D/RNF168/ZMPSTE24/MSX1/ARID2/FBH1/SLF2/SF3B3/WDR48/TRRAP/CUL4A/ATM/KDM1A/INO80/EPC2/DYRK3/MAP3K20/RUVBL2/SPRED2/MDM2/PMAIP1/CGAS/DPF2/TAF6/THOC1/ING4/ING2/INO80E/UIMC1/ATR/TFIP11/SHLD2/EYA3/SLF1/…	70
GO:0046474	BP	GO:0046474	glycerophospholipid biosynthetic process	51/2789	210/18614	0.242857142857143	1.62084720585976	3.79838386483898	0.000250931145160275	0.00478299097610021	0.00373454600888157	PIK3C2A/SLC44A2/CAPN2/DGKH/SMG1/SOCS3/ACSL3/SLC44A1/SOCS2/DGKE/ETNK1/DGKZ/MTMR6/PIP5K1C/GPAA1/PIK3CA/LPCAT2/CDS2/PIGT/AGPAT5/INPP1/PIK3R1/ABHD5/SOCS4/DPM3/ATM/PIK3C2B/INPP4A/PIKFYVE/DHRS7B/PIGS/DPM2/SACM1L/PIK3CB/CRLS1/SOCS6/PIP4K2A/AGPAT3/PEMT/LCLAT1/SH3YL1/AGPAT4/IP6K1/PIGM/PISD/PIP5K1A/MPPE1/SELENOI/SYNJ1/MTMR4/CEPT1	51
GO:0019079	BP	GO:0019079	viral genome replication	35/2789	129/18614	0.271317829457364	1.81079601201842	3.87933529780202	0.000251695480957685	0.00478299097610021	0.00373454600888157	STOM/NFIA/HACD3/NOTCH1/PKN2/EIF2AK2/BST2/DDX3X/MPHOSPH8/GAS6/ADAR/VAPA/TASOR/RESF1/OAS2/ZC3HAV1/TOP2B/N4BP1/FMR1/SRPK2/ZNFX1/PPIB/ADARB1/IFI27/IFIH1/OAS3/DDX56/MX1/HSPA8/CCNK/IFIT5/IFIT1/TMEM41B/OAS1/NR5A2	35
GO:0030178	BP	GO:0030178	negative regulation of Wnt signaling pathway	44/2789	174/18614	0.252873563218391	1.68769756391077	3.82606406865108	0.000252562548161389	0.00478470033547592	0.00373588067191276	CAV1/WWTR1/CTNND1/VGLL4/APC/NOTCH1/RNF213/G3BP1/IGFBP4/RBMS3/TCF7L2/BMP2/MDK/TLE4/FOXO1/LATS2/LATS1/PRICKLE1/TMEM88/FRMD8/TLE3/HMGXB4/CHD8/NXN/DAB2IP/CYLD/TSC2/SCYL2/OTUD5/SOX17/MCC/EGR1/AMFR/STK3/UBAC2/RUVBL2/FZD6/LMBR1L/IGFBP6/JADE1/TMEM64/NPHP3/NFATC1/C12orf43	44
GO:0048863	BP	GO:0048863	stem cell differentiation	58/2789	247/18614	0.234817813765182	1.5671921066422	3.76721258639066	0.000257150778410013	0.00485667896524678	0.00379208138520674	NRP1/STAT3/N4BP2L2/JAG1/NRP2/MEF2C/EDNRB/REST/NOTCH1/ZFP36L2/PRKDC/EIF2AK2/A2M/PUM1/ITGB1/SETD2/SH2B3/DHX36/LRP6/PHACTR4/UFL1/CHD2/RBPJ/SEMA6A/SEMA3F/NFE2L2/MAPK1/ZNF281/FOXC1/KITLG/CORO1C/EDN1/HSPA9/PRICKLE1/LTBP3/GATAD2B/MED1/HES1/CDK13/ZFP36/CDK6/MSX1/JARID2/EXT1/SEMA6B/MEOX1/OTUD5/SOX17/ITCH/MBD3/SLC9A1/YAP1/SOX11/ACVR1/LMBR1L/SEMA3D/SEMA6D/MTA1	58
GO:0090090	BP	GO:0090090	negative regulation of canonical Wnt signaling pathway	37/2789	139/18614	0.266187050359712	1.77655279863596	3.85786256734379	0.00025811879940722	0.00486005335764605	0.00379471610137704	CAV1/WWTR1/CTNND1/APC/NOTCH1/G3BP1/IGFBP4/RBMS3/TCF7L2/BMP2/MDK/TLE4/FOXO1/LATS2/LATS1/PRICKLE1/TMEM88/FRMD8/TLE3/CHD8/DAB2IP/CYLD/SCYL2/OTUD5/SOX17/MCC/EGR1/AMFR/STK3/UBAC2/RUVBL2/FZD6/LMBR1L/IGFBP6/JADE1/TMEM64/NPHP3	37
GO:0009299	BP	GO:0009299	mRNA transcription	18/2789	51/18614	0.352941176470588	2.35555649294497	4.06948276712363	0.000265236320363671	0.0049788415380461	0.00388746558119668	STAT3/CREB1/EPAS1/HIPK3/TAF3/RXRA/MED1/ZBTB1/SUPT6H/NFKBIZ/ATF2/AP3B1/NR1H2/HLTF/TAF1/RXRB/TAF6/TAF8	18
GO:0090263	BP	GO:0090263	positive regulation of canonical Wnt signaling pathway	31/2789	110/18614	0.281818181818182	1.88087616936667	3.88990486707784	0.000268092842266028	0.00500753586290339	0.00390987002998381	CAV1/WNK1/ATP6AP2/SMURF2/SULF2/DDX3X/USP34/TBL1XR1/RBPJ/USP8/ADGRA2/VPS35/HHEX/XIAP/USP47/ADNP/TNKS2/SOX4/UBR5/NRARP/CSNK1G3/RECK/SMAD3/WLS/PPM1A/PPM1B/YAP1/ZBED3/TTC21B/CSNK1G1/TBL1X	31
GO:0001945	BP	GO:0001945	lymph vessel development	13/2789	31/18614	0.419354838709677	2.79880637064967	4.20792448031645	0.000269204867731204	0.00500753586290339	0.00390987002998381	CLEC14A/HEG1/BMPR2/TIE1/NR2F2/ACVRL1/KDR/PTPN14/EFNB2/VEGFC/FOXC1/EPHA2/FLT4	13
GO:0010390	BP	GO:0010390	histone monoubiquitination	13/2789	31/18614	0.419354838709677	2.79880637064967	4.20792448031645	0.000269204867731204	0.00500753586290339	0.00390987002998381	WAC/DTX3L/PCGF2/RNF168/CTR9/CUL4B/UBE2E1/RNF20/RNF2/PAF1/PCGF3/PCGF5/DDB2	13
GO:0072659	BP	GO:0072659	protein localization to plasma membrane	65/2789	285/18614	0.228070175438596	1.52215785070421	3.72919800240923	0.000273409514776175	0.00507042886288226	0.00395897670888647	MACF1/RDX/SPTBN1/ROCK2/GOLGA4/ROCK1/TSPAN14/HECTD1/ATP2B4/TMEM59/RAMP2/BSG/EMP2/AFDN/NUMB/PRKCH/ITGB1/RAMP3/ARL6IP5/LRP6/GAS6/PPP2R5A/APPL1/CCDC88A/ACSL3/CLTC/MYO5A/VPS35/DCHS1/DLG1/LGALS3/FLOT1/ATP6AP1/MMP14/SEC23A/EXOC5/RAP2A/TSPAN5/GOLPH3/F11R/ATP2C1/TMEM88/GBP1/STXBP1/EPHA2/CD81/PGRMC1/PIK3R1/FRMD8/VAMP2/DENND4C/KIF13A/RAB8B/GAK/PACS1/STX3/PRKCI/SYS1/RAPGEF6/PTPN9/RHBDF2/PRKCE/CLASP2/GOLPH3L/…	65
GO:0051261	BP	GO:0051261	protein depolymerization	32/2789	115/18614	0.278260869565217	1.85713439443778	3.87065356965512	0.000277237731045033	0.00512298570041347	0.00400001294098943	RDX/SPTBN1/SPTAN1/TAOK1/HDGFL3/APC/ADD1/SVIL/LIMA1/CAMSAP2/TMOD3/MAP1B/VPS4B/NES/ASPH/ADD3/PIK3CA/GSN/CLASP1/ARHGEF2/NAV3/SPAST/GAK/NCKAP5L/HSPA8/MICAL3/MID1/BMERB1/TTBK2/CLASP2/MICAL2/SYNJ1	32
GO:0045601	BP	GO:0045601	regulation of endothelial cell differentiation	17/2789	47/18614	0.361702127659574	2.41402775340815	4.07470882836054	0.000278739679980268	0.00512298570041347	0.00400001294098943	ROCK2/CDH5/ROCK1/ZEB1/JAG1/ACVRL1/PLCB1/NOTCH1/ADD1/NOTCH4/VEZF1/F11R/BTG1/CLDN5/APOLD1/BMP6/ZDHHC21	17
GO:1902459	BP	GO:1902459	positive regulation of stem cell population maintenance	17/2789	47/18614	0.361702127659574	2.41402775340815	4.07470882836054	0.000278739679980268	0.00512298570041347	0.00400001294098943	ARID4B/SMARCA2/REST/ARID4A/ARID1A/SMARCC1/NCOA3/SIN3A/SAP30L/SINHCAF/TET1/OGT/YAP1/BRMS1/DPF2/ING2/TEAD4	17
GO:0031507	BP	GO:0031507	heterochromatin formation	28/2789	96/18614	0.291666666666667	1.9466057129198	3.90362674003549	0.000279883584999332	0.00512870009774073	0.00400447472647853	XIST/TPR/ATRX/MPHOSPH8/ATF7IP/TASOR/RESF1/SMCHD1/DNMT1/BAZ1A/PIK3CA/ZNFX1/DYRK1A/BAZ2A/SIN3A/KCNQ1OT1/CTR9/JARID2/KDM1A/MBD3/TET1/PHF2/MECP2/PPM1D/KMT2D/LMNA/ZNF445/PHF8	28
GO:1902036	BP	GO:1902036	regulation of hematopoietic stem cell differentiation	9/2789	17/18614	0.529411764705882	3.53333473941746	4.3868842977918	0.000290216483279675	0.00530226376128475	0.00413999275070522	N4BP2L2/PRKDC/EIF2AK2/NFE2L2/FOXC1/HSPA9/ZFP36/CDK6/ITCH	9
GO:0050792	BP	GO:0050792	regulation of viral process	42/2789	165/18614	0.254545454545455	1.69885589491183	3.78533025513594	0.000296423688846809	0.00538350495046851	0.00420342564454488	STOM/RSF1/HACD3/NOTCH1/NECTIN2/PKN2/EIF2AK2/BST2/DDX3X/MPHOSPH8/ADAR/TASOR/RESF1/MDFIC/OAS2/ZC3HAV1/TRIM8/TOP2B/N4BP1/FMR1/SRPK2/ZNFX1/GSN/ADARB1/TRIM25/ZFP36/LY6E/VPS37B/UBP1/IFIH1/OAS3/HEXIM1/FURIN/MX1/TRIM27/TRIM5/TRIM22/FCN3/IFIT5/IFIT1/OAS1/NR5A2	42
GO:0001935	BP	GO:0001935	endothelial cell proliferation	49/2789	201/18614	0.243781094527363	1.62701373020163	3.75209123124391	0.00029837964744451	0.00538350495046851	0.00420342564454488	FLT1/MMRN2/BMPR2/NRP1/FGFR1/PTPRM/CAV1/STAT3/TIE1/NR2F2/ACVRL1/KDR/NRP2/CDH13/MEF2C/TEK/JCAD/MYDGF/CD34/APLNR/AKT3/ADAM17/JUN/DLG1/VEGFC/MMP14/EMC10/BMP2/SYNJ2BP/PLCG1/PRKD2/MDK/NRARP/DLL4/CXCL12/EPHA2/NF1/FLT4/SP1/SPARC/PPP1R16B/NRAS/THBS1/BMP6/GATA2/EGR3/PIK3CB/TGFBR1/IGF2	49
GO:0051402	BP	GO:0051402	neuron apoptotic process	60/2789	259/18614	0.231660231660232	1.54611816139245	3.7155224821172	0.000298484594932898	0.00538350495046851	0.00420342564454488	IL6ST/APP/F2R/NRP1/TMBIM6/TMBIM4/ROCK1/KDR/MEF2C/PLXND1/HSPA5/GRN/HIPK2/MCL1/MAP3K11/JUN/OXR1/NES/XIAP/NR3C1/BTG2/ADNP/PIK3CA/ITGA1/SRPK2/ADARB1/CPEB4/CX3CL1/MDK/WFS1/FBXW7/RASA1/STXBP1/PIGT/NF1/NCSTN/PSEN1/FOXO3/ATF2/CASP7/ATM/CLN8/NLRP1/USP53/BRAF/UNC5B/SPG11/CASP2/GBE1/MECP2/BCL2L11/PRKCI/HYOU1/BOK/GCLM/AKT1S1/GCLC/TMTC4/IL27RA/LANCL1	60
GO:0032102	BP	GO:0032102	negative regulation of response to external stimulus	94/2789	446/18614	0.210762331838565	1.40664397448657	3.64912547374122	0.000298773700491263	0.00538350495046851	0.00420342564454488	HLA-A/NRP1/HLA-E/CALCRL/CDH5/HLA-B/PARP14/CD109/HLA-F/SLC12A2/YES1/TEK/NOTCH1/RORA/HTRA1/ASH1L/A2M/GRN/CD34/CD9/SOCS3/SH2B3/CERS2/CRK/LYN/ADAR/ERBIN/THBD/NDFIP1/SEMA6A/SEMA3F/FYN/KLF4/VPS35/PROS1/NT5E/ROBO1/RYK/ST6GAL1/PTGIS/PHLDB2/CX3CL1/PLCG1/MDK/SAMHD1/EDN1/YTHDF3/ZFP36/PLAT/EPHA4/LDLR/CHD8/CLASP1/PLK2/SMAD3/SYT11/CASK/NOS3/OAS3/SEMA6B/TFPI/CYLD/TNFRSF1B/DUSP3/THBS1/ILRUN/TRIB1/DUSP1/NR1H2/ITC…	94
GO:0006665	BP	GO:0006665	sphingolipid metabolic process	41/2789	160/18614	0.25625	1.71023216206526	3.78770070341707	0.000299035032168301	0.00538350495046851	0.00420342564454488	SERINC1/SPTLC2/PLPP3/DEGS1/HACD3/TM9SF2/PSAP/PLPP1/CERS2/VAPA/UGCG/KDSR/ST8SIA4/PRKAA1/ELOVL1/ELOVL5/PRKD2/B4GALT5/CERT1/ST8SIA6/ORMDL1/SAMD8/HACD2/SPHK1/ST3GAL1/CLN8/SPNS2/HEXA/CCN1/HTRA2/SGMS1/PPM1L/ST6GALNAC4/SUMF1/A4GALT/PEMT/CERS5/ACER3/B3GALT4/CERS6/ST6GALNAC3	41
GO:0070507	BP	GO:0070507	regulation of microtubule cytoskeleton organization	40/2789	155/18614	0.258064516129032	1.72234238193826	3.79110181017282	0.000300886428314123	0.00540104297122464	0.00421711928221758	AKAP9/CDH5/TPR/TAOK1/ROCK1/DYNC1H1/HDGFL3/APC/CLIP1/PAFAH1B1/SENP6/CAMSAP2/MPDZ/CLTC/NUMA1/MAP1B/VPS4B/SLAIN2/PRKAA1/BICD2/PHLDB2/HSPA1B/DYRK1A/GNAI1/CLASP1/ARHGEF2/PHLDB1/CYLD/BICD1/NAV3/SPAST/TOGARAM1/MECP2/TRAF3IP1/MID1/HSPA1A/BMERB1/TTBK2/CLASP2/CHMP7	40
GO:0032835	BP	GO:0032835	glomerulus development	22/2789	69/18614	0.318840579710145	2.12796649362662	3.94065044085692	0.000312111151089344	0.00558624522458457	0.00436172468489913	PECAM1/IQGAP1/AQP1/WWTR1/JAG1/PODXL/NID1/MEF2C/CFLAR/TEK/EDNRB/NOTCH1/SULF2/CD34/LAMB2/ASXL1/FOXC1/PDGFD/HES1/EXT1/EGR1/ANGPT2	22
GO:0003183	BP	GO:0003183	mitral valve morphogenesis	7/2789	11/18614	0.636363636363636	4.24713973727957	4.5223733630251	0.000317948885048287	0.00566428192619333	0.00442265552378122	BMPR2/NOTCH1/EFNA1/DCHS1/SOX4/SMAD6/ACVR1	7
GO:0051651	BP	GO:0051651	maintenance of location in cell	55/2789	233/18614	0.236051502145923	1.57542583755619	3.71059314542323	0.000318311116852833	0.00566428192619333	0.00442265552378122	F2R/HSP90B1/AKAP9/CAV1/CALR/PLCB1/PAFAH1B1/HSPA5/KDELR1/SUN1/APLNR/VPS13C/ARHGAP21/SYNE1/CCDC88A/LYN/CHD7/SP100/ITPR2/ITPR1/SELENON/CLIC2/GPAA1/VPS13A/TOPORS/GSN/GOLPH3/CX3CL1/PLCG1/TAF3/DIAPH1/AP3D1/VPS13D/MORC3/IBTK/PLCB4/PSEN1/ERO1A/GAA/CACNA1C/CAMK2D/HEXA/PDE4D/ANKRD13C/HTT/PKD2/INSIG1/F2RL3/MTLN/CIZ1/PRKCE/CCL21/TAF8/SLC8B1/PLCB3	55
GO:0003222	BP	GO:0003222	ventricular trabecula myocardium morphogenesis	8/2789	14/18614	0.571428571428571	3.81375813143472	4.42134999655609	0.00032297960245294	0.0057143258974217	0.0044617297168862	HEG1/ENG/NOTCH1/CHD7/RBPJ/DLL4/MED1/TGFBR1	8
GO:1903894	BP	GO:1903894	regulation of IRE1-mediated unfolded protein response	8/2789	14/18614	0.571428571428571	3.81375813143472	4.42134999655609	0.00032297960245294	0.0057143258974217	0.0044617297168862	HSPA5/UFL1/DDRGK1/TMEM33/DAB2IP/BCL2L11/DNAJB9/PTPN1	8
GO:0033673	BP	GO:0033673	negative regulation of kinase activity	56/2789	239/18614	0.234309623430962	1.56380040535817	3.68274159355003	0.000344514542589331	0.00607069695304066	0.00473998324278514	PTPRB/HEG1/CAV1/NR2F2/GNAQ/WWTR1/PLEC/MIDN/APC/HYAL2/GGNBP2/SH2B3/LRP6/PPP2R5A/LYN/HIPK3/ADAR/IPO7/HHEX/PRKAR2A/BMP2/ADARB1/CORO1C/PRKAG2/LATS2/LATS1/TRIB2/CBL/NF1/LRP5/CDKN1A/IBTK/PSEN1/SOCS4/DAB2IP/IPO5/PRDX3/COX11/DUSP3/TSC2/HEXIM1/TRIB1/DUSP1/PRKRIP1/TRIM27/HMGCR/GADD45B/DUSP16/SPRY2/PIK3IP1/AKT1S1/MLLT1/PIK3CB/PTPN1/PIP4K2A/DEPTOR	56
GO:0048762	BP	GO:0048762	mesenchymal cell differentiation	59/2789	255/18614	0.231372549019608	1.54419814537504	3.67335772113804	0.000345094028514574	0.00607069695304066	0.00473998324278514	NRP1/ROCK2/FGFR1/ENG/TGFBR2/ADAM15/ROCK1/WWTR1/JAG1/NRP2/MEF2C/EDNRB/NOTCH1/EMP2/EFNA1/DDX17/RTN4/NOTCH4/LRP6/PHACTR4/RBPJ/SEMA6A/SEMA3F/TCF7L2/SMAD7/TASOR/MAPK1/FOXC1/PHLDB2/SMAD2/DAG1/BMP2/KITLG/SNAI1/CORO1C/MDK/EDN1/TGFBR3/TNXB/HES1/EPHA4/CLASP1/DAB2IP/MSX1/SMAD3/PHLDB1/EXT1/SEMA6B/OTUD5/LDLRAD4/SOX11/SPRED2/ACVR1/SPRY2/SEMA3D/SEMA6D/USF3/TGFBR1/CLASP2	59
GO:0016311	BP	GO:0016311	dephosphorylation	75/2789	342/18614	0.219298245614035	1.46361331798481	3.63275826426404	0.000348946651930302	0.00612098158386003	0.00477924534222729	PTPRB/ROCK2/HSP90B1/PTPRG/PTPRM/CDH5/DLC1/IQGAP1/ROCK1/PLPP3/PPP1R12A/MEF2C/CTTNBP2NL/PTPRA/PTPRE/PLPP1/PPP1R15A/PTP4A2/DUSP6/NUAK1/PPP2R5A/PTPN14/SLC39A10/PPP1CB/SSH1/NPNT/PPP4R3A/PPP1CC/ITGA2/LGALS3/PPP2R5E/PPP6R3/MTMR6/PPP1R15B/ITGA1/BMP2/CTDSP1/PTPRK/ANKLE2/CTDSP2/INPP1/PPP4R1/SPPL3/PPP1R16B/MTMR9/SMAD3/MGAT5/DUSP3/HSP90AB1/PTPN4/DUSP1/DUSP5/HTT/PTPA/TIMM50/PPM1L/PPM1A/PLPP5/PPM1D/PPP5C/PPP6R…	75
GO:0045017	BP	GO:0045017	glycerolipid biosynthetic process	58/2789	250/18614	0.232	1.5483858013625	3.66465546482345	0.00035812008496495	0.00625811136196222	0.00488631589035697	PIK3C2A/SLC44A2/CAPN2/DGKH/SMG1/SOCS3/LPGAT1/ACSL3/SLC44A1/SOCS2/DGKE/ETNK1/DGKZ/MTMR6/PIP5K1C/GPAA1/PIK3CA/LPCAT2/FBXW7/CDS2/PIGT/AGPAT5/INPP1/PIK3R1/LDLR/ABHD5/SOCS4/DPM3/PNPLA2/ATM/PIK3C2B/NR1H2/INPP4A/LPIN2/PIKFYVE/DHRS7B/PIGS/DPM2/SACM1L/PIK3CB/CRLS1/DGAT1/SOCS6/PIP4K2A/AGPAT3/PEMT/LCLAT1/SH3YL1/AGPAT4/IP6K1/PIGM/PISD/PIP5K1A/MPPE1/SELENOI/SYNJ1/MTMR4/CEPT1	58
GO:0043254	BP	GO:0043254	regulation of protein-containing complex assembly	87/2789	409/18614	0.212713936430318	1.41966913327857	3.60274834044425	0.000360184217451985	0.00625811136196222	0.00488631589035697	RDX/SPTBN1/SPTAN1/AKAP9/CDH5/ESAM/KANK3/MYADM/CLIP1/HSPA5/EIF4G1/SENP6/EIF2AK2/DDX3X/SNX9/ADD1/SVIL/MSN/CRBN/JAM3/CAMSAP2/ATF7IP/TMOD3/NUMA1/MAP1B/VPS35/DLG1/SLAIN2/SSH1/ADD3/LGALS3/TERF1/PIEZO1/FNIP2/DNAJC15/HSPA1B/ARHGAP28/DYRK1A/FCHSD2/GSN/ICE1/RASA1/LATS1/ARFGEF1/PSMC6/FNIP1/STXBP1/SAR1B/CLU/HES1/CLASP1/DAB2IP/SLF2/HSP90AA1/ATM/RAF1/NAV3/NR1H2/RICTOR/HIP1R/SEPTIN8/LDLRAD4/TOGARAM1/MAPK8/MECP2…	87
GO:0031396	BP	GO:0031396	regulation of protein ubiquitination	51/2789	213/18614	0.23943661971831	1.59801837197441	3.68505693206378	0.000360507449538475	0.00625811136196222	0.00488631589035697	MYCBP2/PTTG1IP/CAV1/TRIM44/SASH1/HUWE1/HSPA5/DDX3X/UFL1/NDFIP1/FYN/SMAD7/XIAP/N4BP1/BAG5/TOPORS/HSPA1B/SOX4/UBR5/WBP1L/WFS1/DTX3L/FBXW7/DERL1/PRICKLE1/PSEN1/NXN/WDR48/HSP90AA1/PELI1/SPHK1/HSP90AB1/KDM1A/U2AF2/NDFIP2/OGT/GNL3L/DAXX/DCUN1D4/TAF1/PLAA/SPRY2/NSMCE3/HSPA1A/MAPK9/MTA1/GCLC/PRKCE/TGFBR1/CHFR/HDAC3	51
GO:0003171	BP	GO:0003171	atrioventricular valve development	12/2789	28/18614	0.428571428571429	2.86031859857604	4.13555654900518	0.000362862718242734	0.00625811136196222	0.00488631589035697	BMPR2/TGFBR2/NOTCH1/EFNA1/APLNR/DCHS1/BMP2/SOX4/CCN1/SMAD6/MDM2/ACVR1	12
GO:0003272	BP	GO:0003272	endocardial cushion formation	12/2789	28/18614	0.428571428571429	2.86031859857604	4.13555654900518	0.000362862718242734	0.00625811136196222	0.00488631589035697	ENG/TGFBR2/NOTCH1/APLNR/RBPJ/DCHS1/ROBO1/BMP2/SNAI1/MSX1/ACVR1/TGFBR1	12
GO:0034063	BP	GO:0034063	stress granule assembly	12/2789	28/18614	0.428571428571429	2.86031859857604	4.13555654900518	0.000362862718242734	0.00625811136196222	0.00488631589035697	PRRC2C/DDX6/DYNC1H1/G3BP1/DDX3X/DAZAP2/PRKAA1/PUM2/TIA1/YTHDF3/ATXN2L/BICD1	12
GO:0046822	BP	GO:0046822	regulation of nucleocytoplasmic transport	30/2789	107/18614	0.280373831775701	1.87123646635816	3.79420251628641	0.000367755584305089	0.00631048024331354	0.00492720536679909	TPR/PPP1R12A/HYAL2/SETD2/GAS6/PTPN14/SP100/UHMK1/PPP1CC/MDFIC/NEDD4/UFM1/UBR5/APOD/RBM22/NF1/SUPT6H/IFI27/BAG3/PIK3R1/PSEN1/IPO5/SMAD3/HSP90AA1/IWS1/RAPGEF3/PPM1A/AKAP8L/NRDE2/HDAC3	30
GO:0043484	BP	GO:0043484	regulation of RNA splicing	45/2789	182/18614	0.247252747252747	1.65018380687079	3.70037892282725	0.000370127701601442	0.00631048024331354	0.00492720536679909	TMBIM6/MBNL2/AHNAK/FUS/SF1/RBM25/CCNL1/REST/MBNL1/SLC38A2/SON/DDX17/POLR2A/USP22/CLK1/YTHDC1/THRAP3/CELF1/QKI/SRSF4/SETX/PTBP3/RBFOX2/ZBTB7A/FMR1/SRPK2/TIA1/DYRK1A/NOVA2/RBM22/PIK3R1/SFSWAP/NOVA1/SF3B3/TRRAP/FAM50A/RBM7/U2AF2/CLK4/PTBP2/HSPA8/RBM12B/HSPA1A/RBM10/METTL4	45
GO:0032970	BP	GO:0032970	regulation of actin filament-based process	83/2789	387/18614	0.214470284237726	1.4313911333098	3.60022535937358	0.000370670522453405	0.00631048024331354	0.00492720536679909	NRP1/RDX/SPTBN1/ROCK2/SPTAN1/AKAP9/CAV1/ESAM/TAOK1/KANK3/MYADM/DLC1/IQGAP1/TJP1/ROCK1/SHANK3/CD2AP/S1PR1/LIMCH1/TEK/ARHGEF15/BST2/SNX9/ADD1/SVIL/LIMA1/CRK/JAM3/CCDC88A/NEDD9/TMOD3/AKAP13/DLG1/SSH1/ADD3/ABI2/PHLDB2/CD47/PIK3CA/WASHC4/PXN/ATP2A2/ARHGAP28/FCHSD2/GSN/MYH9/CX3CL1/MDK/F11R/EDN1/ARHGEF10/RASA1/LATS1/ARFGEF1/SYNPO/CXCL12/PIK3R1/TAOK2/CLASP1/CCN2/SMAD3/CACNA1C/ARHGAP17/CAMK2D/PDE4D/ARHGAP…	83
GO:0006473	BP	GO:0006473	protein acetylation	50/2789	208/18614	0.240384615384615	1.60434536779105	3.67957570553025	0.000371023850589492	0.00631048024331354	0.00492720536679909	TAOK1/EPC1/USP22/DDX3X/KANSL1/BAZ1B/KAT6A/MSL1/CREBBP/PHF20L1/KAT6B/PRKAA1/SOX4/PCGF2/FOXO1/PHF20/SIN3A/ESCO1/ING3/CLOCK/NAA15/NFKBIZ/DIP2B/ZMPSTE24/ATF2/SF3B3/TRRAP/SPHK1/AUTS2/POR/NAA50/IWS1/MBD3/RAPGEF3/EPC2/GATA2/MSL2/PBXIP1/MECP2/OGT/RUVBL2/NOC2L/NAA16/NAA30/TAF6/ING4/KANSL2/JADE1/NAA35/MBTD1	50
GO:0006643	BP	GO:0006643	membrane lipid metabolic process	50/2789	208/18614	0.240384615384615	1.60434536779105	3.67957570553025	0.000371023850589492	0.00631048024331354	0.00492720536679909	SERINC1/SPTLC2/PLPP3/DEGS1/HACD3/TM9SF2/PSAP/PLPP1/CERS2/MGST2/VAPA/UGCG/KDSR/ST8SIA4/PRKAA1/GPAA1/ELOVL1/ELOVL5/PRKD2/B4GALT5/CERT1/ST8SIA6/ORMDL1/PIGT/SAMD8/HACD2/DPM3/SPHK1/ST3GAL1/CLN8/SPNS2/HEXA/CCN1/HTRA2/SGMS1/ST3GAL6/PPM1L/ST6GALNAC4/PIGS/DPM2/SUMF1/A4GALT/PEMT/CERS5/ACER3/PIGM/B3GALT4/CERS6/MPPE1/ST6GALNAC3	50
GO:0045862	BP	GO:0045862	positive regulation of proteolysis	79/2789	365/18614	0.216438356164384	1.44452619635849	3.60068262098967	0.000378306398649364	0.0064166184476147	0.00501007778057604	TNFSF10/F2R/ROCK2/CAV1/STAT3/BCAP31/DLC1/HECTD1/REST/EFNA1/SOX7/GRN/DDX3X/APH1A/ARL6IP5/ECSCR/SNX9/LYN/RNF19A/FYN/SMAD7/NFE2L2/ASPH/ROBO1/IL33/MMP14/ATXN3/FMR1/HSPA1B/SH3D19/NRDC/GSN/MYH9/DDRGK1/FBXW7/TRIB2/PRICKLE1/PSMC6/CASP10/CLU/PIAS1/IST1/CTSH/EPHA4/NCSTN/PSEN1/SOCS4/CCN2/DAB2IP/TMTC3/SMAD3/PLK3/TNFRSF1B/ZYG11B/NLRP1/TRIB1/CCN1/HIP1R/HTRA2/FURIN/CASP2/SART3/OGT/BCL2L11/BOK/MDM2/VHL/PMAIP1/US…	79
GO:0035306	BP	GO:0035306	positive regulation of dephosphorylation	20/2789	61/18614	0.327868852459016	2.18822187869205	3.90225797133363	0.000382245310311985	0.0064641963071457	0.00504722644054853	CDH5/DLC1/ROCK1/PPP1R12A/MEF2C/PPP1R15A/PPP2R5A/SLC39A10/NPNT/ITGA2/PPP1R15B/ITGA1/BMP2/ANKLE2/SPPL3/PPP1R16B/MTMR9/SMAD3/HSP90AB1/PTPA	20
GO:2000736	BP	GO:2000736	regulation of stem cell differentiation	24/2789	79/18614	0.30379746835443	2.02756761418048	3.84227323097066	0.000383644363992663	0.0064641963071457	0.00504722644054853	STAT3/N4BP2L2/JAG1/REST/NOTCH1/ZFP36L2/PRKDC/EIF2AK2/DHX36/NFE2L2/FOXC1/HSPA9/PRICKLE1/LTBP3/GATAD2B/HES1/CDK13/ZFP36/CDK6/SOX17/ITCH/MBD3/YAP1/MTA1	24
GO:0032984	BP	GO:0032984	protein-containing complex disassembly	56/2789	240/18614	0.233333333333333	1.55728457033584	3.64788694384793	0.000384982301216493	0.0064641963071457	0.00504722644054853	RDX/SPTBN1/SPTAN1/TAOK1/HDGFL3/APC/LAMP2/ADD1/SVIL/LIMA1/CAMSAP2/TMOD3/ARID1A/KLC1/SETX/SMARCC1/MAP1B/VMP1/VPS4B/NES/ASPH/ADD3/CALCOCO2/PIK3CA/ATP2A2/INSR/GSN/SMARCC2/SUPT16H/IST1/IGF1R/CLASP1/EEF2K/ARHGEF2/ZMPSTE24/ARID2/NAV3/SNX14/SPAST/GAK/SCAF8/ZFAND1/DYRK3/UPF1/NCKAP5L/HSPA8/MICAL3/MID1/BMERB1/TTBK2/CLASP2/MICAL2/CHMP7/SYNJ1/TFIP11/SMARCD2	56
GO:0034644	BP	GO:0034644	cellular response to UV	27/2789	93/18614	0.290322580645161	1.93763517968054	3.80543000693346	0.000386833779068458	0.0064641963071457	0.00504722644054853	AQP1/YY1/HYAL2/DHX36/MMP2/CREBBP/USP47/POLK/NEDD4/N4BP1/PTPRK/ZBTB1/PIK3R1/CDKN1A/CUL4B/CUL4A/NLRP1/KDM1A/INO80/MAP3K20/RUVBL2/NOC2L/XPC/TAF1/NSMCE3/ATR/DDB2	27
GO:0045995	BP	GO:0045995	regulation of embryonic development	27/2789	93/18614	0.290322580645161	1.93763517968054	3.80543000693346	0.000386833779068458	0.0064641963071457	0.00504722644054853	JAG1/PLCB1/NIPBL/NOTCH1/YY1/PAFAH1B1/DHX36/LAMA4/NFE2L2/PHLDB2/DAG1/INSR/B4GALT5/DLL1/HES1/INO80D/CLASP1/PHLDB1/SOX17/INO80/RUVBL2/ZBED3/INO80E/CLASP2/POGLUT1/NPHP3/TGIF2	27
GO:2001022	BP	GO:2001022	positive regulation of response to DNA damage stimulus	42/2789	167/18614	0.251497005988024	1.67851031533205	3.69753592904461	0.000389839452507191	0.0064641963071457	0.00504722644054853	FUS/ARID1B/EPC1/SMARCA2/YY1/PRKDC/PBRM1/BCLAF1/ACTR2/ARID1A/SKIL/SMARCC1/SMCHD1/POGZ/FMR1/SMARCC2/ING3/INO80D/RNF168/MSX1/ARID2/FBH1/SLF2/WDR48/TRRAP/ATM/INO80/EPC2/MAP3K20/RUVBL2/SPRED2/PMAIP1/DPF2/ING4/INO80E/UIMC1/ATR/SHLD2/EYA3/SLF1/MBTD1/SMARCD2	42
GO:0035329	BP	GO:0035329	hippo signaling	16/2789	44/18614	0.363636363636364	2.42693699273118	3.97819227599945	0.000390126228571925	0.0064641963071457	0.00504722644054853	WWTR1/VGLL4/WWC3/SAV1/DCHS1/FAT4/TEAD1/WWC2/LATS2/LATS1/AMOTL2/STK3/MOB1B/YAP1/SOX11/TEAD4	16
GO:0090148	BP	GO:0090148	membrane fission	16/2789	44/18614	0.363636363636364	2.42693699273118	3.97819227599945	0.000390126228571925	0.0064641963071457	0.00504722644054853	VPS36/VPS4B/EXOC5/CORO1C/DNM1L/EXOC4/HGS/VPS37B/SLC25A46/SPAST/TMCC1/EXOC6/STAM/CHMP7/EXOC3/EXOC6B	16
GO:1901880	BP	GO:1901880	negative regulation of protein depolymerization	22/2789	70/18614	0.314285714285714	2.0975669722891	3.86223706215572	0.000391545027625529	0.0064641963071457	0.00504722644054853	RDX/SPTBN1/SPTAN1/TAOK1/HDGFL3/APC/ADD1/SVIL/LIMA1/CAMSAP2/TMOD3/MAP1B/ADD3/PIK3CA/GSN/CLASP1/ARHGEF2/NAV3/MID1/BMERB1/TTBK2/CLASP2	22
GO:0061384	BP	GO:0061384	heart trabecula morphogenesis	13/2789	32/18614	0.40625	2.71134367156687	4.06749081538279	0.000391610398337721	0.0064641963071457	0.00504722644054853	HEG1/ENG/S1PR1/TEK/NOTCH1/CHD7/RBPJ/TGFBR3/DLL4/MED1/ADAMTS1/ADGRG6/TGFBR1	13
GO:0001953	BP	GO:0001953	negative regulation of cell-matrix adhesion	15/2789	40/18614	0.375	2.50277877375403	3.99422856920117	0.000401580752201691	0.00657704325038124	0.00513533701896705	ADAM15/DLC1/JAG1/ACVRL1/MMP14/PHLDB2/APOD/CORO1C/RASA1/NF1/PIK3R1/CASK/THBS1/CLASP2/SERPINE1	15
GO:0032872	BP	GO:0032872	regulation of stress-activated MAPK cascade	47/2789	193/18614	0.243523316062176	1.62529329694562	3.66578012984002	0.000401708965372267	0.00657704325038124	0.00513533701896705	APP/RB1CC1/TAOK1/PLCB1/SASH1/PAFAH1B1/EIF2AK2/ARL6IP5/HIPK2/CRK/HIPK3/MAP3K11/ZMYND11/NBR1/MAPK1/RELL1/DLG1/MDFIC/XIAP/RAP2A/BMP2/MECOM/TAOK3/FOXO1/FLT4/IGF1R/TAOK2/CCN2/DAB2IP/EPHB1/KLHDC10/SPHK1/CYLD/MAP3K3/DUSP3/DUSP1/ITCH/STK3/MAP4K2/GADD45B/MINK1/DUSP16/MID1/IGFBP6/CCL21/MAPKBP1/HDAC3	47
GO:0071498	BP	GO:0071498	cellular response to fluid shear stress	10/2789	21/18614	0.476190476190476	3.1781317761956	4.19256350929887	0.000403076219263265	0.00657704325038124	0.00513533701896705	PLEC/MEF2C/MMP2/KLF2/KLF4/NFE2L2/PKD2/SREBF2/HDAC3/ASS1	10
GO:0010922	BP	GO:0010922	positive regulation of phosphatase activity	14/2789	36/18614	0.388888888888889	2.59547428389307	4.02255662325852	0.000403260567314804	0.00657704325038124	0.00513533701896705	ROCK1/PPP1R12A/MEF2C/PPP1R15A/SLC39A10/NPNT/ITGA2/PPP1R15B/ITGA1/BMP2/MTMR9/SMAD3/HSP90AB1/PTPA	14
GO:0045216	BP	GO:0045216	cell-cell junction organization	51/2789	214/18614	0.238317757009346	1.59055099640443	3.64767358528804	0.000405608473112246	0.00657704325038124	0.00513533701896705	F2R/HEG1/RDX/ADAM10/ROCK2/PECAM1/CDH5/CAV1/ESAM/TJP1/ROCK1/CTNND1/PLEC/CDH13/RAMP2/APC/AFDN/PKP4/NUMB/PRKCH/HDAC7/PKN2/CD9/ADD1/APLNR/JAM3/EFNB2/MPDZ/SMAD7/PDCD6IP/DLG1/LIMS2/HIPK1/PIP5K1C/SNAI1/F11R/GJA1/EPHA2/EPHA4/CLDN5/SMAD3/EXT1/TJP2/BMP6/CLDN11/PRKCI/FER/GJC1/KIRREL1/TGFBR1/TLN2	51
GO:1902806	BP	GO:1902806	regulation of cell cycle G1/S phase transition	51/2789	214/18614	0.238317757009346	1.59055099640443	3.64767358528804	0.000405608473112246	0.00657704325038124	0.00513533701896705	RDX/ARID1B/PLCB1/ATP2B4/SMARCA2/APC/PRKDC/EIF4G1/DDX3X/PBRM1/KMT2E/APPL1/WAC/ADAM17/ARID1A/SMARCC1/KLF4/DLG1/ANKRD17/GIGYF2/DDRGK1/CTDSP1/RBL2/SMARCC2/FBXW7/CTDSP2/CDKN1A/ADAMTS1/PLK2/ARID2/PLK3/CUL4B/CUL4A/ATM/SLFN11/INO80/PAF1/TCIM/CASP2/PKD2/MDM2/ACVR1/TAF1/DPF2/PLRG1/WEE1/JADE1/MN1/RRM1/ECD/SMARCD2	51
GO:1903052	BP	GO:1903052	positive regulation of proteolysis involved in protein catabolic process	36/2789	137/18614	0.262773722627737	1.75377198744808	3.71744998590394	0.000405924384464004	0.00657704325038124	0.00513533701896705	CAV1/BCAP31/HECTD1/ECSCR/RNF19A/SMAD7/NFE2L2/IL33/ATXN3/FMR1/HSPA1B/DDRGK1/FBXW7/TRIB2/PRICKLE1/PSMC6/CLU/PIAS1/PSEN1/SOCS4/DAB2IP/TMTC3/PLK3/ZYG11B/TRIB1/MDM2/VHL/USP13/TAF1/HSPA1A/RNF139/MAPK9/KEAP1/GCLC/CHFR/COP1	36
GO:0031060	BP	GO:0031060	regulation of histone methylation	19/2789	57/18614	0.333333333333333	2.22469224333692	3.88750622661605	0.000419089671647574	0.00677253309274045	0.00528797494243533	KANSL1/MLLT6/BAZ2A/PHF20/SETD7/PAXBP1/CTR9/AUTS2/IWS1/KDM1A/RNF20/PAF1/MECP2/OGT/MTHFR/LMNA/KANSL2/BCOR/PHF1	19
GO:0030510	BP	GO:0030510	regulation of BMP signaling pathway	32/2789	118/18614	0.271186440677966	1.80991911322326	3.70513750134523	0.000457502612976138	0.00737393609448712	0.00575754872819515	BMPR2/FBN1/CDH5/ENG/CRIM1/FSTL1/ACVRL1/KDR/NOTCH1/HTRA1/SMURF2/HIPK2/RBPJ/SKIL/SMAD7/NUMA1/XIAP/SMAD2/SKI/HES1/TRIM33/KCNQ1OT1/MSX1/TOB1/CCN1/NBL1/PPM1A/SMAD6/SOX11/TWSG1/ZNF423/UBE2O	32
GO:0003181	BP	GO:0003181	atrioventricular valve morphogenesis	11/2789	25/18614	0.44	2.93659376120473	4.06762685101869	0.000484939337233308	0.00778836833865798	0.00608113626811605	BMPR2/TGFBR2/NOTCH1/EFNA1/DCHS1/BMP2/SOX4/CCN1/SMAD6/MDM2/ACVR1	11
GO:0072666	BP	GO:0072666	establishment of protein localization to vacuole	20/2789	62/18614	0.32258064516129	2.15292797742282	3.81736108126707	0.000485745239896811	0.00778836833865798	0.00608113626811605	GCC2/LAMP2/VPS13C/NCOA4/SCARB2/VPS36/GNPTAB/NEDD4/VPS13A/AP3D1/CLU/VPS13D/HGS/VPS37B/AP3B1/GNPTG/HSPA8/VPS41/STAM/CACNG8	20
GO:0015931	BP	GO:0015931	nucleobase-containing compound transport	52/2789	221/18614	0.235294117647059	1.57037099529665	3.58086435804378	0.000494521142805315	0.00790848487338266	0.00617492292328605	TGFBR2/TPR/LRRC8A/THOC2/RANBP2/ZFP36L1/KPNB1/SMG1/SETD2/YTHDC1/LRRC8C/UPF3A/QKI/SLC25A36/LRPPRC/HHEX/FLOT1/FYTTD1/UPF2/BICD2/CD47/FMR1/AGFG1/NUP50/SLC35A3/SUPT6H/ZFP36/PNPT1/UPF3B/SLC35A1/SLC29A1/RFTN2/POM121C/IWS1/POM121/PCID2/POLDIP3/RFTN1/SLC35B1/UPF1/MCM3AP/AKAP8L/RANBP17/SLC35E3/SLC25A32/THOC1/NXF1/SLC35A5/NUP93/NRDE2/MAGOHB/SLC25A33	52
GO:0032956	BP	GO:0032956	regulation of actin cytoskeleton organization	75/2789	346/18614	0.216763005780347	1.4466929328058	3.52096911749762	0.000500528289142432	0.00791906750941561	0.00618318581597345	NRP1/RDX/SPTBN1/ROCK2/SPTAN1/ESAM/TAOK1/KANK3/MYADM/DLC1/IQGAP1/TJP1/ROCK1/SHANK3/CD2AP/S1PR1/LIMCH1/TEK/ARHGEF15/BST2/SNX9/ADD1/SVIL/LIMA1/CRK/JAM3/CCDC88A/NEDD9/TMOD3/AKAP13/DLG1/SSH1/ADD3/ABI2/PHLDB2/CD47/PIK3CA/WASHC4/PXN/ARHGAP28/FCHSD2/GSN/CX3CL1/MDK/F11R/EDN1/ARHGEF10/RASA1/LATS1/ARFGEF1/SYNPO/CXCL12/PIK3R1/TAOK2/CLASP1/CCN2/SMAD3/ARHGAP17/ARHGAP35/RICTOR/HIP1R/RAPGEF3/BRAF/SLC4A2/TRIM27/W…	75
GO:0001654	BP	GO:0001654	eye development	82/2789	385/18614	0.212987012987013	1.42149166717112	3.50831452778611	0.000501850889914563	0.00791906750941561	0.00618318581597345	ATP2B1/FLT1/BMPR2/NRP1/PTPRM/FBN1/STAT3/TGFBR2/RCN1/AQP1/ZEB1/JAG1/ACVRL1/KDR/NIPBL/ATP2B4/NOTCH1/PXDN/YY1/FZD4/KDM5B/ARHGEF15/HIPK2/PHACTR4/COL4A1/GNB1/CHD7/SKIL/TSPAN12/RHOJ/KLF4/JUN/LAMB2/NES/DLG1/ATF6/CLIC4/SP3/ABI2/HIPK1/CRYBG3/FOXC1/PBX1/TOPORS/MAN2A1/CEP290/PRICKLE1/DLL1/SKI/DLL4/EPHA2/NF1/LRP5/MED1/RAB3GAP1/HES1/PSEN1/TENT2/EPHB1/SMAD3/AHI1/CACNA1C/CLN8/BMP6/ARHGAP35/COL8A1/CASP2/BCAR3/PR…	82
GO:0001946	BP	GO:0001946	lymphangiogenesis	9/2789	18/18614	0.5	3.33703836500538	4.16440454815663	0.00050340876598174	0.00791906750941561	0.00618318581597345	CLEC14A/BMPR2/TIE1/ACVRL1/PTPN14/VEGFC/FOXC1/EPHA2/FLT4	9
GO:0002693	BP	GO:0002693	positive regulation of cellular extravasation	9/2789	18/18614	0.5	3.33703836500538	4.16440454815663	0.00050340876598174	0.00791906750941561	0.00618318581597345	PLVAP/JAM3/CD47/IL1R1/MDK/PDGFD/CD99/ICAM1/CD99L2	9
GO:0035455	BP	GO:0035455	response to interferon-alpha	9/2789	18/18614	0.5	3.33703836500538	4.16440454815663	0.00050340876598174	0.00791906750941561	0.00618318581597345	TPR/EIF2AK2/BST2/GAS6/IFNAR1/ADAR/RO60/IFNAR2/KLHL20	9
GO:0061298	BP	GO:0061298	retina vasculature development in camera-type eye	9/2789	18/18614	0.5	3.33703836500538	4.16440454815663	0.00050340876598174	0.00791906750941561	0.00618318581597345	BMPR2/NRP1/ACVRL1/FZD4/ARHGEF15/COL4A1/RHOJ/CLIC4/LRP5	9
GO:0032204	BP	GO:0032204	regulation of telomere maintenance	29/2789	104/18614	0.278846153846154	1.86104062663761	3.69655940682003	0.000504186204919753	0.00791906750941561	0.00618318581597345	YY1/ATRX/SMG1/DHX36/PPP1R10/XRN1/MAPK1/TERF1/TNKS2/SMC6/YLPM1/HMBOX1/NBN/INO80D/SLF2/ATM/INO80/TENT4B/DKC1/UPF1/GNL3L/RUVBL2/TEN1/MRE11/NSMCE3/STN1/INO80E/ATR/SLF1	29
GO:0034250	BP	GO:0034250	positive regulation of amide metabolic process	42/2789	169/18614	0.248520710059172	1.65864628793167	3.61091160889872	0.000508693658415314	0.00796953398183992	0.00622258989683337	ROCK2/DNAJC3/PRKDC/EIF4G1/EFNA1/DDX3X/YBX3/PPP1R15A/DHX36/UPF3A/NFE2L2/UHMK1/ITGA2/POLR2G/FMR1/EIF3D/USP16/SOX4/LARP4/SP1/YTHDF3/CLU/PAIP1/ABCG1/EPHA4/UPF3B/TOB1/LARP4B/THBS1/CCN1/TRMT10C/TENT4B/METTL14/POLDIP3/EIF2B5/NIBAN1/FASTKD2/TENT4A/TRUB2/RPS6KB2/MRPS27/CTIF	42
GO:0006650	BP	GO:0006650	glycerophospholipid metabolic process	66/2789	297/18614	0.222222222222222	1.48312816222461	3.52349769945865	0.000525782381638675	0.00821635056789168	0.00641530359856754	SERINC1/PIK3C2A/SLC44A2/PLCB1/PAFAH1B1/CAPN2/DGKH/SMG1/SOCS3/LPGAT1/HADHA/ACSL3/SLC44A1/OSBPL8/SOCS2/DGKE/ETNK1/DGKZ/MTMR6/PIP5K1C/GPAA1/PIK3CA/PLCG1/LPCAT2/CDS2/PIGT/AGPAT5/INPP1/PIK3R1/LDLR/MTMR9/ABHD5/SOCS4/DPM3/ATM/PIK3C2B/NR1H2/ABHD16A/SERINC5/MECP2/INPP4A/PIKFYVE/DHRS7B/PIGS/DPM2/MBOAT2/SACM1L/PIK3CB/CRLS1/SOCS6/PIP4K2A/AGPAT3/PEMT/LCLAT1/SH3YL1/AGPAT4/IP6K1/PIGM/PISD/PIP5K1A/MPPE1/SELENOI/…	66
GO:0031532	BP	GO:0031532	actin cytoskeleton reorganization	31/2789	114/18614	0.271929824561404	1.81488051430117	3.6637099238101	0.000529160640303857	0.00824820775278696	0.00644017759964748	NRP1/ESAM/TJP1/PLEC/CD2AP/S1PR1/TEK/CDC42BPA/CDC42BPB/NEDD9/RAP2A/THSD7A/GSN/MYH9/MDK/F11R/MKLN1/ATP2C1/BCAR1/MCU/AUTS2/HMCN1/RICTOR/RAPGEF3/WHAMM/FER/MINK1/SIPA1L1/IQGAP2/PTPN1/PIP5K1A	31
GO:0048525	BP	GO:0048525	negative regulation of viral process	26/2789	90/18614	0.288888888888889	1.928066610892	3.70504599148787	0.000534555848850463	0.00829562419050913	0.00647720022192203	EIF2AK2/BST2/MPHOSPH8/TASOR/RESF1/OAS2/ZC3HAV1/TRIM8/N4BP1/SRPK2/ZNFX1/GSN/TRIM25/ZFP36/LY6E/UBP1/IFIH1/OAS3/HEXIM1/MX1/TRIM27/TRIM5/FCN3/IFIT5/IFIT1/OAS1	26
GO:0051098	BP	GO:0051098	regulation of binding	79/2789	369/18614	0.214092140921409	1.42886737580176	3.49321121779763	0.000534897320713355	0.00829562419050913	0.00647720022192203	APP/NRP1/TMBIM6/CAV1/CCPG1/RSF1/ADAM15/ROCK1/PLXND1/B2M/EIF4G1/ADD1/HIPK2/DAZAP2/CRK/NSD1/SP100/TCF7L2/KLF4/JUN/CLIC2/NES/ITGA2/FLOT1/ADNP/FOXC1/USP9X/SMAD2/ZBTB7A/PARP9/FMR1/WAPL/ATP2A2/EIF3D/BMP2/ARHGAP28/DDRGK1/DTX3L/FBXW7/TGFBR3/DERL1/LFNG/SIN3A/SKI/HMBOX1/SPPL3/HES1/CDKN1A/EPHA4/ZNF462/PSEN1/CLDN5/ZMPSTE24/MSX1/FBH1/GTF2F1/SMAD3/ILRUN/KDM1A/ZNF618/HIP1R/BTBD1/AMFR/CLN5/MAPK8/STK3/GNL3L/DHRS7…	79
GO:0000910	BP	GO:0000910	cytokinesis	45/2789	185/18614	0.243243243243243	1.62342406946208	3.57749579006496	0.000541089590992436	0.00834959551814643	0.00651934088395318	SPTBN1/ROCK2/ROCK1/PLEC/APC/PKP4/PRPF40A/SON/PKN2/SNX9/SVIL/SETD2/ACTR2/RHOB/SEPTIN10/USP8/TTC19/PDCD6IP/VPS4B/BIRC6/MYH10/EXOC5/MYH9/RASA1/IST1/EXOC4/IGF1R/SEPTIN6/ANXA11/PLK2/PLK3/KLHL9/KIF13A/SNX18/SPAST/SEPTIN8/EXOC6/CSPP1/EFHC1/CDC14A/ORC4/PRKCE/CHMP7/EXOC3/EXOC6B	45
GO:0044000	BP	GO:0044000	movement in host	45/2789	185/18614	0.243243243243243	1.62342406946208	3.57749579006496	0.000541089590992436	0.00834959551814643	0.00651934088395318	NRP1/CAV1/ITGA5/BSG/CD46/LAMP1/NECTIN2/HYAL2/ITGB1/GAS6/SCARB2/EFNB2/VAPA/VPS4B/ITGA2/TRIM8/DAG1/INSR/HSPA1B/GSN/TRIM25/F11R/CBL/EPHA2/IST1/CD81/LY6E/ICAM1/KPNA3/LDLR/VPS37B/XPR1/CD55/SLC52A2/ITCH/FURIN/TRIM5/PIKFYVE/PVR/TRIM22/FCN3/HSPA1A/SLC20A2/FUCA2/CHMP7	45
GO:0051701	BP	GO:0051701	biological process involved in interaction with host	49/2789	206/18614	0.237864077669903	1.58752310568217	3.55972004980798	0.000545059240850303	0.00838982436478829	0.00655075145516667	NRP1/CAV1/ITGA5/BSG/CD46/LAMP1/THOC2/NECTIN2/HYAL2/ITGB1/GAS6/SCARB2/EFNB2/VAPA/VPS4B/ITGA2/TRIM8/DAG1/INSR/HSPA1B/GSN/TRIM25/F11R/CBL/EPHA2/IST1/CD81/LY6E/ICAM1/KPNA3/LDLR/VPS37B/XPR1/CD55/HSP90AB1/SLC52A2/ITCH/FURIN/TRIM5/PIKFYVE/PVR/TRIM22/FCN3/HSPA1A/IFIT1/SLC20A2/THOC1/FUCA2/CHMP7	49
GO:0015012	BP	GO:0015012	heparan sulfate proteoglycan biosynthetic process	13/2789	33/18614	0.393939393939394	2.62918174212545	3.93235347464323	0.000558201018659892	0.00857068247353855	0.0066919649618578	TM9SF2/TCF7L2/CSGALNACT1/GLCE/NDST1/HS2ST1/EXT2/B3GAT3/EXT1/HS3ST1/EXTL3/EXTL2/B3GALT6	13
GO:0043516	BP	GO:0043516	regulation of DNA damage response, signal transduction by p53 class mediator	14/2789	37/18614	0.378378378378378	2.52532633027434	3.89884908555677	0.000560038603566409	0.00857750667203577	0.0066972932770039	PTTG1IP/SOX4/DYRK1A/SNAI1/ZMPSTE24/MSX1/ATM/KDM1A/DYRK3/SPRED2/MDM2/PMAIP1/ING4/ATR	14
GO:0050767	BP	GO:0050767	regulation of neurogenesis	81/2789	381/18614	0.21259842519685	1.41889820244323	3.46818699234624	0.000573323605712095	0.0087591896783359	0.00683915086140038	IL6ST/MACF1/BMPR2/NRP1/HOOK3/GOLGA4/SHANK3/PLXND1/REST/NOTCH1/FZD4/PCM1/PAFAH1B1/B2M/NUMB/PRKCH/RTN4/ITGB1/CUX1/DHX36/CERS2/NIN/UFL1/LYN/SPEN/CHD7/RAB21/DICER1/SEMA6A/CAPRIN1/SEMA3F/SKIL/DNAJB11/MAP1B/PPP1CC/TGM2/VEGFC/BTG2/ROBO1/RYK/IL33/ADNP/NPTN/DAG1/MAN2A1/BMP2/NRDC/CX3CL1/CTDSP1/MDK/DLL1/SKI/DLL4/CXCL12/NF1/IST1/HES1/RUFY3/EPHA4/LDLR/KIFAP3/PSEN1/EEF2K/DIP2B/SEMA6B/TNFRSF1B/PLXNA2/KDM1A/GATA…	81
GO:0007254	BP	GO:0007254	JNK cascade	42/2789	170/18614	0.247058823529412	1.64888954506148	3.5680281099889	0.000579423458410959	0.00883047087484226	0.00689480702074739	APP/RB1CC1/TAOK1/PLCB1/HACD3/PAFAH1B1/HIPK2/CRK/HIPK3/MAP3K11/ZMYND11/MDFIC/XIAP/RAP2A/MECOM/TAOK3/FLT4/GPS1/IGF1R/TAOK2/CCN2/DAB2IP/ATF2/EPHB1/SMAD3/CYLD/DUSP3/TRIB1/ITCH/MAPK8/STK3/MAP4K2/DAXX/GADD45B/MAP3K20/MINK1/DUSP16/CRKL/MAPK9/CCL21/MAPKBP1/HDAC3	42
GO:0030705	BP	GO:0030705	cytoskeleton-dependent intracellular transport	50/2789	212/18614	0.235849056603774	1.57407470047424	3.52910363236188	0.000592377038640579	0.00900559364669147	0.00703154239238863	SYNE2/APP/HOOK3/DST/DYNC1H1/LAMP1/PCM1/PAFAH1B1/MYO6/SUN1/ARMCX3/ARHGAP21/RAB6A/CCDC88A/RAB21/MYO5A/PURA/ACTN4/MAP1B/LRPPRC/BORCS7/BICD2/SPG7/PRICKLE1/TANC2/TRAK2/AP3D1/BAG3/BLOC1S6/OPA1/KIFAP3/ARL8A/AP3B1/MYO5C/BICD1/KIF13A/COPG1/SPAST/HTT/SPG11/CDR2L/RPGR/HSPA8/RHOT1/TRAF3IP1/AP3M2/KIF13B/IFT81/TTC21B/LCA5	50
GO:0001771	BP	GO:0001771	immunological synapse formation	8/2789	15/18614	0.533333333333333	3.55950758933907	4.16310956104114	0.000601242853107889	0.00905198270373295	0.00706776283869424	MSN/NEDD9/DLG1/LGALS3/CD81/EPHB1/DOCK8/CCL21	8
GO:0044409	BP	GO:0044409	entry into host	40/2789	160/18614	0.25	1.66851918250269	3.56524346975515	0.000601309229466749	0.00905198270373295	0.00706776283869424	NRP1/CAV1/ITGA5/BSG/CD46/LAMP1/NECTIN2/HYAL2/ITGB1/GAS6/SCARB2/EFNB2/ITGA2/TRIM8/DAG1/INSR/HSPA1B/GSN/TRIM25/F11R/CBL/EPHA2/CD81/LY6E/ICAM1/KPNA3/LDLR/XPR1/CD55/SLC52A2/ITCH/FURIN/TRIM5/PIKFYVE/PVR/TRIM22/FCN3/HSPA1A/SLC20A2/FUCA2	40
GO:0050657	BP	GO:0050657	nucleic acid transport	40/2789	160/18614	0.25	1.66851918250269	3.56524346975515	0.000601309229466749	0.00905198270373295	0.00706776283869424	TGFBR2/TPR/THOC2/RANBP2/ZFP36L1/KPNB1/SMG1/SETD2/YTHDC1/UPF3A/QKI/LRPPRC/HHEX/FLOT1/FYTTD1/UPF2/BICD2/FMR1/AGFG1/NUP50/SUPT6H/ZFP36/PNPT1/UPF3B/RFTN2/POM121C/IWS1/POM121/PCID2/POLDIP3/RFTN1/UPF1/MCM3AP/AKAP8L/RANBP17/THOC1/NXF1/NUP93/NRDE2/MAGOHB	40
GO:0050658	BP	GO:0050658	RNA transport	40/2789	160/18614	0.25	1.66851918250269	3.56524346975515	0.000601309229466749	0.00905198270373295	0.00706776283869424	TGFBR2/TPR/THOC2/RANBP2/ZFP36L1/KPNB1/SMG1/SETD2/YTHDC1/UPF3A/QKI/LRPPRC/HHEX/FLOT1/FYTTD1/UPF2/BICD2/FMR1/AGFG1/NUP50/SUPT6H/ZFP36/PNPT1/UPF3B/RFTN2/POM121C/IWS1/POM121/PCID2/POLDIP3/RFTN1/UPF1/MCM3AP/AKAP8L/RANBP17/THOC1/NXF1/NUP93/NRDE2/MAGOHB	40
GO:0090316	BP	GO:0090316	positive regulation of intracellular protein transport	39/2789	155/18614	0.251612903225806	1.6792838223898	3.56511564747589	0.000610702035178033	0.00917006770618629	0.00715996327913505	STOM/LEPROT/TPR/BCAP31/TMEM30A/HUWE1/PCM1/HYAL2/GAS6/TCAF1/FYN/PRKAA1/CEP290/UBR5/RBM22/ICE1/FBXW7/SAR1B/CD81/BAG3/PIK3R1/VAMP2/RUFY3/PSEN1/IPO5/SMAD3/MFF/PLK3/HSP90AA1/B3GAT3/RAPGEF3/HTRA2/ZFAND1/MAPK8/PPM1A/RHOU/SREBF2/MIEF1/HDAC3	39
GO:1901879	BP	GO:1901879	regulation of protein depolymerization	25/2789	86/18614	0.290697674418605	1.94013858430545	3.66849066277161	0.000612132179185085	0.00917006770618629	0.00715996327913505	RDX/SPTBN1/SPTAN1/TAOK1/HDGFL3/APC/ADD1/SVIL/LIMA1/CAMSAP2/TMOD3/MAP1B/NES/ASPH/ADD3/PIK3CA/GSN/CLASP1/ARHGEF2/NAV3/SPAST/MID1/BMERB1/TTBK2/CLASP2	25
GO:0007266	BP	GO:0007266	Rho protein signal transduction	34/2789	130/18614	0.261538461538462	1.74552776015666	3.58094872104344	0.000634566058881263	0.009483066078961	0.00740435153528545	F2R/HEG1/NRP1/ROCK2/DLC1/ROCK1/HACD3/CDH13/ITGB1/PHACTR4/ARHGEF3/ARHGAP29/RHOB/AKAP13/RHOJ/NET1/FLOT1/ROBO1/MCF2L/SYNJ2BP/ARHGAP5/F11R/ARHGEF28/MYO9B/ARHGEF2/RAF1/ARHGAP35/ADGRG1/ARHGAP1/RHOU/F2RL3/BCR/STARD13/STARD8	34
GO:0042026	BP	GO:0042026	protein refolding	10/2789	22/18614	0.454545454545455	3.03367124091398	4.0067257639585	0.000640183452220841	0.00953346063583252	0.00744369946468241	HSPA5/B2M/BAG5/HSPA1B/HSPA9/HSP90AA1/HSPA8/HSPA1A/HSPA13/HSPA2	10
GO:0048009	BP	GO:0048009	insulin-like growth factor receptor signaling pathway	17/2789	50/18614	0.34	2.26918608820366	3.77255093257306	0.0006410350338208	0.00953346063583252	0.00744369946468241	CRIM1/PLCB1/PHIP/IGFBP4/MAPK1/GIGYF2/PIK3CA/BMP2/PIK3R1/IGF1R/RAF1/TSC2/IGFBP3/GIGYF1/IGFBP6/IGFBP5/IGF2	17
GO:0072384	BP	GO:0072384	organelle transport along microtubule	26/2789	91/18614	0.285714285714286	1.90687906571736	3.64061702817206	0.000643279550479874	0.00954378841519176	0.00745176336599007	SYNE2/DYNC1H1/LAMP1/PAFAH1B1/SUN1/ARMCX3/ARHGAP21/RAB6A/MAP1B/LRPPRC/BORCS7/BICD2/TRAK2/AP3D1/BLOC1S6/OPA1/KIFAP3/AP3B1/BICD1/KIF13A/COPG1/SPAST/HTT/CDR2L/RHOT1/AP3M2	26
GO:0003174	BP	GO:0003174	mitral valve development	7/2789	12/18614	0.583333333333333	3.89321142583961	4.20873480074322	0.000664220423712112	0.00980720659183566	0.00765743954333766	BMPR2/NOTCH1/EFNA1/DCHS1/SOX4/SMAD6/ACVR1	7
GO:0030948	BP	GO:0030948	negative regulation of vascular endothelial growth factor receptor signaling pathway	7/2789	12/18614	0.583333333333333	3.89321142583961	4.20873480074322	0.000664220423712112	0.00980720659183566	0.00765743954333766	MMRN2/HHEX/NEDD4/HGS/EPN2/DAB2IP/PTPN1	7
GO:0046513	BP	GO:0046513	ceramide biosynthetic process	21/2789	68/18614	0.308823529411765	2.06111193132685	3.68002791407668	0.000682330110718281	0.0100265071400775	0.00782866879952365	SPTLC2/DEGS1/CERS2/UGCG/ST8SIA4/PRKAA1/ELOVL1/B4GALT5/ST8SIA6/ORMDL1/SAMD8/SPHK1/ST3GAL1/CLN8/CCN1/SGMS1/ST6GALNAC4/CERS5/B3GALT4/CERS6/ST6GALNAC3	21
GO:1902893	BP	GO:1902893	regulation of miRNA transcription	21/2789	68/18614	0.308823529411765	2.06111193132685	3.68002791407668	0.000682330110718281	0.0100265071400775	0.00782866879952365	STAT3/NFIB/REST/YY1/KLF4/JUN/NR3C1/BMP2/TEAD1/SMAD1/FOS/FOXO3/SMAD3/MRTFB/NR1H2/EGR1/GATA2/SMAD6/SREBF2/NFATC3/POU2F1	21
GO:0016574	BP	GO:0016574	histone ubiquitination	16/2789	46/18614	0.347826086956522	2.32141799304722	3.7670133095489	0.000690275332712981	0.0100829157414691	0.00787271247810181	HUWE1/USP22/WAC/UBR5/DTX3L/PCGF2/RNF168/CTR9/CUL4B/UBE2E1/RNF20/RNF2/PAF1/PCGF3/PCGF5/DDB2	16
GO:0071772	BP	GO:0071772	response to BMP	45/2789	187/18614	0.240641711229947	1.60606124518975	3.49679832608108	0.000691081767565364	0.0100829157414691	0.00787271247810181	BMPR2/FBN1/CDH5/ENG/CRIM1/FSTL1/ACVRL1/KDR/NOTCH1/HTRA1/SMURF2/HIPK2/SMAD5/RBPJ/SKIL/SMAD7/NUMA1/XIAP/USP9X/SMAD2/BMP2/SMAD1/TGFBR3/SKI/HES1/TRIM33/KCNQ1OT1/MSX1/ATF2/EXT1/TOB1/SMAD9/CCN1/BMP6/EGR1/NBL1/PPM1A/SMAD6/SOX11/ACVR1/TWSG1/HIVEP1/ZNF423/ACVR2A/UBE2O	45
GO:0071773	BP	GO:0071773	cellular response to BMP stimulus	45/2789	187/18614	0.240641711229947	1.60606124518975	3.49679832608108	0.000691081767565364	0.0100829157414691	0.00787271247810181	BMPR2/FBN1/CDH5/ENG/CRIM1/FSTL1/ACVRL1/KDR/NOTCH1/HTRA1/SMURF2/HIPK2/SMAD5/RBPJ/SKIL/SMAD7/NUMA1/XIAP/USP9X/SMAD2/BMP2/SMAD1/TGFBR3/SKI/HES1/TRIM33/KCNQ1OT1/MSX1/ATF2/EXT1/TOB1/SMAD9/CCN1/BMP6/EGR1/NBL1/PPM1A/SMAD6/SOX11/ACVR1/TWSG1/HIVEP1/ZNF423/ACVR2A/UBE2O	45
GO:0150063	BP	GO:0150063	visual system development	82/2789	389/18614	0.210796915167095	1.40687478627476	3.40457100697534	0.00069751170837488	0.010152670421901	0.00792717673795714	ATP2B1/FLT1/BMPR2/NRP1/PTPRM/FBN1/STAT3/TGFBR2/RCN1/AQP1/ZEB1/JAG1/ACVRL1/KDR/NIPBL/ATP2B4/NOTCH1/PXDN/YY1/FZD4/KDM5B/ARHGEF15/HIPK2/PHACTR4/COL4A1/GNB1/CHD7/SKIL/TSPAN12/RHOJ/KLF4/JUN/LAMB2/NES/DLG1/ATF6/CLIC4/SP3/ABI2/HIPK1/CRYBG3/FOXC1/PBX1/TOPORS/MAN2A1/CEP290/PRICKLE1/DLL1/SKI/DLL4/EPHA2/NF1/LRP5/MED1/RAB3GAP1/HES1/PSEN1/TENT2/EPHB1/SMAD3/AHI1/CACNA1C/CLN8/BMP6/ARHGAP35/COL8A1/CASP2/BCAR3/PR…	82
GO:0090068	BP	GO:0090068	positive regulation of cell cycle process	59/2789	262/18614	0.225190839694656	1.50294094301769	3.4418070798622	0.000713754444886978	0.0103645898989838	0.00809264287437643	APP/RDX/ROCK2/TPR/RAD21/PLCB1/DYNC1H1/PKP4/EIF4G1/PKN2/PHIP/DDX3X/ATRX/BRD4/SVIL/PPP1R10/KMT2E/TMOD3/ADAM17/NUMA1/VPS4B/ANKRD17/PBX1/INSR/SMC6/DDRGK1/DYNC1LI1/EDN1/SIN3A/LRP5/MED1/IGF1R/ADAMTS1/CCN2/MSX1/SLF2/CUL4B/CUL4A/SPHK1/SPAST/INO80/PCID2/PAF1/DYRK3/MECP2/CSPP1/MAP3K20/MDM2/CDC16/PLRG1/THOC1/CDC14A/KLHL18/HSPA2/PRKCE/RRM1/ANAPC7/SLF1/IGF2	59
GO:0010508	BP	GO:0010508	positive regulation of autophagy	37/2789	146/18614	0.253424657534247	1.69137560966026	3.52079821891008	0.000718955603405907	0.0103667673306093	0.00809434300691428	MTDH/SPTLC2/PIK3C2A/RB1CC1/ROCK1/KDR/TMEM59/GNAI3/UFL1/WAC/ATF6/TRIM8/PRKAA1/CALCOCO2/CCNY/CAMKK2/FOXO1/RAB3GAP1/BAG3/VPS13D/TBK1/PLK2/FOXO3/SNX4/PLK3/TSC2/SNX18/SH3BP4/RAB3GAP2/HTT/TRIM5/BCL2L11/TRIM22/TRIM65/PIK3CB/PIP4K2A/DAPK1	37
GO:0030177	BP	GO:0030177	positive regulation of Wnt signaling pathway	37/2789	146/18614	0.253424657534247	1.69137560966026	3.52079821891008	0.000718955603405907	0.0103667673306093	0.00809434300691428	MACF1/CAV1/WNK1/ATP6AP2/SMURF2/SULF2/DDX3X/CSNK2A1/USP34/TBL1XR1/CRBN/RBPJ/USP8/ADGRA2/VPS35/HHEX/XIAP/USP47/ADNP/TNKS2/BMP2/SOX4/UBR5/NRARP/SKI/CSNK1G3/RECK/SMAD3/PBXIP1/WLS/PPM1A/PPM1B/YAP1/ZBED3/TTC21B/CSNK1G1/TBL1X	37
GO:0072073	BP	GO:0072073	kidney epithelium development	37/2789	146/18614	0.253424657534247	1.69137560966026	3.52079821891008	0.000718955603405907	0.0103667673306093	0.00809434300691428	PECAM1/IQGAP1/AQP1/WWTR1/JAG1/PODXL/MEF2C/EDNRB/NOTCH1/CD34/SMAD5/EFNB2/SMAD7/LAMB2/DCHS1/ASXL1/DLG1/NPNT/FOXC1/SMAD2/PBX1/BMP2/SMAD1/ACAT1/DLL1/HS2ST1/HES1/EPHA4/CAT/SMAD3/EXT1/AHI1/SMAD6/PKD2/YAP1/KLHL3/GDF11	37
GO:0001503	BP	GO:0001503	ossification	89/2789	429/18614	0.207459207459207	1.38459866892997	3.38329881551304	0.00072315041058068	0.0103878688351481	0.00811081900278182	IL6ST/ATP2B1/BMPR2/CCDC47/CRIM1/RRBP1/WWTR1/JAG1/NIPBL/S1PR1/MEF2C/REST/NOTCH1/KLF10/HDAC7/ANO6/ATRAID/MESD/DHX36/SMAD5/MMP2/UFL1/ADAR/CLTC/RBPJ/CSGALNACT1/SMAD7/NBR1/MAPK1/DCHS1/NPNT/ZBTB16/SP3/VEGFC/FOXC1/MMP14/PBX1/BMP2/SNAI1/SMAD1/ANKH/MDK/SLC26A2/PRICKLE1/LTBP3/SKI/RXRA/EPHA2/NF1/LRP5/EXT2/SUCO/DNAJC13/CDK6/KCNQ1OT1/CCN2/CAT/ZMPSTE24/SMAD3/EXT1/TOB1/NAB1/CCN1/BMP6/JUNB/BMP1/CBFB/SMAD6/COL13A…	89
GO:0048638	BP	GO:0048638	regulation of developmental growth	71/2789	328/18614	0.216463414634146	1.44469343850843	3.41113472148268	0.000723793362072199	0.0103878688351481	0.00811081900278182	APP/MACF1/BMPR2/NRP1/MYCBP2/STAT3/TGFBR2/GOLGA4/PLCB1/NIPBL/MEF2C/VGLL4/NOTCH1/FOXP1/YY1/PAFAH1B1/SPAG9/RTN4/CREB1/YBX3/DUSP6/AGRN/WWC3/ITSN2/CHD7/SAV1/RAB21/RBPJ/SEMA6A/SEMA3F/SMAD7/MAP1B/SOCS2/RYK/ADNP/FOXC1/PIK3CA/TNKS2/INSR/PPIB/WWC2/EDN1/TGFBR3/LATS2/LATS1/DLL1/SIN3A/CXCL12/IST1/CDKN1A/RUFY3/DIP2B/ZMPSTE24/STAT5B/JARID2/SEMA6B/MBD5/TOMM70/HTRA2/ATRN/STK3/BCL2L11/YAP1/FTO/PLAA/SEMA3D/SEMA6D/T…	71
GO:0031056	BP	GO:0031056	regulation of histone modification	36/2789	141/18614	0.25531914893617	1.70401959064104	3.52278527233539	0.000726630468947397	0.0104043344123468	0.00812367527951716	NIPBL/KANSL1/APLNR/BAZ1B/MLLT6/C6orf89/UBR5/PRKD2/BAZ2A/PHF20/SIN3A/SETD7/PAXBP1/ZMPSTE24/CTR9/AUTS2/IWS1/CAMK2D/KDM1A/RNF20/AKAP8/GATA2/PAF1/SART3/MECP2/OGT/AKAP8L/RUVBL2/NOC2L/MTHFR/LMNA/KANSL2/ING2/BCOR/PHF1/IGF2	36
GO:0001824	BP	GO:0001824	blastocyst development	31/2789	116/18614	0.267241379310345	1.78358947095115	3.5539865941723	0.000729164045037309	0.0104163875296861	0.00813308631990571	TM4SF1/N4BP2L2/CAPN2/RTN4/TBL1XR1/SKIL/KLF4/SP3/DAD1/SMIM14/GABPA/CNOT2/LATS2/LATS1/ST8SIA6/SUPT6H/NBN/CTR9/CNOT1/ZNF830/SOX17/JUNB/FURIN/TET1/YAP1/SLC35E2B/PEMT/BCOR/TGFBR1/TAF8/TEAD4	31
GO:0085029	BP	GO:0085029	extracellular matrix assembly	15/2789	42/18614	0.357142857142857	2.3835988321467	3.7684788389485	0.000733366934092521	0.0104484844892309	0.00815814753636298	TIE1/RAMP2/NOTCH1/PXDN/GAS6/PHLDB2/DAG1/PRICKLE1/TNXB/CLASP1/SMAD3/QSOX1/PHLDB1/PLOD3/CLASP2	15
GO:0003206	BP	GO:0003206	cardiac chamber morphogenesis	33/2789	126/18614	0.261904761904762	1.74797247690758	3.53660462252976	0.00073650191137343	0.0104484844892309	0.00815814753636298	HEG1/BMPR2/NRP1/ENG/TGFBR2/JAG1/NRP2/MEF2C/TEK/NOTCH1/APLNR/CHD7/SAV1/RBPJ/SMAD7/ROBO1/FOXC1/BMP2/SOX4/TGFBR3/DLL4/MED1/HES1/ADAMTS1/NOS3/CCN1/SMAD6/DHRS3/SOX11/MDM2/ADGRG6/ACVR1/TGFBR1	33
GO:0003231	BP	GO:0003231	cardiac ventricle development	33/2789	126/18614	0.261904761904762	1.74797247690758	3.53660462252976	0.00073650191137343	0.0104484844892309	0.00815814753636298	HEG1/BMPR2/LUZP1/ENG/TGFBR2/JAG1/HECTD1/MEF2C/NOTCH1/TRIP11/APLNR/CHD7/SAV1/RBPJ/SMAD7/ROBO1/FOXC1/PDE2A/SOX4/TGFBR3/DLL4/MED1/HES1/ZMPSTE24/NOS3/CCN1/CNTRL/SMAD6/DCTN5/SOX11/MDM2/ACVR1/TGFBR1	33
GO:0050920	BP	GO:0050920	regulation of chemotaxis	53/2789	230/18614	0.230434782608696	1.53793942039378	3.44617930042144	0.000740793628220116	0.0104852100435661	0.00818682274671814	BMPR2/NRP1/MYCBP2/ADAM10/FGFR1/CALR/WNK1/KDR/CDH13/S1PR1/NOTCH1/ANO6/GAS6/JAM3/LYN/EFNB2/NEDD9/SEMA6A/ADGRA2/ADAM17/SEMA3F/MAPK1/ITGA2/VEGFC/ROBO1/RYK/ST6GAL1/NOVA2/PRKD2/MDK/PDGFD/EDN1/DNM1L/CXCL12/SMAD3/MCU/SEMA6B/MOSPD2/DUSP3/THBS1/DUSP1/MMP28/NBL1/STX3/RIN3/SEMA3D/SEMA6D/CMKLR1/CCL21/ANGPT2/SLC8B1/SERPINE1/CAMK1D	53
GO:0001837	BP	GO:0001837	epithelial to mesenchymal transition	42/2789	172/18614	0.244186046511628	1.62971641081658	3.48309895144459	0.000747555023785967	0.0105566428473628	0.00824259728061446	ROCK2/FGFR1/ENG/TGFBR2/ADAM15/ROCK1/WWTR1/JAG1/NOTCH1/EMP2/EFNA1/DDX17/RTN4/NOTCH4/LRP6/RBPJ/TCF7L2/SMAD7/TASOR/FOXC1/PHLDB2/SMAD2/DAG1/BMP2/SNAI1/MDK/EDN1/TGFBR3/TNXB/EPHA4/CLASP1/DAB2IP/MSX1/SMAD3/PHLDB1/LDLRAD4/SPRED2/ACVR1/SPRY2/USF3/TGFBR1/CLASP2	42
GO:0061462	BP	GO:0061462	protein localization to lysosome	18/2789	55/18614	0.327272727272727	2.18424329345807	3.69237310776654	0.000754492987888603	0.0106113090294965	0.00828528048309766	ROCK2/GCC2/LAMP2/RTN4/NCOA4/SCARB2/GNPTAB/LMBRD1/NEDD4/AP3D1/CLU/CD81/HGS/AP3B1/SH3BP4/GNPTG/HSPA8/CACNG8	18
GO:0110053	BP	GO:0110053	regulation of actin filament organization	60/2789	268/18614	0.223880597014925	1.49419628283823	3.4210290603285	0.00075487304773745	0.0106113090294965	0.00828528048309766	NRP1/RDX/SPTBN1/ROCK2/SPTAN1/ESAM/KANK3/MYADM/DLC1/TJP1/ROCK1/SHANK3/S1PR1/LIMCH1/ARHGEF15/SNX9/ADD1/SVIL/LIMA1/CCDC88A/TMOD3/DLG1/SSH1/ADD3/ABI2/PHLDB2/CD47/PIK3CA/WASHC4/PXN/ARHGAP28/FCHSD2/GSN/CX3CL1/F11R/ARHGEF10/RASA1/LATS1/ARFGEF1/SYNPO/CXCL12/PIK3R1/CLASP1/CCN2/SMAD3/ARHGAP35/RICTOR/HIP1R/RAPGEF3/BRAF/TRIM27/WHAMM/SLC9A1/FER/KIRREL1/PRKCE/CCL21/TGFBR1/CLASP2/AP1AR	60
GO:0051348	BP	GO:0051348	negative regulation of transferase activity	62/2789	279/18614	0.222222222222222	1.48312816222461	3.4133795701974	0.000761577451734559	0.0106811671305915	0.00833982549351811	PTPRB/HEG1/CAV1/NR2F2/GNAQ/WWTR1/PLEC/MIDN/APC/HYAL2/GGNBP2/SH2B3/LRP6/PPP2R5A/LYN/HIPK3/ADAR/IPO7/SMAD7/HHEX/TERF1/PRKAR2A/BAG5/BMP2/ADARB1/CORO1C/DTX3L/PRKAG2/LATS2/LATS1/TRIB2/CBL/NF1/LRP5/ZFP36/CDKN1A/IBTK/PSEN1/SOCS4/DAB2IP/IPO5/PRDX3/COX11/DUSP3/TSC2/HEXIM1/TRIB1/DUSP1/PRKRIP1/TRIM27/HMGCR/GADD45B/DUSP16/TEN1/SPRY2/PIK3IP1/AKT1S1/MLLT1/PIK3CB/PTPN1/PIP4K2A/DEPTOR	62
GO:0009952	BP	GO:0009952	anterior/posterior pattern specification	49/2789	209/18614	0.23444976076555	1.56473569268195	3.4467600907598	0.000768611825765779	0.0107553250255452	0.00839772777098639	BMPR2/NR2F2/KMT2A/ATP6AP2/NOTCH1/YY1/ETS2/PRKDC/BPTF/HIPK2/LRP6/RBPJ/MIB1/TASOR/HHEX/ZBTB16/BTG2/HIPK1/FOXC1/SMAD2/PBX1/BMP2/NRARP/PCGF2/PRICKLE1/LFNG/DLL1/SKI/LRP5/MEOX2/HES1/ABI1/PSEN1/MSX1/SMAD3/ATM/MEOX1/PLXNA2/TSHZ1/SOX17/RNF2/WLS/HOXB3/CRKL/TGFBR1/POGLUT1/GDF11/ACVR2A/HOXD8	49
GO:0045185	BP	GO:0045185	maintenance of protein location	26/2789	92/18614	0.282608695652174	1.88615211935087	3.57699918084695	0.000770825471217928	0.0107618422364825	0.00840281639110223	FBN1/CAV1/HSPA5/KDELR1/SUN1/VPS13C/SYNE1/CCDC88A/SP100/GPAA1/VPS13A/TOPORS/GSN/GOLPH3/TAF3/LATS1/VPS13D/LTBP1/MORC3/ANKRD13C/NBL1/PKD2/INSIG1/CIZ1/KEAP1/TAF8	26
GO:0034405	BP	GO:0034405	response to fluid shear stress	13/2789	34/18614	0.382352941176471	2.55185286735705	3.80213675211487	0.000780875580970939	0.0108774908417151	0.008493114499391	PLEC/MEF2C/MMP2/KLF2/SMAD7/KLF4/NFE2L2/NOS3/SMAD6/PKD2/SREBF2/HDAC3/ASS1	13
GO:1902075	BP	GO:1902075	cellular response to salt	48/2789	204/18614	0.235294117647059	1.57037099529665	3.43879438104576	0.000795411963481527	0.0110549694337602	0.00863168928886809	ROCK2/HSP90B1/CALR/GNAQ/IQGAP1/SLC12A2/PLCB1/MEF2A/PLEC/ATP2B4/MEF2C/HSPA5/B2M/ADD1/AGRN/GNB1/XRN1/FYN/ITPR1/JUN/CPNE3/SSH1/CLIC4/TGM2/GNA11/PRKAA1/PIK3CA/FOSB/EDN1/CPNE8/FOS/NCSTN/EEF2K/SYT11/CAMK2D/CRHBP/JUNB/EGR1/BRAF/PKD2/DAXX/CHRM3/GCLM/TAF1/CRKL/JUND/GCLC/ADCY1	48
GO:0009612	BP	GO:0009612	response to mechanical stimulus	50/2789	215/18614	0.232558139534884	1.55211086744436	3.41829077010017	0.000828924867278061	0.0114295261021106	0.00892414209044717	ENG/TGFBR2/AQP1/SHANK3/PLEC/SLC38A2/CAPN2/TXNIP/MMP2/MAP3K2/FYN/IRF1/JUN/MAP1B/PIEZO2/ITGA2/BTG2/IL33/MMP14/PIEZO1/PIK3CA/DAG1/PDE2A/GSN/FOSB/MDK/TMEM150C/F11R/EDN1/CXCL12/FOS/BAG3/STRBP/TNFRSF10B/IGF1R/MAP3K1/RAF1/THBS1/BMP6/USP53/HTT/MAPK8/CASP2/PKD2/SLC9A1/XPC/JUND/GCLC/KCNJ2/ANGPT2	50
GO:0051648	BP	GO:0051648	vesicle localization	50/2789	215/18614	0.232558139534884	1.55211086744436	3.41829077010017	0.000828924867278061	0.0114295261021106	0.00892414209044717	PCDH17/DYNC1H1/TMED10/TMED9/TRIP11/PAFAH1B1/MYO6/MYO5A/ACTN4/PDCD6IP/VPS4B/EXOC5/RAB11B/TANC2/TRAK2/AP3D1/SAR1B/ARFGAP3/BLOC1S6/EXOC4/HGS/KIFAP3/FAM91A1/PSEN1/CLASP1/TBC1D23/SYT11/AP3B1/ARFGAP2/MYO5C/KIF13A/TOR1A/HTT/SPG11/CDR2L/TRAPPC6B/MAP4K2/EXOC6/TRAPPC12/AP3M2/RAB27A/STARD3/TRAPPC11/CLASP2/GBF1/AP1AR/STAM/EXOC3/SYNJ1/EXOC6B	50
GO:1902895	BP	GO:1902895	positive regulation of miRNA transcription	17/2789	51/18614	0.333333333333333	2.22469224333692	3.67661842588503	0.000828934390549366	0.0114295261021106	0.00892414209044717	STAT3/KLF4/JUN/NR3C1/BMP2/TEAD1/SMAD1/FOS/FOXO3/SMAD3/MRTFB/NR1H2/EGR1/GATA2/SMAD6/SREBF2/POU2F1	17
GO:1901522	BP	GO:1901522	positive regulation of transcription from RNA polymerase II promoter involved in cellular response to chemical stimulus	9/2789	19/18614	0.473684210526316	3.1614047668472	3.95708519427958	0.000829786936437134	0.0114295261021106	0.00892414209044717	SMAD5/RBPJ/JUN/NFE2L2/BMP2/SMAD1/ATF2/XBP1/SMAD9	9
GO:0030900	BP	GO:0030900	forebrain development	83/2789	397/18614	0.209068010075567	1.39533594103499	3.34259461877873	0.000842428607734146	0.0115140211244523	0.00899011556813789	SYNE2/APP/NRP1/TACC1/NR2F2/HOOK3/LAMB1/DLC1/AQP1/ZEB1/SHANK3/PLCB1/NRP2/NFIB/ATP2B4/NOTCH1/FOXP1/PCM1/SLC38A2/PAFAH1B1/B2M/NUMB/RTN4/SUN1/CREB1/ATRX/SETD2/NIN/CRK/CHD7/RBPJ/HERC1/FYN/FAT4/SRGAP2C/BTG2/ROBO1/SECISBP2/RYK/TOP2B/BMP2/CORO1C/MDK/NDST1/ZMIZ1/SIN3A/SKI/CXCL12/NF1/LHX6/RAB3GAP1/HES1/ZSWIM6/DNAJB1/IGF1R/CDK6/PSEN1/TENT2/DAB2IP/MSX1/EXT1/SEMA6B/SCYL2/KDM1A/ARHGAP35/ADGRG1/METTL14/HTRA2/GA…	83
GO:0061077	BP	GO:0061077	chaperone-mediated protein folding	21/2789	69/18614	0.304347826086957	2.03124074391632	3.60273050228445	0.000844300905555939	0.0115140211244523	0.00899011556813789	HSPA5/HSPH1/PDIA4/CSNK2A1/DNAJB14/HSPA1B/PPIB/DFFA/HSPA9/CLU/DNAJB1/ERO1A/GAK/TOR1A/DNAJC18/HSPA8/P3H1/HSPA1A/HSPA13/FKBP5/HSPA2	21
GO:0061614	BP	GO:0061614	miRNA transcription	21/2789	69/18614	0.304347826086957	2.03124074391632	3.60273050228445	0.000844300905555939	0.0115140211244523	0.00899011556813789	STAT3/NFIB/REST/YY1/KLF4/JUN/NR3C1/BMP2/TEAD1/SMAD1/FOS/FOXO3/SMAD3/MRTFB/NR1H2/EGR1/GATA2/SMAD6/SREBF2/NFATC3/POU2F1	21
GO:0007229	BP	GO:0007229	integrin-mediated signaling pathway	30/2789	112/18614	0.267857142857143	1.78769912411002	3.51010915472443	0.000845186272408322	0.0115140211244523	0.00899011556813789	ITGA6/NRP1/LAMC1/ADAM10/ADAM15/LAMB1/PLPP3/NID1/DST/ITGA5/EMP2/PTPRA/ITGB1/PHACTR4/ERBIN/NEDD9/LAMB2/LIMS2/ITGA2/DOCK1/CD47/ITGA1/MYH9/VAV3/BCAR1/ADAMTS1/CCN2/ITGA9/ITGA10/ITGB4	30
GO:0072331	BP	GO:0072331	signal transduction by p53 class mediator	42/2789	173/18614	0.242774566473988	1.6202960847425	3.4410457284493	0.000846785213414434	0.0115140211244523	0.00899011556813789	PTTG1IP/TMEM109/MYO6/ATRX/NDRG1/HIPK2/NUAK1/KAT6A/SP100/TRIM24/HIPK1/TOPORS/SOX4/DYRK1A/SNAI1/CDKN1A/NBN/PLK2/SGK1/ZMPSTE24/MSX1/PLK3/ATM/PHLDA3/HEXIM1/KDM1A/PAK1IP1/TP53BP2/DYRK2/DYRK3/CASP2/PPM1D/MAP2K6/BOK/SPRED2/MDM2/PMAIP1/TAF1/ING4/ING2/ATR/BOP1	42
GO:0007492	BP	GO:0007492	endoderm development	24/2789	83/18614	0.289156626506024	1.92985351229227	3.56422195023075	0.000847141719892301	0.0115140211244523	0.00899011556813789	LAMC1/LAMB1/ITGA5/NOTCH1/ZFP36L1/SOX7/BPTF/SETD2/MMP2/COL4A2/MMP15/TNRC6A/MMP14/SMAD2/CTR9/SMAD3/EXT1/DUSP1/DUSP5/SOX17/COL8A1/PAF1/DUSP4/COL12A1	24
GO:0071887	BP	GO:0071887	leukocyte apoptotic process	31/2789	117/18614	0.264957264957265	1.76834511649858	3.49992875875947	0.000852007647192019	0.0115546499642319	0.00902183845287724	MEF2C/FOXP1/KDELR1/EFNA1/GAS6/LYN/SLC39A10/GIMAP8/ADAM17/LGALS3/ST6GAL1/KITLG/PRKD2/DFFA/FNIP1/CXCL12/NF1/TSC22D3/KIFAP3/NFKBIZ/CASP7/ST3GAL1/DOCK8/PLEKHO2/IRF7/BCL2L11/NOC2L/LMBR1L/CRKL/PIK3CB/CCL21	31
GO:0002011	BP	GO:0002011	morphogenesis of an epithelial sheet	19/2789	60/18614	0.316666666666667	2.11345763117007	3.62652880718837	0.000859548003870983	0.011605783025951	0.00906176300479866	JAG1/ACVRL1/ITGA5/NOTCH1/ITGB1/PHACTR4/ADAM17/PHLDB2/DAG1/RREB1/DLL4/HBEGF/CLASP1/LIN7C/CCN1/ARHGAP35/TOR1A/SOX11/CLASP2	19
GO:2000630	BP	GO:2000630	positive regulation of miRNA metabolic process	19/2789	60/18614	0.316666666666667	2.11345763117007	3.62652880718837	0.000859548003870983	0.011605783025951	0.00906176300479866	STAT3/KLF4/JUN/NR3C1/BMP2/TEAD1/SMAD1/FOS/KCNQ1OT1/PNPT1/FOXO3/SMAD3/MRTFB/NR1H2/EGR1/GATA2/SMAD6/SREBF2/POU2F1	19
GO:0035196	BP	GO:0035196	miRNA processing	16/2789	47/18614	0.340425531914894	2.27202612085473	3.66551225890677	0.0009026808308976	0.012134947327154	0.00947493301473073	STAT3/PUM1/DDX3X/ADAR/DICER1/ZC3H7A/TUT4/SMAD2/AGO2/PUM2/SMAD1/AGO3/ZC3H7B/ZMPSTE24/SMAD3/AGO4	16
GO:0120163	BP	GO:0120163	negative regulation of cold-induced thermogenesis	16/2789	47/18614	0.340425531914894	2.27202612085473	3.66551225890677	0.0009026808308976	0.012134947327154	0.00947493301473073	NOTCH1/LAMA4/RBPJ/ADAM17/NRDC/NOVA2/LNPEP/TLE3/NOVA1/ADAMTS5/NR1H2/MAP2K6/PLCL2/PLCL1/IP6K1/ZNF423	16
GO:0032436	BP	GO:0032436	positive regulation of proteasomal ubiquitin-dependent protein catabolic process	26/2789	93/18614	0.279569892473118	1.86587091376645	3.51417185359914	0.000919837172649061	0.0123386437298481	0.00963397859761096	CAV1/BCAP31/HECTD1/RNF19A/SMAD7/NFE2L2/IL33/HSPA1B/DDRGK1/TRIB2/PRICKLE1/CLU/PIAS1/PSEN1/SOCS4/PLK3/ZYG11B/TRIB1/MDM2/TAF1/HSPA1A/MAPK9/KEAP1/GCLC/CHFR/COP1	26
GO:0046718	BP	GO:0046718	viral entry into host cell	38/2789	153/18614	0.248366013071895	1.65761382836868	3.42885900881991	0.000926765081534139	0.0124045491456646	0.00968543736239454	NRP1/CAV1/ITGA5/BSG/CD46/LAMP1/NECTIN2/HYAL2/ITGB1/GAS6/SCARB2/EFNB2/ITGA2/TRIM8/DAG1/INSR/HSPA1B/GSN/TRIM25/F11R/EPHA2/CD81/LY6E/ICAM1/KPNA3/LDLR/XPR1/CD55/SLC52A2/ITCH/FURIN/TRIM5/PIKFYVE/PVR/TRIM22/FCN3/HSPA1A/SLC20A2	38
GO:0002573	BP	GO:0002573	myeloid leukocyte differentiation	52/2789	227/18614	0.229074889867841	1.52886339189674	3.36559290186541	0.000952485065120766	0.0126925219398475	0.00991028571660559	APP/FBN1/TGFBR2/CD109/FOXP1/KLF10/PAFAH1B1/ZFP36L1/CREB1/LYN/NEDD9/NDFIP1/SH3PXD2A/RBPJ/JUN/LBR/NR3C1/ATP6AP1/SP3/ACIN1/IL33/BMP2/KITLG/MYH9/FBXW7/IREB2/CASP10/EPHA2/NF1/PRXL2A/MED1/FOS/CD81/OSTM1/NKAP/PIK3R1/CDK6/PSEN1/CUL4A/AP3B1/ZBTB46/TRIB1/JAGN1/JUNB/GATA2/SLC4A2/IRF7/DHRS7B/MAFB/PIAS3/TMEM64/CLPB	52
GO:0031334	BP	GO:0031334	positive regulation of protein-containing complex assembly	46/2789	195/18614	0.235897435897436	1.57439758759228	3.3849906658202	0.00095346917580547	0.0126925219398475	0.00991028571660559	AKAP9/CDH5/CLIP1/EIF4G1/DDX3X/SNX9/MSN/CRBN/NUMA1/MAP1B/DLG1/SLAIN2/LGALS3/TERF1/PIEZO1/FNIP2/HSPA1B/FCHSD2/ICE1/PSMC6/FNIP1/CLU/CLASP1/DAB2IP/SLF2/HSP90AA1/ATM/NAV3/NR1H2/RICTOR/HIP1R/TOGARAM1/MAPK8/MECP2/GNL3L/DHX33/BCL2L11/FER/MTLN/HSPA1A/KIRREL1/MAPK9/PRKCE/CCL21/ATR/SLF1	46
GO:0032507	BP	GO:0032507	maintenance of protein location in cell	20/2789	65/18614	0.307692307692308	2.05356207077254	3.57204680932877	0.000954464456415364	0.0126925219398475	0.00991028571660559	CAV1/HSPA5/KDELR1/SUN1/VPS13C/SYNE1/CCDC88A/SP100/GPAA1/VPS13A/TOPORS/GSN/GOLPH3/TAF3/VPS13D/MORC3/ANKRD13C/INSIG1/CIZ1/TAF8	20
GO:0006997	BP	GO:0006997	nucleus organization	36/2789	143/18614	0.251748251748252	1.6801871488139	3.42777118256164	0.000958353865270329	0.01271279570896	0.00992611541896178	TPR/SF1/PLEC/EPC1/PAFAH1B1/NECTIN2/SELENOF/RTN4/SUN1/HIPK2/SYNE1/GOLM1/NUMA1/VPS4B/TOR1AIP1/AGFG1/SRPK2/REEP3/BAZ2A/SERBP1/ANKLE2/ZMPSTE24/MFSD14A/TMEM43/SPAST/TMEM170A/TOR1A/DYRK3/PHF2/AKAP8L/LMNA/ACTR6/USPL1/CHMP7/NUP93/PHF8	36
GO:0010506	BP	GO:0010506	regulation of autophagy	74/2789	348/18614	0.21264367816092	1.41920022419769	3.31398080059897	0.000960118564993731	0.01271279570896	0.00992611541896178	MTDH/SPTLC2/STAT3/PIK3C2A/RB1CC1/ROCK1/KDR/TMEM59/PSAP/EIF4G1/VPS13C/MCL1/GNAI3/UFL1/WAC/HERC1/ITPR1/VPS35/FEZ2/ATP6V0E1/ATF6/TRIM8/PRKAA1/CALCOCO2/NEDD4/PIK3CA/CCNY/CAMKK2/FBXW7/FOXO1/DNM1L/ATP6V1A/RAB3GAP1/BAG3/VPS13D/EXOC4/TBK1/MTMR9/PLK2/FOXO3/ZMPSTE24/SNX4/PLK3/QSOX1/ATM/TSC2/SNX18/SH3BP4/RAB3GAP2/HTRA2/FOXK1/SEC22B/HTT/MAPK8/TRIM5/BCL2L11/BOK/VHL/TAB2/TRIM22/USP13/DRAM2/ATP6V1H/TRIM65/RRAGC…	74
GO:0008630	BP	GO:0008630	intrinsic apoptotic signaling pathway in response to DNA damage	28/2789	103/18614	0.271844660194175	1.81431212077962	3.4790058384936	0.000965677131611775	0.0127589572947075	0.00996215825631573	TMEM109/PRKDC/HIPK2/MCL1/SKIL/USP47/HIPK1/FNIP2/TOPORS/SNAI1/CXCL12/EPHA2/CLU/PIK3R1/ACKR3/CDKN1A/FBH1/MSH6/TNFRSF1B/ATM/PHLDA3/KDM1A/DYRK2/HTRA2/CASP2/BCL2L11/BOK/ING2	28
GO:0016266	BP	GO:0016266	O-glycan processing	15/2789	43/18614	0.348837209302326	2.32816630116654	3.66040909846242	0.000971982894755308	0.0127873903483086	0.00998435870523503	GALNT1/ST6GAL1/B4GALT5/GALNT11/GXYLT1/GALNT7/GALNT10/ST3GAL1/B3GNT2/ST6GALNAC4/C1GALT1C1/GALNT2/GALNT15/XXYLT1/POMGNT1	15
GO:0060412	BP	GO:0060412	ventricular septum morphogenesis	15/2789	43/18614	0.348837209302326	2.32816630116654	3.66040909846242	0.000971982894755308	0.0127873903483086	0.00998435870523503	BMPR2/TGFBR2/NOTCH1/APLNR/SAV1/RBPJ/SMAD7/ROBO1/SOX4/TGFBR3/HES1/NOS3/SOX11/ACVR1/TGFBR1	15
GO:0009895	BP	GO:0009895	negative regulation of catabolic process	72/2789	337/18614	0.213649851632047	1.4259155031477	3.31242862844537	0.000974787857612584	0.0127969484846923	0.00999182167145477	MYCBP2/STAT3/FUS/TIMP3/ROCK1/ATP2B4/TIMP2/EIF4G1/CSNK2A1/YBX3/ATRAID/HIPK2/DHX36/MCL1/THRAP3/UPF3A/WAC/USP8/HERC1/FYN/SMARCC1/VPS35/FEZ2/LRPPRC/TAF15/PHF20L1/SECISBP2/USP9X/PRKAA1/N4BP1/PIK3CA/FMR1/BAG5/DDRGK1/DFFA/CYP51A1/PAIP1/ZFP36/ZCCHC17/MTMR9/PSEN1/TENT2/DAB2IP/SMAD3/SF3B3/QSOX1/TOB1/LARP4B/MAPKAPK2/TSC2/HSP90AB1/TENT4B/FURIN/FOXK1/DKC1/SEC22B/LRIG2/OGT/USP25/HMGCR/VHL/TAB2/TAF1/ANGEL2/FMC1…	72
GO:0019885	BP	GO:0019885	antigen processing and presentation of endogenous peptide antigen via MHC class I	10/2789	23/18614	0.434782608695652	2.90177249130902	3.8311723542501	0.000981464594005057	0.0128013921444663	0.00999529126860788	HLA-A/HLA-E/HLA-B/HLA-C/TAPBP/HLA-F/B2M/ERAP2/TAP2/TAP1	10
GO:0060396	BP	GO:0060396	growth hormone receptor signaling pathway	10/2789	23/18614	0.434782608695652	2.90177249130902	3.8311723542501	0.000981464594005057	0.0128013921444663	0.00999529126860788	LEPROT/STAT3/LYN/SOCS2/LEPROTL1/PXN/PIK3R1/STAT5B/MBD5/PTPN1	10
GO:0071378	BP	GO:0071378	cellular response to growth hormone stimulus	10/2789	23/18614	0.434782608695652	2.90177249130902	3.8311723542501	0.000981464594005057	0.0128013921444663	0.00999529126860788	LEPROT/STAT3/LYN/SOCS2/LEPROTL1/PXN/PIK3R1/STAT5B/MBD5/PTPN1	10
GO:0090101	BP	GO:0090101	negative regulation of transmembrane receptor protein serine/threonine kinase signaling pathway	41/2789	169/18614	0.242603550295858	1.61915470964758	3.39440602601971	0.000983442989172094	0.0128013921444663	0.00999529126860788	FBN1/CAV1/CRIM1/CD109/ARID4B/GLG1/NOTCH1/HTRA1/HSPA5/SMURF2/ARID4A/HIPK2/ADAM17/SKIL/SMAD7/ZBTB7A/BMP2/ZNF451/TGFBR3/SIN3A/SKI/TRIM33/LTBP1/SAP30L/TOB1/SINHCAF/TET1/LDLRAD4/NBL1/OGT/PPM1A/SMAD6/SPRED2/BRMS1/ACVR1/SPRY2/HSPA1A/ING2/TWSG1/MTMR4/NOMO1	41
GO:0043244	BP	GO:0043244	regulation of protein-containing complex disassembly	32/2789	123/18614	0.260162601626016	1.73634516553125	3.43965102410586	0.000992408542012988	0.0128908426016328	0.0100651339359834	RDX/SPTBN1/SPTAN1/TAOK1/HDGFL3/APC/ADD1/SVIL/LIMA1/CAMSAP2/TMOD3/SETX/MAP1B/NES/ASPH/ADD3/CALCOCO2/PIK3CA/INSR/GSN/IGF1R/CLASP1/ARHGEF2/ZMPSTE24/NAV3/SPAST/SCAF8/UPF1/MID1/BMERB1/TTBK2/CLASP2	32
GO:0002218	BP	GO:0002218	activation of innate immune response	53/2789	233/18614	0.227467811158798	1.51813762528142	3.34117412753014	0.00101541607014433	0.0131580308624049	0.0102737537844992	CAV1/PRKDC/RTN4/PUM1/DDX3X/APPL1/RPS6KA3/LYN/SFPQ/ERBIN/FYN/IRF1/CREBBP/ANKRD17/XIAP/DDX60/FLOT1/PUM2/ZNFX1/HSPA1B/OTUD4/SIN3A/TBK1/NFKBIZ/DAB2IP/IFIH1/HSP90AA1/PELI1/OAS3/AP3B1/CYLD/MAPKAPK2/TIFA/TOMM70/NLRP1/HEXIM1/ITCH/RFTN1/RNF125/IRF7/TRIM5/OTULIN/PSPC1/MAP2K6/FCN3/CGAS/TSPAN6/HSPA1A/RAB11FIP2/PRKCE/OAS1/CLPB/RBM14	53
GO:0001936	BP	GO:0001936	regulation of endothelial cell proliferation	44/2789	185/18614	0.237837837837838	1.58734797902959	3.37047448953096	0.00101725234538001	0.0131580308624049	0.0102737537844992	FLT1/MMRN2/BMPR2/NRP1/FGFR1/PTPRM/CAV1/STAT3/TIE1/NR2F2/ACVRL1/KDR/NRP2/CDH13/MEF2C/TEK/JCAD/MYDGF/APLNR/AKT3/ADAM17/JUN/VEGFC/EMC10/BMP2/SYNJ2BP/PLCG1/PRKD2/MDK/NRARP/DLL4/CXCL12/NF1/FLT4/SP1/SPARC/PPP1R16B/NRAS/THBS1/BMP6/GATA2/EGR3/TGFBR1/IGF2	44
GO:0006469	BP	GO:0006469	negative regulation of protein kinase activity	50/2789	217/18614	0.230414746543779	1.53780569815916	3.34535606189684	0.00102993758039426	0.01323054288348	0.0103303709682353	PTPRB/HEG1/CAV1/NR2F2/GNAQ/WWTR1/PLEC/APC/HYAL2/GGNBP2/SH2B3/LRP6/LYN/HIPK3/ADAR/IPO7/HHEX/PRKAR2A/BMP2/ADARB1/CORO1C/PRKAG2/LATS2/LATS1/TRIB2/CBL/NF1/LRP5/CDKN1A/IBTK/PSEN1/SOCS4/DAB2IP/IPO5/DUSP3/TSC2/HEXIM1/TRIB1/DUSP1/PRKRIP1/TRIM27/HMGCR/GADD45B/DUSP16/SPRY2/AKT1S1/MLLT1/PIK3CB/PTPN1/DEPTOR	50
GO:0031111	BP	GO:0031111	negative regulation of microtubule polymerization or depolymerization	14/2789	39/18614	0.358974358974359	2.3958224159013	3.66318327158284	0.00103145372487744	0.01323054288348	0.0103303709682353	CDH5/TAOK1/HDGFL3/APC/CAMSAP2/MAP1B/DYRK1A/CLASP1/ARHGEF2/NAV3/MID1/BMERB1/TTBK2/CLASP2	14
GO:0043631	BP	GO:0043631	RNA polyadenylation	14/2789	39/18614	0.358974358974359	2.3958224159013	3.66318327158284	0.00103145372487744	0.01323054288348	0.0103303709682353	APP/YTHDC1/WDR33/PCF11/ZC3H14/TENT2/PNPT1/SCAF8/TENT4B/PAF1/CPSF7/TENT4A/ZCCHC7/CPSF1	14
GO:0060251	BP	GO:0060251	regulation of glial cell proliferation	14/2789	39/18614	0.358974358974359	2.3958224159013	3.66318327158284	0.00103145372487744	0.01323054288348	0.0103303709682353	NOTCH1/PRKCH/CERS2/UFL1/LYN/DICER1/PPP1CC/VEGFC/SKI/NF1/HES1/MECP2/PRKCI/SOX11	14
GO:0090030	BP	GO:0090030	regulation of steroid hormone biosynthetic process	8/2789	16/18614	0.5	3.33703836500538	3.92602714435298	0.00104497317115523	0.0133637311112436	0.0104343639648581	ATP1A1/REST/NR3C1/BMP2/IGF1R/POR/BMP6/H6PD	8
GO:1903131	BP	GO:1903131	mononuclear cell differentiation	96/2789	474/18614	0.20253164556962	1.35171174278699	3.25625182850573	0.00104617807302573	0.0133637311112436	0.0104343639648581	STAT3/HLA-B/TGFBR2/ARID1B/ITM2A/ZEB1/LRRC8A/KMT2A/HECTD1/CD46/SMARCA2/RORA/FOXP1/ZFP36L2/YY1/PRKDC/B2M/KDELR1/ZFP36L1/ITGB1/PBRM1/IRF2BP2/PHF14/GAS6/LYN/NDFIP1/CHD7/RBPJ/ADAM17/ARID1A/IRF1/CLPTM1/SMAD7/SMARCC1/JUN/HHEX/ZBTB16/SP3/ACIN1/MMP14/TOP2B/KLF6/ZBTB7A/PBX1/SOX4/MYH9/MDK/RC3H1/NRARP/SMARCC2/LFNG/JAG2/DLL1/FNIP1/ZMIZ1/DLL4/AP3D1/MED1/ZBTB1/FOS/NKAP/PIK3R1/CDK6/NFKBIZ/PSEN1/FOXO3/ATF2/ARID2/…	96
GO:0046488	BP	GO:0046488	phosphatidylinositol metabolic process	38/2789	154/18614	0.246753246753247	1.64685010221045	3.38383166130529	0.00105583950157918	0.0134592211412485	0.0105089223138545	PIK3C2A/PLCB1/SMG1/SOCS3/LPGAT1/SOCS2/DGKE/MTMR6/PIP5K1C/GPAA1/PIK3CA/PLCG1/PIGT/AGPAT5/INPP1/PIK3R1/MTMR9/SOCS4/DPM3/ATM/PIK3C2B/INPP4A/PIKFYVE/PIGS/DPM2/SACM1L/PIK3CB/SOCS6/PIP4K2A/LCLAT1/SH3YL1/IP6K1/PIGM/PIP5K1A/MPPE1/SYNJ1/MTMR4/PLCB3	38
GO:0048013	BP	GO:0048013	ephrin receptor signaling pathway	17/2789	52/18614	0.326923076923077	2.18190970019582	3.58289574388135	0.00106184479734497	0.0135078066472169	0.0105468577413538	YES1/EPHB4/EFNA1/MMP2/CRK/LYN/EFNB2/RBPJ/FYN/RASA1/EPHA2/ARHGEF28/EPHA4/EPHB1/ANKS1A/CHN1/SIPA1L1	17
GO:0035633	BP	GO:0035633	maintenance of blood-brain barrier	13/2789	35/18614	0.371428571428571	2.47894278543257	3.67650206654221	0.00107359272211482	0.0135968640614856	0.0106163935219314	LAMC1/PECAM1/CDH5/ESAM/TJP1/SLC12A2/ITGB1/JAM2/JAM3/F11R/GJA1/CLDN5/TJP2	13
GO:0060416	BP	GO:0060416	response to growth hormone	13/2789	35/18614	0.371428571428571	2.47894278543257	3.67650206654221	0.00107359272211482	0.0135968640614856	0.0106163935219314	LEPROT/STAT3/LYN/SOCS2/LEPROTL1/PXN/PIK3R1/PNPT1/STAT5B/MBD5/PTPN1/IGFBP5/ASS1	13
GO:0022029	BP	GO:0022029	telencephalon cell migration	19/2789	61/18614	0.311475409836066	2.07881078475745	3.54293929431297	0.0010754706509572	0.0135968640614856	0.0106163935219314	SYNE2/LAMB1/PAFAH1B1/RTN4/SUN1/SRGAP2C/ROBO1/ZMIZ1/CXCL12/LHX6/PSEN1/DAB2IP/ADGRG1/ARL13B/EFHC1/OGDH/BMERB1/PEX13/FBXO45	19
GO:0061437	BP	GO:0061437	renal system vasculature development	12/2789	31/18614	0.387096774193548	2.58351357290739	3.70429282276991	0.00108831252897028	0.0136749800834082	0.0106773862938932	NRP1/PECAM1/AQP1/CFLAR/TEK/NOTCH1/CD34/PDGFD/HES1/EGR1/PKD2/ANGPT2	12
GO:0061440	BP	GO:0061440	kidney vasculature development	12/2789	31/18614	0.387096774193548	2.58351357290739	3.70429282276991	0.00108831252897028	0.0136749800834082	0.0106773862938932	NRP1/PECAM1/AQP1/CFLAR/TEK/NOTCH1/CD34/PDGFD/HES1/EGR1/PKD2/ANGPT2	12
GO:0099022	BP	GO:0099022	vesicle tethering	12/2789	31/18614	0.387096774193548	2.58351357290739	3.70429282276991	0.00108831252897028	0.0136749800834082	0.0106773862938932	TRIP11/EXOC5/EXOC4/FAM91A1/TBC1D23/TRAPPC6B/EXOC6/TRAPPC12/STARD3/TRAPPC11/EXOC3/EXOC6B	12
GO:0000819	BP	GO:0000819	sister chromatid segregation	56/2789	250/18614	0.224	1.49499318752241	3.30785276569423	0.00109424708388684	0.0137215464266625	0.0107137451647791	ARID1B/TPR/RAD21/NIPBL/SMARCA2/APC/HECW2/KPNB1/ATRX/PBRM1/SMC3/BAZ1B/STAG2/ZNF207/ARID1A/SMARCC1/NUMA1/VPS4B/POGZ/PDS5A/TOP2B/STAG1/WAPL/PDS5B/HSPA1B/CENPC/DYNC1LI1/SMARCC2/ARHGEF10/LATS1/PRICKLE1/ESCO1/PIBF1/CLASP1/ARID2/SLF2/ATM/NAA50/DUSP1/INO80/PCID2/AKAP8/DIS3L2/AKAP8L/MAP3K20/CDC16/DPF2/HSPA1A/ABRAXAS2/CHFR/CLASP2/TENT4A/ANAPC7/CHMP7/SLF1/SMARCD2	56
GO:1903034	BP	GO:1903034	regulation of response to wounding	41/2789	170/18614	0.241176470588235	1.60963027017906	3.3521543955419	0.0011118522973985	0.0139139727542328	0.0108639911044479	F2R/CAV1/CD109/SLC12A2/GRN/CD34/CD9/ANO6/ITGB1/SH2B3/CERS2/CRK/SCARF1/THBD/KLF4/NFE2L2/PROS1/PHLDB2/MDK/EDN1/RREB1/ARFGEF1/HBEGF/PLAT/IGF1R/EPHA4/CLASP1/SMAD3/STK24/CASK/NOS3/XBP1/TFPI/THBS1/TBXA2R/BRAF/LRIG2/PRKCE/CLASP2/ADAMTS18/SERPINE1	41
GO:0010975	BP	GO:0010975	regulation of neuron projection development	92/2789	452/18614	0.20353982300885	1.35844039637387	3.2386567163316	0.00111946884486043	0.0139629414096251	0.0109022256939483	ITGA6/MACF1/BMPR2/NRP1/MYCBP2/PTPRG/KIDINS220/GOLGA4/TMEM30A/SHANK3/CFLAR/PLXND1/PDLIM5/FZD4/HECW2/PAFAH1B1/HSPA5/B2M/EFNA1/RTN4/GRN/CUX1/DHX36/CERS2/NIN/CRK/SCARF1/CCDC88A/LYN/CAMSAP2/SCARB2/EFNB2/RAB21/DPYSL3/SEMA6A/CAPRIN1/SEMA3F/FYN/SKIL/SETX/KLF4/NFE2L2/MAP1B/ABI2/ROBO1/RYK/ADNP/NEDD4/BAG5/NPTN/RAP2A/PMP22/NRDC/NOVA2/CX3CL1/MDK/TANC2/DNM3/CXCL12/DENND5A/TMEM106B/IST1/HES1/IGF1R/RUFY3/EPHA4/P…	92
GO:0048880	BP	GO:0048880	sensory system development	82/2789	395/18614	0.207594936708861	1.38550453635666	3.25107028971032	0.00112030096741186	0.0139629414096251	0.0109022256939483	ATP2B1/FLT1/BMPR2/NRP1/PTPRM/FBN1/STAT3/TGFBR2/RCN1/AQP1/ZEB1/JAG1/ACVRL1/KDR/NIPBL/ATP2B4/NOTCH1/PXDN/YY1/FZD4/KDM5B/ARHGEF15/HIPK2/PHACTR4/COL4A1/GNB1/CHD7/SKIL/TSPAN12/RHOJ/KLF4/JUN/LAMB2/NES/DLG1/ATF6/CLIC4/SP3/ABI2/HIPK1/CRYBG3/FOXC1/PBX1/TOPORS/MAN2A1/CEP290/PRICKLE1/DLL1/SKI/DLL4/EPHA2/NF1/LRP5/MED1/RAB3GAP1/HES1/PSEN1/TENT2/EPHB1/SMAD3/AHI1/CACNA1C/CLN8/BMP6/ARHGAP35/COL8A1/CASP2/BCAR3/PR…	82
GO:2000045	BP	GO:2000045	regulation of G1/S transition of mitotic cell cycle	44/2789	186/18614	0.236559139784946	1.57881385011007	3.33055700503155	0.00114281914271637	0.0142148231549589	0.0110988942579174	RDX/ARID1B/PLCB1/SMARCA2/APC/PRKDC/EIF4G1/DDX3X/PBRM1/KMT2E/APPL1/WAC/ADAM17/ARID1A/SMARCC1/KLF4/DLG1/ANKRD17/GIGYF2/CTDSP1/RBL2/SMARCC2/CTDSP2/CDKN1A/ADAMTS1/PLK2/ARID2/PLK3/CUL4B/CUL4A/ATM/SLFN11/INO80/CASP2/PKD2/MDM2/ACVR1/DPF2/PLRG1/WEE1/JADE1/RRM1/ECD/SMARCD2	44
GO:1904035	BP	GO:1904035	regulation of epithelial cell apoptotic process	29/2789	109/18614	0.26605504587156	1.77567179055332	3.4096302712909	0.00114701521836809	0.0142382514102667	0.0111171869742934	CDH5/KDR/CFLAR/TEK/RAMP2/ZFP36L1/ANO6/ECSCR/GAS6/ADAR/SAV1/TCF7L2/NFE2L2/PRKAA1/GSN/PLCG1/MDK/WFS1/ZFP36/ICAM1/IGF1R/PAK4/THBS1/GATA2/BRAF/PRKCI/YAP1/BOK/SERPINE1	29
GO:0048545	BP	GO:0048545	response to steroid hormone	72/2789	339/18614	0.212389380530973	1.41750302230317	3.25680207771988	0.00115334221316504	0.0142879839164128	0.0111560179763312	MT-ND3/ATP2B1/ENG/CAV1/TGFBR2/CALR/AQP1/ATP1A1/CFLAR/REST/NOTCH1/FOXP1/ZFP36L2/ZFP36L1/A2M/DDX17/TXNIP/PLPP1/NCOA4/UFL1/USP8/ARID1A/KLF9/PGRMC2/RBFOX2/NR3C1/NEDD4/IGFBP7/ZBTB7A/PIK3CA/UFM1/HSPA1B/UBR5/CNOT2/FOSB/DDRGK1/MDK/EDN1/PIAS2/LATS1/PDCD7/ZMIZ1/RXRA/STRN3/MED1/FOS/ZFP36/PLAT/IGF1R/CLOCK/CCN2/SGK1/TFPI/CNOT1/ABHD2/THBS1/POR/KDM1A/ZNF366/BMP6/DAXX/HSPA8/BCL2L11/YAP1/KMT2D/CALCOCO1/ACVR1/RXRB…	72
GO:0048732	BP	GO:0048732	gland development	90/2789	441/18614	0.204081632653061	1.3620564755124	3.23030022237109	0.001156597762838	0.0142995430236819	0.0111650432950352	MT-CO2/NRP1/CAV1/TGFBR2/RB1CC1/NFIB/CFLAR/PLXND1/NOTCH1/SEC63/PSAP/ASH1L/KDM5B/SULF2/RTN4/CREB1/MSN/NOTCH4/BTBD7/MMP2/ORAI1/RBPJ/JUN/MAPK1/ASXL1/LIMS2/SOCS2/ITGA2/OAS2/TGM2/NR3C1/SP3/ROBO1/FOXC1/UPF2/SMAD2/PIK3CA/PBX1/DAG1/MAN2A1/INSR/BMP2/ACAT1/MDK/ARHGAP5/EDN1/FBXW7/TGFBR3/RREB1/LATS1/ARID5B/EPHA2/NF1/LRP5/MED1/ZBTB1/HES1/PSEN1/PNPT1/CPT1A/ZMPSTE24/MSX1/ATF2/STAT5B/SMAD3/SLC29A1/JARID2/EXT1/XBP…	90
GO:0021795	BP	GO:0021795	cerebral cortex cell migration	16/2789	48/18614	0.333333333333333	2.22469224333692	3.56655560466106	0.00116805828922659	0.0143834697735362	0.0112305730671533	SYNE2/LAMB1/PAFAH1B1/RTN4/SUN1/SRGAP2C/ROBO1/ZMIZ1/LHX6/PSEN1/DAB2IP/ADGRG1/EFHC1/BMERB1/PEX13/FBXO45	16
GO:0032527	BP	GO:0032527	protein exit from endoplasmic reticulum	16/2789	48/18614	0.333333333333333	2.22469224333692	3.56655560466106	0.00116805828922659	0.0143834697735362	0.0112305730671533	HSP90B1/BCAP31/TMEM30A/GCC2/ERLEC1/HM13/UBE2G2/AUP1/DERL1/SEL1L/SAR1B/CD81/FAF2/DERL2/UBAC2/INSIG1	16
GO:0043242	BP	GO:0043242	negative regulation of protein-containing complex disassembly	23/2789	80/18614	0.2875	1.91879705987809	3.45732811131595	0.00117221905013323	0.0144058935961484	0.0112480815252831	RDX/SPTBN1/SPTAN1/TAOK1/HDGFL3/APC/ADD1/SVIL/LIMA1/CAMSAP2/TMOD3/MAP1B/ADD3/PIK3CA/GSN/CLASP1/ARHGEF2/NAV3/SCAF8/MID1/BMERB1/TTBK2/CLASP2	23
GO:0032388	BP	GO:0032388	positive regulation of intracellular transport	46/2789	197/18614	0.233502538071066	1.55841385573855	3.30780912748947	0.00119526154818107	0.0146598114584679	0.0114463398837135	STOM/RDX/LEPROT/TPR/BCAP31/TMEM30A/DYNC1H1/HUWE1/PCM1/HYAL2/MSN/GAS6/TCAF1/RAB21/FYN/NUMA1/PRKAA1/NEDD4/CEP290/UBR5/RBM22/ICE1/FBXW7/SAR1B/CD81/BAG3/PIK3R1/VAMP2/RUFY3/PSEN1/IPO5/SMAD3/MFF/PLK3/HSP90AA1/B3GAT3/RAPGEF3/HTRA2/ZFAND1/MAPK8/PPM1A/RHOU/SREBF2/MIEF1/NRDE2/HDAC3	46
GO:0060041	BP	GO:0060041	retina development in camera-type eye	38/2789	155/18614	0.245161290322581	1.63622526284135	3.33912948477896	0.00120041406331631	0.0146937363575318	0.0114728283502471	ATP2B1/BMPR2/NRP1/PTPRM/STAT3/ACVRL1/ATP2B4/NOTCH1/FZD4/ARHGEF15/HIPK2/COL4A1/GNB1/CHD7/TSPAN12/RHOJ/LAMB2/CLIC4/HIPK1/TOPORS/MAN2A1/DLL1/SKI/DLL4/LRP5/MED1/HES1/PSEN1/TENT2/AHI1/CLN8/CASP2/SCAPER/FJX1/TMEM135/TGIF2/GDF11/TTLL5	38
GO:0034085	BP	GO:0034085	establishment of sister chromatid cohesion	7/2789	13/18614	0.538461538461538	3.59373362385195	3.92725849945165	0.00125319104425417	0.0152488088131876	0.0119062273748883	RAD21/NIPBL/SMC3/STAG2/STAG1/WAPL/NAA50	7
GO:0034616	BP	GO:0034616	response to laminar fluid shear stress	7/2789	13/18614	0.538461538461538	3.59373362385195	3.92725849945165	0.00125319104425417	0.0152488088131876	0.0119062273748883	KLF2/SMAD7/KLF4/NFE2L2/SMAD6/SREBF2/ASS1	7
GO:1900095	BP	GO:1900095	regulation of dosage compensation by inactivation of X chromosome	7/2789	13/18614	0.538461538461538	3.59373362385195	3.92725849945165	0.00125319104425417	0.0152488088131876	0.0119062273748883	KANSL1/MSL1/PHF20/RLIM/MSL2/OGT/KANSL2	7
GO:0072678	BP	GO:0072678	T cell migration	21/2789	71/18614	0.295774647887324	1.97402269479191	3.45198450604057	0.00126944386491123	0.0154161062648095	0.0120368527583299	APP/ADAM10/WNK1/SLC12A2/PLEC/S1PR1/MSN/CRK/ADAM17/LRCH1/APOD/CD99/F11R/CXCL12/SPNS2/DOCK8/CD99L2/CRKL/CCL21/IL27RA/CXCL16	21
GO:0002753	BP	GO:0002753	cytosolic pattern recognition receptor signaling pathway	26/2789	95/18614	0.273684210526316	1.82658942084505	3.3908100828656	0.00129420514115158	0.0156858682166738	0.0122474821376694	CAV1/RTN4/PUM1/DDX3X/ERBIN/ANKRD17/XIAP/DDX60/FLOT1/PUM2/HSPA1B/IFIH1/PELI1/OAS3/CYLD/TIFA/ITCH/RFTN1/RNF125/IRF7/OTULIN/MAP2K6/TSPAN6/HSPA1A/OAS1/CLPB	26
GO:0051028	BP	GO:0051028	mRNA transport	33/2789	130/18614	0.253846153846154	1.69418870838735	3.33435493661578	0.00131276600412153	0.0158795683445506	0.0123987226570635	TPR/THOC2/RANBP2/ZFP36L1/SMG1/SETD2/YTHDC1/UPF3A/QKI/LRPPRC/HHEX/FYTTD1/UPF2/BICD2/FMR1/AGFG1/NUP50/SUPT6H/ZFP36/UPF3B/POM121C/IWS1/POM121/PCID2/POLDIP3/UPF1/MCM3AP/AKAP8L/RANBP17/THOC1/NXF1/NUP93/MAGOHB	33
GO:0097529	BP	GO:0097529	myeloid leukocyte migration	54/2789	241/18614	0.224066390041494	1.49543627975345	3.24987663947519	0.00131800803745542	0.0159102209208229	0.0124226561030916	FLT1/PECAM1/PLCB1/BSG/EDNRB/EMP2/PAFAH1B1/CD9/ANO6/MMP2/JAM3/LYN/MAPK1/LGALS3/VEGFC/MMP14/PIP5K1C/CD47/IL1R1/ITGA1/KITLG/PPIB/CX3CL1/MDK/PDGFD/CD99/EDN1/DNM1L/VAV3/CXCL12/NF1/B4GALT1/CD81/PIK3R1/STAT5B/ITGA9/MCU/MOSPD2/THBS1/DUSP1/JAGN1/MMP28/CD99L2/NBL1/PIKFYVE/BCR/HRH1/RIN3/IL17RA/CMKLR1/CCL21/GBF1/SERPINE1/CAMK1D	54
GO:0030100	BP	GO:0030100	regulation of endocytosis	49/2789	214/18614	0.228971962616822	1.52817644752583	3.26240288771236	0.00132499197614377	0.0159102209208229	0.0124226561030916	CAV1/ROCK1/CD2AP/CDH13/B2M/NUMB/ANO6/APPL1/EFNB2/RAB21/MIB1/ITGA2/LGALS3/FLOT1/FMR1/INSR/SYNJ2BP/AAK1/MKLN1/DLL1/CBL/CLU/TBC1D5/MCTP1/RAB4A/EEF2K/SELE/RUFY2/SYT11/SPHK1/AHI1/BICD1/TSC2/SCYL2/NR1H2/RAB5B/HIP1R/WDR54/ANKFY1/GATA2/TOR1A/ATAD1/RAB4B/RIN3/PIK3CB/PTPN1/CCL21/SERPINE1/SYNJ1	49
GO:0006479	BP	GO:0006479	protein methylation	43/2789	182/18614	0.236263736263736	1.5768423043432	3.28297180309639	0.00132563640285564	0.0159102209208229	0.0124226561030916	BOD1L1/PCMTD1/ARID4B/KMT2A/ASH1L/KANSL1/KMT2C/ARID4A/SETD2/FBXO11/RAB6A/WDR82/MLLT6/PCMTD2/BTG2/PCMT1/SNRPD3/BAZ2A/PHF20/BTG1/ICMT/SETD7/RLF/NFKBIZ/PAXBP1/CTR9/FAM98B/AUTS2/IWS1/KDM1A/RNF20/PAF1/MECP2/OGT/MTHFR/KMT2D/LMNA/KANSL2/RBBP5/HCFC2/BCOR/PHF1/ARMT1	43
GO:0008213	BP	GO:0008213	protein alkylation	43/2789	182/18614	0.236263736263736	1.5768423043432	3.28297180309639	0.00132563640285564	0.0159102209208229	0.0124226561030916	BOD1L1/PCMTD1/ARID4B/KMT2A/ASH1L/KANSL1/KMT2C/ARID4A/SETD2/FBXO11/RAB6A/WDR82/MLLT6/PCMTD2/BTG2/PCMT1/SNRPD3/BAZ2A/PHF20/BTG1/ICMT/SETD7/RLF/NFKBIZ/PAXBP1/CTR9/FAM98B/AUTS2/IWS1/KDM1A/RNF20/PAF1/MECP2/OGT/MTHFR/KMT2D/LMNA/KANSL2/RBBP5/HCFC2/BCOR/PHF1/ARMT1	43
GO:0006672	BP	GO:0006672	ceramide metabolic process	28/2789	105/18614	0.266666666666667	1.77975379466954	3.36373098094978	0.00133108760828454	0.0159411554161527	0.0124468096707333	SPTLC2/PLPP3/DEGS1/TM9SF2/PLPP1/CERS2/UGCG/ST8SIA4/PRKAA1/ELOVL1/B4GALT5/CERT1/ST8SIA6/ORMDL1/SAMD8/SPHK1/ST3GAL1/CLN8/HEXA/CCN1/HTRA2/SGMS1/ST6GALNAC4/CERS5/ACER3/B3GALT4/CERS6/ST6GALNAC3	28
GO:1904036	BP	GO:1904036	negative regulation of epithelial cell apoptotic process	19/2789	62/18614	0.306451612903226	2.04528157855168	3.46094230955177	0.00133604699537923	0.0159411554161527	0.0124468096707333	CDH5/KDR/CFLAR/TEK/RAMP2/GAS6/ADAR/TCF7L2/NFE2L2/PRKAA1/MDK/WFS1/ICAM1/IGF1R/PAK4/GATA2/BRAF/YAP1/SERPINE1	19
GO:0009408	BP	GO:0009408	response to heat	29/2789	110/18614	0.263636363636364	1.75952931973011	3.35404328128288	0.0013385703021197	0.0159411554161527	0.0124468096707333	TPR/PSIP1/CD34/DHX36/LYN/CREBBP/ATXN3/IGFBP7/HSPA1B/SLU7/CXCL12/NF1/BAG3/DNAJB1/HSP90AA1/NOS3/ATM/MAPKAPK2/THBS1/HSP90AB1/HTRA2/TCIM/DAXX/EIF2B5/HSPA1A/HSPA2/GCLC/ATR/CLPB	29
GO:0010717	BP	GO:0010717	regulation of epithelial to mesenchymal transition	29/2789	110/18614	0.263636363636364	1.75952931973011	3.35404328128288	0.0013385703021197	0.0159411554161527	0.0124468096707333	ENG/TGFBR2/WWTR1/JAG1/NOTCH1/EMP2/EFNA1/TCF7L2/SMAD7/FOXC1/PHLDB2/SMAD2/DAG1/BMP2/SNAI1/MDK/TNXB/EPHA4/CLASP1/DAB2IP/SMAD3/PHLDB1/LDLRAD4/SPRED2/ACVR1/SPRY2/USF3/TGFBR1/CLASP2	29
GO:0050679	BP	GO:0050679	positive regulation of epithelial cell proliferation	51/2789	225/18614	0.226666666666667	1.5127907254691	3.24872500296947	0.00135483271174025	0.0161036776181172	0.012573706552566	NEAT1/BMPR2/NRP1/LAMC1/FGFR1/STAT3/LAMB1/ACVRL1/KDR/NRP2/CDH13/CFLAR/TEK/NOTCH1/HTRA1/JCAD/MYDGF/KDM5B/RTN4/GRN/APLNR/AKT3/RBPJ/ADAM17/TCF7L2/JUN/VEGFC/EMC10/BMP2/PLCG1/PRKD2/MDK/NRARP/RREB1/CXCL12/NF1/FLT4/SP1/B4GALT1/MED1/PPP1R16B/WDR48/NRAS/XBP1/BMP6/GATA2/YAP1/SOX11/EGR3/TGFBR1/IGF2	51
GO:0044403	BP	GO:0044403	biological process involved in symbiotic interaction	67/2789	313/18614	0.21405750798722	1.4286362329416	3.2105853836796	0.00135921628790392	0.0161246525715307	0.012590083737668	STOM/NRP1/ROCK2/CAV1/ITGA5/BSG/EEA1/CD46/REST/LAMP1/THOC2/NECTIN2/HYAL2/ITGB1/GAS6/SCARB2/EFNB2/ZDHHC20/VAPA/JUN/VPS4B/ITGA2/TRIM8/FMR1/DAG1/INSR/HSPA1B/PPIB/GSN/TRIM25/F11R/CBL/EPHA2/SP1/IST1/CD81/PAIP1/IFI27/LY6E/ICAM1/KPNA3/APOL1/LDLR/VPS37B/XPR1/CD55/DDX56/HSP90AB1/SLC52A2/ITCH/FURIN/CCNT1/TRIM5/ZDHHC9/PIKFYVE/PVR/HSPA8/CCNK/TRIM22/FCN3/HSPA1A/IFIT1/SLC20A2/THOC1/FUCA2/TMEM41B/CHMP7	67
GO:0000723	BP	GO:0000723	telomere maintenance	38/2789	156/18614	0.243589743589744	1.62573663936159	3.29474759921177	0.0013620188789562	0.0161268273802564	0.012591781822253	YY1/PRKDC/ATRX/SMG1/DHX36/PPP1R10/XRN1/SP100/MAPK1/TERF1/RFC1/TNKS2/SMC6/YLPM1/HMBOX1/NBN/INO80D/SLF2/HSP90AA1/ATM/HSP90AB1/INO80/TENT4B/DKC1/UPF1/GNL3L/ZNF827/RUVBL2/TEN1/MRE11/NSMCE3/STN1/INO80E/RPA1/ATR/TFIP11/SHLD2/SLF1	38
GO:0033523	BP	GO:0033523	histone H2B ubiquitination	6/2789	10/18614	0.6	4.00444603800645	3.98953086391075	0.0013700655403521	0.0161909664720688	0.0126418614461825	WAC/DTX3L/CTR9/UBE2E1/RNF20/PAF1	6
GO:0010970	BP	GO:0010970	transport along microtubule	41/2789	172/18614	0.238372093023256	1.59091363913047	3.26847234961001	0.00141349503729697	0.0166403230298995	0.0129927177927649	SYNE2/APP/DST/DYNC1H1/LAMP1/PCM1/PAFAH1B1/SUN1/ARMCX3/ARHGAP21/RAB6A/RAB21/PURA/MAP1B/LRPPRC/BORCS7/BICD2/SPG7/TRAK2/AP3D1/BAG3/BLOC1S6/OPA1/KIFAP3/ARL8A/AP3B1/BICD1/KIF13A/COPG1/SPAST/HTT/SPG11/CDR2L/RPGR/HSPA8/RHOT1/TRAF3IP1/AP3M2/IFT81/TTC21B/LCA5	41
GO:0071453	BP	GO:0071453	cellular response to oxygen levels	41/2789	172/18614	0.238372093023256	1.59091363913047	3.26847234961001	0.00141349503729697	0.0166403230298995	0.0129927177927649	ROCK2/TMBIM6/CAV1/AQP1/MALAT1/CFLAR/NOTCH1/RORA/ZFP36L1/CD34/NDRG1/HIPK2/EPAS1/RBPJ/NFE2L2/ATP6AP1/PTGIS/PRKAA1/CPEB4/EDN1/FOXO1/CBL/ATP6V1A/FOS/EPHA4/EEF2K/ERO1A/ATF2/PLK3/SLC29A1/EGR1/SLC9A1/HYOU1/MDM2/VHL/PMAIP1/LMNA/PIK3CB/JUND/PRKCE/MIEF1	41
GO:0031346	BP	GO:0031346	positive regulation of cell projection organization	74/2789	353/18614	0.209631728045326	1.39909823801925	3.17808472789739	0.00144443080779751	0.0169511962579713	0.0132354467418608	ITGA6/MACF1/BMPR2/NRP1/KIDINS220/GOLGA4/TMEM30A/CFLAR/PLXND1/APC/FZD4/PAFAH1B1/HSPA5/GRN/CUX1/DHX36/NIN/AGRN/SCARF1/CCDC88A/LYN/SCARB2/ACTR2/NEDD9/RAB21/DPYSL3/CAPRIN1/FYN/SKIL/SETX/NFE2L2/MAP1B/ITGA2/ABI2/ROBO1/ADNP/PIK3CA/FMR1/NPTN/NRDC/CX3CL1/CORO1C/MDK/RREB1/DNM3/CXCL12/TMEM106B/IST1/PIK3R1/IGF1R/RUFY3/EPHA4/CEP135/EEF2K/DAB2IP/CDC42EP4/STK24/HSP90AA1/ATMIN/AUTS2/PLXNA2/RAB8B/DDX56/KDM1A/ARHG…	74
GO:0032434	BP	GO:0032434	regulation of proteasomal ubiquitin-dependent protein catabolic process	35/2789	141/18614	0.24822695035461	1.65668571312324	3.28593520620239	0.00145659745672382	0.0169511962579713	0.0132354467418608	CAV1/BCAP31/HECTD1/UFL1/WAC/RNF19A/SMAD7/SMARCC1/NFE2L2/PHF20L1/IL33/USP9X/N4BP1/BAG5/HSPA1B/DDRGK1/TRIB2/PRICKLE1/CLU/PIAS1/PSEN1/SOCS4/PLK3/ZYG11B/HSP90AB1/TRIB1/OGT/MDM2/TAF1/HSPA1A/MAPK9/KEAP1/GCLC/CHFR/COP1	35
GO:1902904	BP	GO:1902904	negative regulation of supramolecular fiber organization	40/2789	167/18614	0.239520958083832	1.59858125269719	3.26196321306811	0.00145709675963521	0.0169511962579713	0.0132354467418608	RDX/SPTBN1/SPTAN1/CDH5/TAOK1/KANK3/MYADM/DLC1/TJP1/SHANK3/S1PR1/HDGFL3/APC/ADD1/SVIL/LIMA1/CAMSAP2/TMOD3/MAP1B/SSH1/ADD3/PHLDB2/PIK3CA/ARHGAP28/DYRK1A/GSN/F11R/ARFGEF1/CLU/PIK3R1/LDLR/CLASP1/ARHGEF2/NAV3/HIP1R/HSPA8/MID1/BMERB1/TTBK2/CLASP2	40
GO:0061484	BP	GO:0061484	hematopoietic stem cell homeostasis	10/2789	24/18614	0.416666666666667	2.78086530417115	3.66486165639724	0.00145833036054154	0.0169511962579713	0.0132354467418608	EMCN/MYCT1/FSTL1/ADAR/SOX4/OCIAD2/EXT1/ADGRG1/GATA2/CRISPLD1	10
GO:0021954	BP	GO:0021954	central nervous system neuron development	24/2789	86/18614	0.27906976744186	1.86253304093323	3.3656680619413	0.00145917395106786	0.0169511962579713	0.0132354467418608	NRP1/MYCBP2/TAOK1/NRP2/NFIB/PAFAH1B1/NIN/BTG2/SECISBP2/NOVA2/ADARB1/B4GALT5/ZMIZ1/LHX6/EPHA4/EPHB1/HSP90AA1/SCYL2/HSP90AB1/ARHGAP35/GATA2/SPG11/OGDH/FBXO45	24
GO:0045069	BP	GO:0045069	regulation of viral genome replication	24/2789	86/18614	0.27906976744186	1.86253304093323	3.3656680619413	0.00145917395106786	0.0169511962579713	0.0132354467418608	HACD3/NOTCH1/PKN2/EIF2AK2/BST2/DDX3X/MPHOSPH8/ADAR/TASOR/RESF1/OAS2/ZC3HAV1/TOP2B/N4BP1/SRPK2/ZNFX1/ADARB1/IFIH1/OAS3/MX1/IFIT5/IFIT1/OAS1/NR5A2	24
GO:2000781	BP	GO:2000781	positive regulation of double-strand break repair	24/2789	86/18614	0.27906976744186	1.86253304093323	3.3656680619413	0.00145917395106786	0.0169511962579713	0.0132354467418608	FUS/ARID1B/EPC1/SMARCA2/PRKDC/PBRM1/ACTR2/ARID1A/SMARCC1/SMCHD1/POGZ/SMARCC2/ING3/ARID2/SLF2/WDR48/TRRAP/EPC2/RUVBL2/DPF2/SHLD2/SLF1/MBTD1/SMARCD2	24
GO:0061448	BP	GO:0061448	connective tissue development	60/2789	275/18614	0.218181818181818	1.45616219563871	3.19932528590861	0.00146444421713234	0.0169803823820787	0.0132582351861302	BMPR2/SPTLC2/SERPINH1/TGFBR2/ZEB1/ACVRL1/GLG1/NFIB/MEF2C/CFLAR/NOTCH1/TRIP11/RASAL2/HYAL2/SULF2/CD34/TBL1XR1/SMAD5/CSGALNACT1/SMAD7/PGRMC2/ZBTB16/PIK3CA/PUM2/BMP2/KLF7/SNAI1/SMAD1/ACAT1/DDRGK1/MDK/PDGFD/EDN1/ARID5B/LTBP3/LRP5/EXT2/CCN2/ZMPSTE24/MSX1/ATF2/SMAD3/EXT1/XBP1/POR/MEX3C/CCN1/BMP6/EGR1/BMP1/PBXIP1/HOXB3/DHRS7B/FTO/SLC39A13/MBOAT2/SLC39A14/TWSG1/TGFBR1/VPS13B	60
GO:0006275	BP	GO:0006275	regulation of DNA replication	34/2789	136/18614	0.25	1.66851918250269	3.2848567320022	0.00148343338792226	0.0171682318974387	0.0134049075635951	ACVRL1/ZBTB38/YY1/ATRX/SMC3/RBBP6/CCDC88A/BAZ1A/ANKRD17/TERF1/PDS5A/WAPL/ESCO1/CHRAC1/NBN/INO80D/ZMPSTE24/FBH1/ZNF830/SLFN11/INO80/TTF1/BCAR3/RUVBL2/USP37/DACH1/CIZ1/ATF1/STN1/INO80E/JADE1/METTL4/ATR/WRNIP1	34
GO:0060055	BP	GO:0060055	angiogenesis involved in wound healing	12/2789	32/18614	0.375	2.50277877375403	3.57177752274634	0.00150633380734982	0.0173679723817469	0.0135608643764373	SLC12A2/KDR/PRCP/CD34/MCAM/DAG1/CX3CL1/B4GALT1/XBP1/GATA2/PIK3CB/SERPINE1	12
GO:1902235	BP	GO:1902235	regulation of endoplasmic reticulum stress-induced intrinsic apoptotic signaling pathway	12/2789	32/18614	0.375	2.50277877375403	3.57177752274634	0.00150633380734982	0.0173679723817469	0.0135608643764373	TMBIM6/SERINC3/TXNDC12/WFS1/OPA1/XBP1/BCL2L11/HYOU1/BOK/PMAIP1/HSPA1A/PTPN1	12
GO:0006515	BP	GO:0006515	protein quality control for misfolded or incompletely synthesized proteins	11/2789	28/18614	0.392857142857143	2.62195871536137	3.60567377688052	0.00151551009632293	0.0174411133888978	0.0136179726707464	YME1L1/ATXN3/AUP1/DERL1/LONP2/UGGT1/ZYG11B/UBE2W/TOR1A/NGLY1/LONP1	11
GO:0002042	BP	GO:0002042	cell migration involved in sprouting angiogenesis	26/2789	96/18614	0.270833333333333	1.80756244771125	3.33023805171267	0.00152626306107065	0.0175320926623358	0.0136890090336011	CLEC14A/MMRN2/NRP1/PIK3C2A/KDR/NOTCH1/JCAD/EPHB4/HDAC7/ITGB1/EFNB2/AKT3/MIA3/RHOJ/KLF4/ROBO1/FBXW7/DLL4/MEOX2/PLK2/MAP3K3/THBS1/GATA2/TBXA2R/EGR3/STARD13	26
GO:0016197	BP	GO:0016197	endosomal transport	55/2789	248/18614	0.221774193548387	1.48013798447819	3.19554694420847	0.00153189994570234	0.0175640744240024	0.0137139803038764	LEPROT/GCC2/EEA1/SPAG9/ERC1/ACAP2/TMEM87A/SNX9/TMEM50A/RAB6A/ITSN2/CLTC/VPS35/VPS36/VPS4B/RASSF9/ATP6AP1/ANKRD50/LEPROTL1/WASHC4/SLC66A2/EVI5/CORO1C/RAB11B/TMEM50B/STX16/AP3D1/DENND5A/TBC1D5/HGS/SNX4/TBC1D23/VPS37B/TMEM87B/VPS51/LYST/SNX18/ANKFY1/CLN5/ITSN1/TRIM27/TMCC1/ARHGAP1/AP5M1/PIKFYVE/GOLT1B/SNX27/TBC1D10B/RHOBTB3/GBF1/STAM/VPS13B/CHMP7/RBSN/UBE2O	55
GO:0008361	BP	GO:0008361	regulation of cell size	42/2789	178/18614	0.235955056179775	1.57478214977782	3.23474842643322	0.00153788952893069	0.0175999736610153	0.0137420103279719	MACF1/BMPR2/NRP1/RDX/RB1CC1/GOLGA4/AQP1/LRRC8A/SLC12A2/SHANK3/PAFAH1B1/RTN4/ANO6/CREB1/MSN/AKT3/RAB21/SEMA6A/SEMA3F/MAP1B/RYK/ADNP/ARHGAP5/EDN1/SIN3A/VAV3/CXCL12/IST1/RUFY3/DIP2B/SLC12A6/HSP90AA1/SEMA6B/CLN8/KDM1A/ARHGAP35/AKT1S1/SEMA3D/SEMA6D/SLC12A4/DEPTOR/SLC12A9	42
GO:2000036	BP	GO:2000036	regulation of stem cell population maintenance	21/2789	72/18614	0.291666666666667	1.9466057129198	3.37845133489066	0.00154315115754158	0.0176274242615649	0.0137634436802898	ARID4B/ZC3H13/SMARCA2/REST/ARID4A/SAV1/ARID1A/SMARCC1/NCOA3/CNOT2/SIN3A/SAP30L/CNOT1/SINHCAF/TET1/OGT/YAP1/BRMS1/DPF2/ING2/TEAD4	21
GO:2000060	BP	GO:2000060	positive regulation of ubiquitin-dependent protein catabolic process	29/2789	111/18614	0.261261261261261	1.74367770423704	3.29902618621819	0.00155720645478043	0.0177550373001539	0.0138630835847607	CAV1/BCAP31/HECTD1/RNF19A/SMAD7/NFE2L2/IL33/HSPA1B/DDRGK1/FBXW7/TRIB2/PRICKLE1/CLU/PIAS1/PSEN1/SOCS4/PLK3/ZYG11B/TRIB1/MDM2/VHL/TAF1/HSPA1A/RNF139/MAPK9/KEAP1/GCLC/CHFR/COP1	29
GO:0043535	BP	GO:0043535	regulation of blood vessel endothelial cell migration	37/2789	152/18614	0.243421052631579	1.62461078296314	3.24602966539478	0.00158323304004884	0.0180184211230697	0.0140687329388133	MMRN2/NRP1/FGFR1/PIK3C2A/ACVRL1/KDR/ATP2B4/MEF2C/NOTCH1/PRCP/JCAD/HDAC7/EFNA1/AKT3/ADAM17/RHOJ/KLF4/NFE2L2/VEGFC/PLCG1/PRKD2/FBXW7/DLL4/EPHA2/NF1/SP1/MEOX2/PLK2/NUS1/NOS3/MAP3K3/THBS1/GATA2/TBXA2R/MECP2/STARD13/ANGPT2	37
GO:2000058	BP	GO:2000058	regulation of ubiquitin-dependent protein catabolic process	41/2789	173/18614	0.236994219653179	1.58171760653434	3.22703453135565	0.00158951854319987	0.018023325360003	0.0140725621533271	CAV1/BCAP31/HECTD1/CSNK2A1/HIPK2/UFL1/WAC/RNF19A/SMAD7/SMARCC1/NFE2L2/PHF20L1/IL33/USP9X/N4BP1/BAG5/HSPA1B/DDRGK1/FBXW7/LATS1/TRIB2/PRICKLE1/CLU/PIAS1/PSEN1/SOCS4/PLK3/ZYG11B/HSP90AB1/TRIB1/OGT/MDM2/VHL/TAF1/HSPA1A/RNF139/MAPK9/KEAP1/GCLC/CHFR/COP1	41
GO:2001242	BP	GO:2001242	regulation of intrinsic apoptotic signaling pathway	41/2789	173/18614	0.236994219653179	1.58171760653434	3.22703453135565	0.00158951854319987	0.018023325360003	0.0140725621533271	PTTG1IP/TMBIM6/CAV1/BCAP31/SERINC3/DDX3X/YBX3/BCLAF1/MCL1/SFPQ/TXNDC12/SKIL/NFE2L2/USP47/BAG5/SNAI1/WFS1/FBXW7/DNM1L/CXCL12/CLU/ACKR3/OPA1/ARHGEF2/MSX1/FBH1/XBP1/CYLD/KDM1A/HTRA2/SGMS1/BCL2L11/NOC2L/HYOU1/BOK/MDM2/PMAIP1/HSPA1A/PIK3CB/ING2/PTPN1	41
GO:0006839	BP	GO:0006839	mitochondrial transport	44/2789	189/18614	0.232804232804233	1.55375331280674	3.212211093884	0.00160492513035359	0.018164566227182	0.0141828426283375	LEPROT/BCAP31/LMAN1/HUWE1/VPS35/PRKAA1/DNAJC15/SPG7/FBXW7/BAG3/PSEN1/TIMM17A/CPT1A/OXA1L/SAMM50/ATF2/MFF/HSP90AA1/PMPCB/TOMM70/SLC25A46/GRPEL2/HIP1R/HTRA2/MAPK8/TIMM50/TOMM40/RHOU/SLC9A1/BCL2L11/RHOT1/BOK/PMAIP1/PMPCA/TMEM14A/SLC25A32/HSPA1A/STARD3/PITRM1/SREBF2/GCLC/SLC35F6/IMMP2L/TIMM44	44
GO:0006513	BP	GO:0006513	protein monoubiquitination	23/2789	82/18614	0.280487804878049	1.87199713158838	3.32216671904586	0.00168491743844423	0.0189653321179179	0.014808078401568	HUWE1/TRIM56/WAC/TOPORS/TRIM25/DTX3L/PCGF2/CBL/RNF168/CTR9/WDR48/CUL4B/UBE2E1/UBE2W/ITCH/RNF20/RNF2/PAF1/PCGF3/PCGF5/CUL1/DDB2/UBE2O	23
GO:0006900	BP	GO:0006900	vesicle budding from membrane	23/2789	82/18614	0.280487804878049	1.87199713158838	3.32216671904586	0.00168491743844423	0.0189653321179179	0.014808078401568	TMED10/TMED9/MIA3/VAPA/SEC23A/GOLPH3/AP3D1/SAR1B/ARFGAP3/ARFGAP2/SEC24D/SEC24A/TRAPPC6B/INSIG1/PRKCI/TRAPPC12/AP3M2/SEC24B/TRAPPC11/GBF1/GOLPH3L/CHMP7/MYO18A	23
GO:0010921	BP	GO:0010921	regulation of phosphatase activity	23/2789	82/18614	0.280487804878049	1.87199713158838	3.32216671904586	0.00168491743844423	0.0189653321179179	0.014808078401568	ROCK2/HSP90B1/ROCK1/PPP1R12A/MEF2C/PPP1R15A/NUAK1/SLC39A10/NPNT/ITGA2/LGALS3/PPP6R3/PPP1R15B/ITGA1/BMP2/MTMR9/SMAD3/MGAT5/HSP90AB1/HTT/PTPA/PPP6R1/RCAN1	23
GO:0071385	BP	GO:0071385	cellular response to glucocorticoid stimulus	17/2789	54/18614	0.314814814814815	2.1010982298182	3.401688524019	0.0016967480564365	0.0190010778879343	0.0148359885990607	MT-ND3/ATP2B1/AQP1/CFLAR/REST/ZFP36L2/ZFP36L1/USP8/KLF9/NR3C1/EDN1/ZFP36/PLAT/IGF1R/BCL2L11/ACVR1/ASS1	17
GO:0032869	BP	GO:0032869	cellular response to insulin stimulus	48/2789	211/18614	0.227488151658768	1.51827337933894	3.17845746022848	0.00170092980947009	0.0190010778879343	0.0148359885990607	ATP2B1/PIK3C2A/CFLAR/ZNF106/APC/PRKDC/PTPRA/PHIP/ZFP36L1/PTPRE/SOCS3/APPL1/OSBPL8/MYO5A/SMARCC1/MAPK1/PDK4/PRKAA1/PIK3CA/TBC1D4/INSR/EIF4EBP2/FOXO1/SP1/BCAR1/PIK3R1/VAMP2/IGF1R/EEF2K/DENND4C/XBP1/RAF1/TSC2/OGT/BCAR3/LPIN2/SLC9A1/INSIG1/PRKCI/FER/LONP1/SLC39A14/PTPN1/PIP4K2A/GCLC/SIK2/IGF2/SLC25A33	48
GO:0003198	BP	GO:0003198	epithelial to mesenchymal transition involved in endocardial cushion formation	8/2789	17/18614	0.470588235294118	3.1407419905933	3.70704560989709	0.00171586800482239	0.0190010778879343	0.0148359885990607	ENG/TGFBR2/NOTCH1/RBPJ/SNAI1/MSX1/ACVR1/TGFBR1	8
GO:0006895	BP	GO:0006895	Golgi to endosome transport	8/2789	17/18614	0.470588235294118	3.1407419905933	3.70704560989709	0.00171586800482239	0.0190010778879343	0.0148359885990607	VPS13C/VPS13A/AP2A1/KLHL20/MON2/SYS1/GBF1/AP1AR	8
GO:0051895	BP	GO:0051895	negative regulation of focal adhesion assembly	8/2789	17/18614	0.470588235294118	3.1407419905933	3.70704560989709	0.00171586800482239	0.0190010778879343	0.0148359885990607	DLC1/ACVRL1/MMP14/PHLDB2/APOD/CORO1C/THBS1/CLASP2	8
GO:0150118	BP	GO:0150118	negative regulation of cell-substrate junction organization	8/2789	17/18614	0.470588235294118	3.1407419905933	3.70704560989709	0.00171586800482239	0.0190010778879343	0.0148359885990607	DLC1/ACVRL1/MMP14/PHLDB2/APOD/CORO1C/THBS1/CLASP2	8
GO:1901201	BP	GO:1901201	regulation of extracellular matrix assembly	8/2789	17/18614	0.470588235294118	3.1407419905933	3.70704560989709	0.00171586800482239	0.0190010778879343	0.0148359885990607	TIE1/NOTCH1/PHLDB2/DAG1/CLASP1/SMAD3/PHLDB1/CLASP2	8
GO:1901550	BP	GO:1901550	regulation of endothelial cell development	8/2789	17/18614	0.470588235294118	3.1407419905933	3.70704560989709	0.00171586800482239	0.0190010778879343	0.0148359885990607	ROCK2/CDH5/ROCK1/PLCB1/ADD1/F11R/CLDN5/ZDHHC21	8
GO:1903140	BP	GO:1903140	regulation of establishment of endothelial barrier	8/2789	17/18614	0.470588235294118	3.1407419905933	3.70704560989709	0.00171586800482239	0.0190010778879343	0.0148359885990607	ROCK2/CDH5/ROCK1/PLCB1/ADD1/F11R/CLDN5/ZDHHC21	8
GO:0032092	BP	GO:0032092	positive regulation of protein binding	24/2789	87/18614	0.275862068965517	1.84112461517538	3.30124688657357	0.00173370145024929	0.0191297487978223	0.0149364544864903	APP/NRP1/CAV1/PLXND1/B2M/ADD1/HIPK2/TCF7L2/FLOT1/USP9X/BMP2/DTX3L/DERL1/LFNG/SPPL3/PSEN1/CLDN5/HIP1R/AMFR/STK3/TAF1/PLCL2/PLCL1/NPHP3	24
GO:0033627	BP	GO:0033627	cell adhesion mediated by integrin	24/2789	87/18614	0.275862068965517	1.84112461517538	3.30124688657357	0.00173370145024929	0.0191297487978223	0.0149364544864903	ITGA6/FBN1/WNK1/PLPP3/PODXL/ITGA5/EFNA1/ITGB1/CRK/JAM3/LYN/ADAM17/NPNT/ITGA2/PIEZO1/ITGA1/EPHA2/ITGA9/EXT1/ITGA10/CRKL/CCL21/SERPINE1/ITGB4	24
GO:0090501	BP	GO:0090501	RNA phosphodiester bond hydrolysis	38/2789	158/18614	0.240506329113924	1.60515769455955	3.20692570615729	0.00174300338632792	0.019197981841898	0.0149897306569242	CNOT6L/XRN1/DICER1/RNASE1/AGO2/N4BP1/CNOT2/SAMHD1/DIS3/PCF11/CNOT8/AGO3/PNPT1/SLFN12/CNOT1/NOB1/NOP14/NYNRIN/MARF1/AGO4/DIS3L2/ZC3H12C/RNASEH1/CNOT6/ANGEL2/CPSF7/TSR1/EXOSC7/PRORP/UTP20/ENDOV/EXOG/USB1/LACTB2/DBR1/HELZ2/CPSF1/BOP1	38
GO:0006406	BP	GO:0006406	mRNA export from nucleus	20/2789	68/18614	0.294117647058824	1.96296374412081	3.33964151564781	0.00176716592186282	0.0194293581801953	0.0151703886562923	TPR/THOC2/SMG1/SETD2/YTHDC1/HHEX/FYTTD1/UPF2/AGFG1/SUPT6H/IWS1/PCID2/POLDIP3/UPF1/MCM3AP/AKAP8L/THOC1/NXF1/NUP93/MAGOHB	20
GO:0051495	BP	GO:0051495	positive regulation of cytoskeleton organization	44/2789	190/18614	0.231578947368421	1.54557566379196	3.17322169018582	0.00179165278242989	0.0196455992021322	0.0153392290428759	NRP1/ROCK2/AKAP9/DYNC1H1/LIMCH1/TEK/CLIP1/ARHGEF15/SNX9/CCDC88A/NUMA1/MAP1B/VPS4B/NES/DLG1/SLAIN2/ABI2/CD47/PXN/HSPA1B/FCHSD2/GSN/CX3CL1/EDN1/ARHGEF10/SYNPO/CLASP1/CCN2/SMAD3/NAV3/SPAST/RICTOR/RAPGEF3/BRAF/TOGARAM1/TRIM27/MECP2/WHAMM/FER/HSPA1A/KIRREL1/PRKCE/CCL21/TGFBR1	44
GO:0007032	BP	GO:0007032	endosome organization	26/2789	97/18614	0.268041237113402	1.78892778330185	3.27038130113271	0.00179321532428103	0.0196455992021322	0.0153392290428759	HOOK3/ATP6AP2/EEA1/SCARB2/USP8/PDCD6IP/VPS36/VPS4B/ATP6AP1/WASHC4/TMEM127/CORO1C/ATP6V1A/IST1/DNAJC13/HGS/VPS37B/RAB5B/ARFGEF2/TMCC1/RAB27A/ATP6V1H/PLEKHF2/STAM/CHMP7/SYNJ1	26
GO:1901655	BP	GO:1901655	cellular response to ketone	28/2789	107/18614	0.261682242990654	1.74648736860095	3.25092481971179	0.0018103506822324	0.019798097958268	0.0154582996461725	ATP2B1/ROCK2/ADAM15/AQP1/CFLAR/AHR/CREB1/MSN/GAS6/NCOA4/GNB1/XRN1/KLF2/USP8/KLF9/NR3C1/PRKAA1/GOLPH3/GNAI1/SP1/FOS/PLAT/IGF1R/SGK1/AKAP8/PRKCE/ADCY1/ASS1	28
GO:0045088	BP	GO:0045088	regulation of innate immune response	77/2789	373/18614	0.206434316353887	1.37775846705316	3.0938901375368	0.00182549235595506	0.0199282915525094	0.0155599544412967	HLA-A/HLA-E/CAV1/HLA-B/PARP14/HLA-F/LAMP1/TRIM56/PRKDC/NECTIN2/A2M/RTN4/GRN/PUM1/DDX3X/CRK/APPL1/RPS6KA3/LYN/SFPQ/ADAR/ERBIN/FYN/IRF1/NFE2L2/CREBBP/ANKRD17/XIAP/DDX60/FLOT1/N4BP1/PUM2/PARP9/ZNFX1/HSPA1B/OTUD4/SAMHD1/SIN3A/YTHDF3/MED1/TBK1/NFKBIZ/DAB2IP/STAT5B/IFIH1/HSP90AA1/PELI1/OAS3/AP3B1/CYLD/MAPKAPK2/TIFA/TOMM70/NLRP1/HEXIM1/NR1H2/ITCH/LYAR/RFTN1/RNF125/IRF7/TRIM5/PVR/OTULIN/AP1G1/PSPC1/MAP2K…	77
GO:0032868	BP	GO:0032868	response to insulin	59/2789	272/18614	0.216911764705882	1.4476857612891	3.12244628300935	0.00184059113818237	0.0200575568810423	0.0156608844491456	TNFSF10/ATP2B1/PIK3C2A/CFLAR/ZNF106/APC/PRKDC/PTPRA/PHIP/ZFP36L1/PTPRE/SOCS3/VPS13C/HADHA/APPL1/LYN/OSBPL8/SRSF4/MYO5A/SMARCC1/MAPK1/KBTBD2/PDK4/PRKAA1/PIK3CA/TBC1D4/INSR/EIF4EBP2/FOXO1/SP1/BCAR1/FOS/PIK3R1/VAMP2/IGF1R/EEF2K/DENND4C/CAT/XBP1/RAF1/TSC2/EGR1/OGT/BCAR3/LPIN2/SLC9A1/INSIG1/PRKCI/FER/ZBED3/LONP1/SLC39A14/ADM/PTPN1/PIP4K2A/GCLC/SIK2/IGF2/SLC25A33	59
GO:0008347	BP	GO:0008347	glial cell migration	18/2789	59/18614	0.305084745762712	2.03615900237616	3.34643595315952	0.00187158703520492	0.0203592957168846	0.015896481290275	SYNE2/PTPRB/LAMB1/PAFAH1B1/RTN4/SUN1/CD9/CERS2/SRGAP2C/MMP14/CX3CL1/ZMIZ1/NF1/EPHA4/DAB2IP/ADGRG1/BMERB1/CRKL	18
GO:1903900	BP	GO:1903900	regulation of viral life cycle	35/2789	143/18614	0.244755244755245	1.63351528356907	3.19257051021492	0.00188708694982224	0.0204917007937487	0.0159998628048606	HACD3/NOTCH1/NECTIN2/PKN2/EIF2AK2/BST2/DDX3X/MPHOSPH8/ADAR/TASOR/RESF1/OAS2/ZC3HAV1/TRIM8/TOP2B/N4BP1/FMR1/SRPK2/ZNFX1/GSN/ADARB1/TRIM25/LY6E/VPS37B/IFIH1/OAS3/FURIN/MX1/TRIM5/TRIM22/FCN3/IFIT5/IFIT1/OAS1/NR5A2	35
GO:0051494	BP	GO:0051494	negative regulation of cytoskeleton organization	39/2789	164/18614	0.23780487804878	1.58712800286841	3.1704223406901	0.00190569460478841	0.0206573269043701	0.0161291832099123	RDX/SPTBN1/SPTAN1/CDH5/TAOK1/KANK3/MYADM/DLC1/TJP1/SHANK3/S1PR1/HDGFL3/APC/ADD1/SVIL/LIMA1/CAMSAP2/TMOD3/MAP1B/SSH1/ADD3/PHLDB2/PIK3CA/ARHGAP28/DYRK1A/GSN/F11R/ARFGEF1/PIK3R1/CLASP1/ARHGEF2/NAV3/HIP1R/MID1/NUBP1/BMERB1/TTBK2/CLASP2/RBM14	39
GO:0046486	BP	GO:0046486	glycerolipid metabolic process	79/2789	385/18614	0.205194805194805	1.36948587446974	3.07544077896958	0.0019107805210011	0.0206760556551911	0.0161438065662973	SERINC1/CAV1/PIK3C2A/SLC44A2/PLCB1/PAFAH1B1/CAPN2/DGKH/SMG1/SOCS3/TBL1XR1/LPGAT1/HADHA/ACSL3/SLC44A1/OSBPL8/SOCS2/DGKE/ETNK1/DGKZ/MTMR6/PIP5K1C/GPAA1/PIK3CA/PLCG1/LPCAT2/FBXW7/SEL1L/CDS2/PIGT/AGPAT5/INPP1/TNXB/PIK3R1/LDLR/MTMR9/ABHD5/SOCS4/CPT1A/CAT/DPM3/PNPLA2/ATM/ABHD2/PIK3C2B/NR1H2/ABHD16A/SERINC5/MECP2/INPP4A/LPIN2/PIKFYVE/INSIG1/DHRS7B/PIGS/DPM2/GPIHBP1/MBOAT2/SACM1L/PIK3CB/CRLS1/DGAT1/SOCS6…	79
GO:0035265	BP	GO:0035265	organ growth	42/2789	180/18614	0.233333333333333	1.55728457033584	3.15401726452049	0.00192936217818931	0.0208377827197456	0.0162700826070588	HEG1/TGFBR2/S1PR1/MEF2C/VGLL4/NOTCH1/FOXP1/PDLIM5/YY1/PSAP/SORBS2/YBX3/DUSP6/WWC3/SAV1/RBPJ/AKAP13/FOXC1/SMAD2/SMAD1/WWC2/EDN1/TGFBR3/LATS2/LATS1/DLL1/SKI/ZMPSTE24/ATF2/ARID2/DIPK2A/JARID2/EXT1/TOMM70/POR/STK3/BCL2L11/YAP1/SPRY2/LEPR/TGFBR1/IGF2	42
GO:0035909	BP	GO:0035909	aorta morphogenesis	13/2789	37/18614	0.351351351351351	2.34494587811189	3.43778305200878	0.00193587976542057	0.0208377827197456	0.0162700826070588	ENG/TGFBR2/JAG1/ACVRL1/NOTCH1/EFNB2/CHD7/RBPJ/ADAMTS9/SOX4/DLL4/HES1/SEC24B	13
GO:0060323	BP	GO:0060323	head morphogenesis	13/2789	37/18614	0.351351351351351	2.34494587811189	3.43778305200878	0.00193587976542057	0.0208377827197456	0.0162700826070588	ANKRD11/ATP6AP2/NIPBL/MMP2/ASPH/PRICKLE1/ARID5B/SKI/RAB3GAP1/CLDN5/MSX1/BRAF/CRISPLD1	13
GO:0022604	BP	GO:0022604	regulation of cell morphogenesis	54/2789	245/18614	0.220408163265306	1.47102099355339	3.11559598690277	0.00193987090373717	0.0208443021890222	0.0162751729904797	MACF1/RDX/DLC1/KDR/PLXND1/FZD4/PAFAH1B1/PRKDC/SPAG9/PRPF40A/PHIP/MSN/CUX1/DHX36/CRK/FGD6/ITSN2/RAB21/CAPRIN1/FYN/RHOJ/FAM171A1/DLG1/FMNL2/MYH10/ZMYM4/DAG1/SH3D19/MYH9/CORO1C/MYO9A/F11R/BRWD1/LARP4/RASA1/DIAPH1/RREB1/MKLN1/SPARC/EPHA4/TAOK2/EEF2K/SYNE3/PDZD8/ZMPSTE24/CDC42EP4/PLXNA2/ARHGAP35/FGD4/AGO4/RHOU/BRWD3/PLAA/SLC23A2	54
GO:0021885	BP	GO:0021885	forebrain cell migration	19/2789	64/18614	0.296875	1.98136652922194	3.30148902723475	0.00202039766251193	0.0216340667966712	0.0168918189925711	SYNE2/LAMB1/PAFAH1B1/RTN4/SUN1/SRGAP2C/ROBO1/ZMIZ1/CXCL12/LHX6/PSEN1/DAB2IP/ADGRG1/ARL13B/EFHC1/OGDH/BMERB1/PEX13/FBXO45	19
GO:0051568	BP	GO:0051568	histone H3-K4 methylation	19/2789	64/18614	0.296875	1.98136652922194	3.30148902723475	0.00202039766251193	0.0216340667966712	0.0168918189925711	BOD1L1/KMT2A/ASH1L/KANSL1/KMT2C/ARID4A/WDR82/PHF20/RLF/NFKBIZ/CTR9/AUTS2/KDM1A/OGT/KMT2D/KANSL2/RBBP5/HCFC2/BCOR	19
GO:0030947	BP	GO:0030947	regulation of vascular endothelial growth factor receptor signaling pathway	12/2789	33/18614	0.363636363636364	2.42693699273118	3.44419563292121	0.00204812397231549	0.0218171268123642	0.0170347517420595	MMRN2/NRP1/ITGA5/FZD4/HHEX/VEGFC/NEDD4/PRKD2/HGS/EPN2/DAB2IP/PTPN1	12
GO:0035459	BP	GO:0035459	vesicle cargo loading	12/2789	33/18614	0.363636363636364	2.42693699273118	3.44419563292121	0.00204812397231549	0.0218171268123642	0.0170347517420595	TMED10/MIA3/SEC23A/AP3D1/MIA2/AP3B1/SEC24D/KIF13A/SEC24A/INSIG1/AP3M2/SEC24B	12
GO:0061036	BP	GO:0061036	positive regulation of cartilage development	12/2789	33/18614	0.363636363636364	2.42693699273118	3.44419563292121	0.00204812397231549	0.0218171268123642	0.0170347517420595	BMPR2/ACVRL1/SMAD7/ZBTB16/BMP2/SMAD1/MDK/SMAD3/POR/CCN1/BMP6/BMP1	12
GO:0061640	BP	GO:0061640	cytoskeleton-dependent cytokinesis	29/2789	113/18614	0.256637168141593	1.71281615194966	3.19065420198427	0.00208820744360313	0.0221047963378633	0.0172593633049284	SPTBN1/ROCK2/ROCK1/PLEC/APC/SON/SNX9/ACTR2/RHOB/SEPTIN10/USP8/TTC19/PDCD6IP/VPS4B/MYH10/EXOC5/RASA1/IST1/EXOC4/SEPTIN6/SNX18/SPAST/SEPTIN8/EXOC6/EFHC1/ORC4/CHMP7/EXOC3/EXOC6B	29
GO:0032231	BP	GO:0032231	regulation of actin filament bundle assembly	28/2789	108/18614	0.259259259259259	1.73031618926205	3.19541385005166	0.00210107345684276	0.0221047963378633	0.0172593633049284	NRP1/RDX/ROCK2/DLC1/TJP1/ROCK1/SHANK3/S1PR1/LIMCH1/ARHGEF15/CCDC88A/PHLDB2/CD47/PXN/ARHGAP28/CX3CL1/F11R/ARHGEF10/SYNPO/PIK3R1/CLASP1/CCN2/SMAD3/RAPGEF3/BRAF/SLC9A1/TGFBR1/CLASP2	28
GO:0002483	BP	GO:0002483	antigen processing and presentation of endogenous peptide antigen	10/2789	25/18614	0.4	2.6696306920043	3.50689688778959	0.0021072577094137	0.0221047963378633	0.0172593633049284	HLA-A/HLA-E/HLA-B/HLA-C/TAPBP/HLA-F/B2M/ERAP2/TAP2/TAP1	10
GO:0034453	BP	GO:0034453	microtubule anchoring	10/2789	25/18614	0.4	2.6696306920043	3.50689688778959	0.0021072577094137	0.0221047963378633	0.0172593633049284	HOOK3/GCC2/PCM1/NIN/CEP350/BICD2/DAG1/CLASP1/BICD1/CLASP2	10
GO:0035336	BP	GO:0035336	long-chain fatty-acyl-CoA metabolic process	10/2789	25/18614	0.4	2.6696306920043	3.50689688778959	0.0021072577094137	0.0221047963378633	0.0172593633049284	HSD17B12/ACSL3/ELOVL1/ELOVL5/ACSL4/HACD2/ACSL5/DGAT1/FAR2/ACSF3	10
GO:0046885	BP	GO:0046885	regulation of hormone biosynthetic process	10/2789	25/18614	0.4	2.6696306920043	3.50689688778959	0.0021072577094137	0.0221047963378633	0.0172593633049284	ATP1A1/REST/NR3C1/BMP2/IGF1R/POR/BMP6/EGR1/H6PD/ADM	10
GO:0051788	BP	GO:0051788	response to misfolded protein	10/2789	25/18614	0.4	2.6696306920043	3.50689688778959	0.0021072577094137	0.0221047963378633	0.0172593633049284	DNAJB14/ATXN3/AUP1/DERL1/CLU/UGGT1/UBE2W/TOR1A/DNAJC18/NGLY1	10
GO:2000209	BP	GO:2000209	regulation of anoikis	10/2789	25/18614	0.4	2.6696306920043	3.50689688778959	0.0021072577094137	0.0221047963378633	0.0172593633049284	CAV1/ITGA5/NOTCH1/ITGB1/MCL1/PDK4/PIK3CA/ANKRD13C/BRMS1/PTRH2	10
GO:0072583	BP	GO:0072583	clathrin-dependent endocytosis	15/2789	46/18614	0.326086956521739	2.17632936848177	3.35340400297223	0.00211202922250826	0.0221047963378633	0.0172593633049284	CANX/ITSN2/CLTC/LMBRD1/PIP5K1C/FCHSD2/AAK1/DLL1/AP2A1/SCYL2/GAK/HIP1R/ITSN1/GPR107/PIK3CB	15
GO:0030970	BP	GO:0030970	retrograde protein transport, ER to cytosol	11/2789	29/18614	0.379310344827586	2.53154634586615	3.4650415456775	0.00211462157593008	0.0221047963378633	0.0172593633049284	HSP90B1/BCAP31/ERLEC1/HM13/UBE2G2/AUP1/DERL1/SEL1L/FAF2/DERL2/UBAC2	11
GO:1903513	BP	GO:1903513	endoplasmic reticulum to cytosol transport	11/2789	29/18614	0.379310344827586	2.53154634586615	3.4650415456775	0.00211462157593008	0.0221047963378633	0.0172593633049284	HSP90B1/BCAP31/ERLEC1/HM13/UBE2G2/AUP1/DERL1/SEL1L/FAF2/DERL2/UBAC2	11
GO:0006465	BP	GO:0006465	signal peptide processing	7/2789	14/18614	0.5	3.33703836500538	3.6722646668281	0.0021834024860554	0.022785100180751	0.017790542647306	SPCS3/SPCS2/HM13/SPPL3/FURIN/CLN5/IMMP2L	7
GO:1903050	BP	GO:1903050	regulation of proteolysis involved in protein catabolic process	51/2789	230/18614	0.221739130434783	1.4799039705676	3.07438917257539	0.00222617377335463	0.0231921352327317	0.0181083544802041	CAV1/BCAP31/HECTD1/EFNA1/CSNK2A1/ECSCR/HIPK2/UFL1/WAC/RNF19A/SMAD7/SMARCC1/NFE2L2/PHF20L1/IL33/USP9X/ATXN3/N4BP1/FMR1/BAG5/HSPA1B/DDRGK1/FBXW7/LATS1/TRIB2/PRICKLE1/PSMC6/CLU/PIAS1/EPHA4/PSEN1/SOCS4/DAB2IP/TMTC3/PLK3/ZYG11B/HSP90AB1/TRIB1/OGT/USP25/MDM2/VHL/USP13/TAF1/HSPA1A/RNF139/MAPK9/KEAP1/GCLC/CHFR/COP1	51
GO:0051099	BP	GO:0051099	positive regulation of binding	41/2789	176/18614	0.232954545454545	1.55475651096841	3.10429098104195	0.00223716587223914	0.023241133129491	0.0181466119012823	APP/NRP1/CAV1/PLXND1/B2M/EIF4G1/ADD1/HIPK2/DAZAP2/TCF7L2/KLF4/CLIC2/ITGA2/FLOT1/FOXC1/USP9X/PARP9/FMR1/EIF3D/BMP2/DDRGK1/DTX3L/DERL1/LFNG/SKI/HMBOX1/SPPL3/HES1/EPHA4/PSEN1/CLDN5/KDM1A/ZNF618/HIP1R/AMFR/CLN5/STK3/TAF1/PLCL2/PLCL1/NPHP3	41
GO:1902105	BP	GO:1902105	regulation of leukocyte differentiation	67/2789	319/18614	0.210031347962382	1.40176533200853	3.03852056614	0.00223842649761055	0.023241133129491	0.0181466119012823	FBN1/HLA-B/TGFBR2/ARID1B/ZEB1/CD46/SMARCA2/FOXP1/ZFP36L2/KLF10/PRKDC/ZFP36L1/CREB1/PBRM1/GAS6/LYN/NEDD9/NDFIP1/ARID1A/IRF1/CLPTM1/SMAD7/SMARCC1/ZBTB16/ACIN1/MMP14/KITLG/SOX4/MDK/RC3H1/NRARP/SMARCC2/FBXW7/ZMIZ1/AP3D1/NF1/PRXL2A/ZBTB1/FOS/NKAP/PIK3R1/CDK6/NFKBIZ/FOXO3/ARID2/STAT5B/CUL4A/AP3B1/XBP1/ZBTB46/TRIB1/JUNB/PCID2/GATA2/BRAF/SLC4A2/IRF7/CBFB/IL4R/EGR3/MAFB/SPINK5/PIAS3/SOX12/TMEM64/SART1/SMA…	67
GO:0045931	BP	GO:0045931	positive regulation of mitotic cell cycle	32/2789	129/18614	0.248062015503876	1.65558492527399	3.13671219841235	0.00229488717367145	0.0237872396099244	0.0185730103174863	APP/RDX/PLCB1/PAFAH1B1/EIF4G1/PKN2/USP22/DDX3X/BRD4/PPP1R10/KMT2E/TMOD3/ADAM17/VPS4B/ANKRD17/PBX1/SIN3A/HES1/ADAMTS1/STAT5B/CUL4B/CUL4A/SPHK1/DUSP3/MECP2/MDM2/CDC16/PLRG1/KLHL18/HSPA2/RRM1/ANAPC7	32
GO:0030098	BP	GO:0030098	lymphocyte differentiation	85/2789	422/18614	0.201421800947867	1.34430455462302	3.00344273609398	0.00230239134471337	0.0238151731970436	0.01859482078437	STAT3/TGFBR2/ARID1B/ITM2A/ZEB1/LRRC8A/KMT2A/HECTD1/CD46/SMARCA2/RORA/FOXP1/ZFP36L2/YY1/PRKDC/B2M/KDELR1/ZFP36L1/ITGB1/PBRM1/IRF2BP2/PHF14/GAS6/NDFIP1/CHD7/RBPJ/ADAM17/ARID1A/IRF1/CLPTM1/SMAD7/SMARCC1/HHEX/ZBTB16/SP3/MMP14/TOP2B/KLF6/ZBTB7A/PBX1/SOX4/MDK/RC3H1/NRARP/SMARCC2/LFNG/JAG2/DLL1/FNIP1/ZMIZ1/DLL4/AP3D1/ZBTB1/NKAP/PIK3R1/CDK6/NFKBIZ/FOXO3/ATF2/ARID2/STAT5B/AP3B1/XBP1/ATM/ST3GAL1/JUNB/EGR1/…	85
GO:1903670	BP	GO:1903670	regulation of sprouting angiogenesis	18/2789	60/18614	0.3	2.00222301900323	3.26423794484493	0.00230531804863375	0.0238151731970436	0.01859482078437	TJP1/ITGA5/JCAD/JAK1/KLF2/SEMA6A/RHOJ/KLF4/ADAMTS9/SMAD1/SYNJ2BP/CEMIP2/DLL1/PPP1R16B/EPN2/THBS1/PIK3CB/JMJD8	18
GO:0090066	BP	GO:0090066	regulation of anatomical structure size	97/2789	492/18614	0.197154471544715	1.31582407075415	2.98047375407942	0.00237306761251255	0.0244410494123527	0.0190835031869955	ATP2B1/MACF1/F2R/BMPR2/NRP1/RDX/SPTBN1/ROCK2/SPTAN1/CAV1/ESAM/ECE1/PIK3C2A/RB1CC1/KANK3/MYADM/GOLGA4/ROCK1/AQP1/LRRC8A/SLC12A2/SHANK3/EDNRB/PAFAH1B1/NPR1/RTN4/ANO6/CREB1/SNX9/ADD1/SVIL/LIMA1/MSN/DOCK4/PPP1R15A/MMP2/AKT3/RAB21/KLF2/SEMA6A/TMOD3/SEMA3F/MAP1B/ASXL1/DLG1/SSH1/BORCS7/ADD3/RYK/ADNP/FOXC1/PIK3CA/ITGA1/ARHGAP28/FCHSD2/GSN/ARHGAP5/EDN1/RASA1/LATS1/ARFGEF1/SIN3A/VAV3/CXCL12/EXT2/IST1/RUFY3…	97
GO:0030278	BP	GO:0030278	regulation of ossification	30/2789	119/18614	0.252100840336134	1.68254035210355	3.13570523826288	0.00237615236193349	0.0244410494123527	0.0190835031869955	ATP2B1/BMPR2/NIPBL/S1PR1/MEF2C/NOTCH1/ANO6/ATRAID/RBPJ/SMAD7/NBR1/MAPK1/ZBTB16/PBX1/BMP2/ANKH/MDK/LTBP3/RXRA/ZMPSTE24/SMAD3/CCN1/BMP6/SMAD6/DHRS3/SOX11/ACVR1/RXRB/BCOR/ACVR2A	30
GO:0000281	BP	GO:0000281	mitotic cytokinesis	23/2789	84/18614	0.273809523809524	1.82742577131247	3.19074107632125	0.00237781201851539	0.0244410494123527	0.0190835031869955	SPTBN1/ROCK2/ROCK1/APC/SON/SNX9/RHOB/USP8/TTC19/PDCD6IP/VPS4B/MYH10/EXOC5/RASA1/EXOC4/SEPTIN6/SNX18/SPAST/EXOC6/EFHC1/CHMP7/EXOC3/EXOC6B	23
GO:0045778	BP	GO:0045778	positive regulation of ossification	16/2789	51/18614	0.313725490196078	2.09382799372887	3.28375408464642	0.00238808184144977	0.024505699829677	0.019133982052458	ATP2B1/BMPR2/NIPBL/MEF2C/ANO6/ATRAID/ZBTB16/BMP2/RXRA/SMAD3/CCN1/BMP6/SOX11/ACVR1/RXRB/ACVR2A	16
GO:0030856	BP	GO:0030856	regulation of epithelial cell differentiation	39/2789	166/18614	0.234939759036145	1.56800597873747	3.08597847543944	0.00240317322653442	0.0245887099030626	0.019198796086147	ROCK2/CDH5/CAV1/CD109/ROCK1/ZEB1/WWTR1/JAG1/ACVRL1/PLCB1/NOTCH1/PRKCH/ZFP36L1/ADD1/NOTCH4/VEZF1/NUMA1/NCOA3/FOXC1/BMP2/KLF7/F11R/DLL1/BTG1/MED1/HES1/ZFP36/CLDN5/STAT5B/APOLD1/RFX3/AHI1/BMP6/YAP1/SPRED2/SPRY2/ZDHHC21/KEAP1/SERPINE1	39
GO:0006302	BP	GO:0006302	double-strand break repair	64/2789	303/18614	0.211221122112211	1.40970597597587	3.0185485682799	0.00240415841507937	0.0245887099030626	0.019198796086147	FUS/ARID1B/RAD21/NIPBL/EPC1/SMARCA2/YY1/PRKDC/REV3L/PBRM1/SETD2/SFPQ/ACTR2/ARID1A/SETX/SMARCC1/SMCHD1/POGZ/RECQL/ZBTB7A/PARP9/SMC6/UBR5/PPP4C/SAMHD1/DTX3L/SMARCC2/PAXX/ZMYND8/ING3/SMARCAD1/NBN/RNF168/ARID2/FBH1/SLF2/WDR48/INTS3/TRRAP/ATM/MARF1/KDM1A/INO80/EPC2/PPP5C/RUVBL2/MRE11/RNF138/APTX/CGAS/DPF2/NSMCE3/STN1/MTA1/UIMC1/TENT4A/RPA1/ATR/TFIP11/SHLD2/EYA3/SLF1/MBTD1/SMARCD2	64
GO:0045787	BP	GO:0045787	positive regulation of cell cycle	73/2789	354/18614	0.206214689265537	1.37629265901352	3.00080363173689	0.00242544519500151	0.0247254768206445	0.0193055833137949	APP/RDX/ROCK2/CCPG1/CALR/TPR/RAD21/PLCB1/DYNC1H1/PAFAH1B1/PKP4/EIF4G1/PKN2/PHIP/USP22/DDX3X/ATRX/BRD4/SVIL/LRP6/PPP1R10/KMT2E/TMOD3/ADAM17/NUMA1/VPS4B/ANKRD17/C6orf89/CCNY/PBX1/SRPK2/INSR/SMC6/DDRGK1/DYNC1LI1/EDN1/LFNG/SIN3A/LRP5/MED1/HES1/IGF1R/ADAMTS1/CCN2/MSX1/STAT5B/SLF2/CUL4B/CUL4A/SPHK1/DUSP3/SPAST/INO80/PCID2/PAF1/DYRK3/MECP2/PKD2/CSPP1/BCL2L11/MAP3K20/MDM2/CDC16/PLRG1/THOC1/CDC14A/KLHL18/…	73
GO:0042063	BP	GO:0042063	gliogenesis	67/2789	320/18614	0.209375	1.397384815346	3.0101802799882	0.00242556244919104	0.0247254768206445	0.0193055833137949	IL6ST/SYNE2/APP/PTPRB/STAT3/LAMB1/PLPP3/NFIB/PLEC/NOTCH1/PAFAH1B1/PRKCH/RTN4/GRN/SUN1/CD9/NDRG1/CERS2/UFL1/LYN/DICER1/MAPK1/LAMB2/PPP1CC/NR3C1/SRGAP2C/VEGFC/IL33/MMP14/DAG1/BMP2/SOX4/CX3CL1/MDK/B4GALT5/ARHGEF10/DLL1/ZMIZ1/SKI/NF1/CLU/HES1/CDK6/EPHA4/LDLR/NCSTN/PSEN1/DAB2IP/CUL4B/TNFRSF1B/SLC25A46/NAB1/ADGRG1/METTL14/MECP2/PRKCI/EIF2B5/BOK/SOX11/ADGRG6/BMERB1/CRKL/LEPR/KDM4A/TTC21B/SYNJ1/ITGB4	67
GO:0034968	BP	GO:0034968	histone lysine methylation	27/2789	104/18614	0.259615384615385	1.73269299721433	3.14554633936419	0.00244512178930116	0.0248836609202103	0.0194290930173787	BOD1L1/ARID4B/KMT2A/ASH1L/KANSL1/KMT2C/ARID4A/SETD2/WDR82/MLLT6/PHF20/SETD7/RLF/NFKBIZ/CTR9/AUTS2/IWS1/KDM1A/MECP2/OGT/KMT2D/LMNA/KANSL2/RBBP5/HCFC2/BCOR/PHF1	27
GO:0072577	BP	GO:0072577	endothelial cell apoptotic process	19/2789	65/18614	0.292307692307692	1.95088396723391	3.22392209764079	0.00246067442155182	0.0250006145437204	0.0195204100802973	BMPR2/CDH5/KDR/TEK/RAMP2/ANO6/ECSCR/GAS6/NFE2L2/HIPK1/PLCG1/ICAM1/DAB2IP/PAK4/THBS1/GATA2/BRAF/PRKCI/SERPINE1	19
GO:1903008	BP	GO:1903008	organelle disassembly	34/2789	140/18614	0.242857142857143	1.62084720585976	3.09548615253079	0.00249044252971815	0.0252613750502054	0.0197240111562001	RB1CC1/HUWE1/VPS13C/UFL1/NEDD9/KLC1/PRKAA1/UFM1/DDRGK1/CAMKK2/FBXW7/DNM1L/VPS13D/PLK3/PNPLA2/GABARAPL1/TSC2/SLC25A46/SPAST/ASCC3/HTRA2/MTIF2/ZFAND1/DYRK3/HTT/OGT/ASCC2/ATG4B/LRBA/SREBF2/ATG2B/GBF1/FBXL4/MRRF	34
GO:0021955	BP	GO:0021955	central nervous system neuron axonogenesis	13/2789	38/18614	0.342105263157895	2.28323677605631	3.32416889248313	0.00254440786054885	0.0256818347498349	0.0200523049165256	MYCBP2/NFIB/PAFAH1B1/NIN/ADARB1/B4GALT5/EPHA4/EPHB1/HSP90AA1/HSP90AB1/ARHGAP35/SPG11/FBXO45	13
GO:0032728	BP	GO:0032728	positive regulation of interferon-beta production	13/2789	38/18614	0.342105263157895	2.28323677605631	3.32416889248313	0.00254440786054885	0.0256818347498349	0.0200523049165256	ZBTB20/TRIM56/DDX3X/IRF1/OAS2/FLOT1/TBK1/IFIH1/HSP90AA1/OAS3/TOMM70/IRF7/OAS1	13
GO:0044743	BP	GO:0044743	protein transmembrane import into intracellular organelle	13/2789	38/18614	0.342105263157895	2.28323677605631	3.32416889248313	0.00254440786054885	0.0256818347498349	0.0200523049165256	USP9X/DNAJC15/LONP2/TIMM17A/TOMM70/GRPEL2/TIMM50/TOMM40/PEX13/PEX26/PEX16/PEX1/TIMM44	13
GO:0043401	BP	GO:0043401	steroid hormone mediated signaling pathway	33/2789	135/18614	0.244444444444444	1.63144097844707	3.09115655354107	0.00255474014183681	0.0257439198908171	0.0201007808213777	CALR/FOXP1/DDX17/PLPP1/NCOA4/UFL1/ARID1A/PGRMC2/RBFOX2/NR3C1/NEDD4/ZBTB7A/UFM1/UBR5/CNOT2/DDRGK1/PIAS2/LATS1/ZMIZ1/RXRA/STRN3/MED1/CLOCK/CNOT1/ABHD2/KDM1A/ZNF366/DAXX/YAP1/KMT2D/CALCOCO1/RXRB/CNOT9	33
GO:0018212	BP	GO:0018212	peptidyl-tyrosine modification	76/2789	372/18614	0.204301075268817	1.36352105236779	2.97320871861985	0.00259147890650707	0.0259758849807605	0.0202818985163884	IL6ST/APP/FLT1/NRP1/FGFR1/PECAM1/CAV1/TIE1/PARP14/PLPP3/KDR/YES1/ITGA5/TEK/EPHB4/EFNA1/EIF2AK2/HYAL2/GGNBP2/SOCS3/CLK1/SH2B3/HIPK2/GAS6/PEAK1/BAZ1B/LYN/HIPK3/NEDD9/JAK1/ADAM17/FYN/ABI2/HIPK1/ADNP/PARP9/DSTYK/INSR/KITLG/DYRK1A/TPST2/PDGFD/CAMKK2/FBXW7/CBL/EPHA2/FLT4/HBEGF/CD81/HES1/PIBF1/ABI1/IGF1R/EPHA4/IBTK/PSEN1/SOCS4/ARHGEF2/EPHB1/PTPN4/BMP6/RICTOR/DYRK2/DYRK3/CLK4/FER/SCYL1/BCR/MAP2K6/ACVR1/L…	76
GO:0018394	BP	GO:0018394	peptidyl-lysine acetylation	40/2789	172/18614	0.232558139534884	1.55211086744436	3.05384574777543	0.00259437008126255	0.0259758849807605	0.0202818985163884	EPC1/USP22/KANSL1/BAZ1B/KAT6A/MSL1/CREBBP/PHF20L1/KAT6B/PRKAA1/SOX4/PCGF2/PHF20/SIN3A/ESCO1/ING3/NFKBIZ/DIP2B/ZMPSTE24/ATF2/SF3B3/TRRAP/AUTS2/POR/NAA50/IWS1/MBD3/EPC2/GATA2/MSL2/PBXIP1/MECP2/OGT/RUVBL2/NOC2L/TAF6/ING4/KANSL2/JADE1/MBTD1	40
GO:0034249	BP	GO:0034249	negative regulation of amide metabolic process	64/2789	304/18614	0.210526315789474	1.40506878526542	2.98938591344442	0.00260935494817795	0.0259758849807605	0.0202818985163884	ROCK2/CALR/TPR/ROCK1/DDX6/ZFP36L2/TNRC6B/EIF4G1/EIF2AK2/ZFP36L1/RTN4/PUM1/DDX3X/CNOT6L/DHX36/XRN1/CELF1/CAPRIN1/PURA/POLR2G/BTG2/GIGYF2/TNRC6A/TUT4/PRKAA1/AGO2/FMR1/TIA1/CNOT2/CPEB4/RC3H1/EIF4EBP2/DIS3/CNOT4/ORMDL1/YTHDF3/CLU/PAIP1/ZFP36/CNOT8/AGO3/SAMD4B/PNPT1/DCP1A/TNRC6C/SPHK1/TOB1/CNOT1/TENT4B/METTL14/AGO4/UPF1/DIS3L2/FTO/CNOT6/RNF139/EXOSC7/PATL1/CNOT9/IGFBP5/DAPK1/TENT4A/SHMT2/NHLRC3	64
GO:0017148	BP	GO:0017148	negative regulation of translation	59/2789	276/18614	0.213768115942029	1.42670480822694	2.99824197498639	0.0026141345781816	0.0259758849807605	0.0202818985163884	ROCK2/CALR/TPR/ROCK1/DDX6/ZFP36L2/TNRC6B/EIF4G1/EIF2AK2/ZFP36L1/PUM1/DDX3X/CNOT6L/DHX36/XRN1/CELF1/CAPRIN1/PURA/POLR2G/BTG2/GIGYF2/TNRC6A/TUT4/AGO2/FMR1/TIA1/CNOT2/CPEB4/RC3H1/EIF4EBP2/DIS3/CNOT4/YTHDF3/PAIP1/ZFP36/CNOT8/AGO3/SAMD4B/PNPT1/DCP1A/TNRC6C/TOB1/CNOT1/TENT4B/METTL14/AGO4/UPF1/DIS3L2/FTO/CNOT6/RNF139/EXOSC7/PATL1/CNOT9/IGFBP5/DAPK1/TENT4A/SHMT2/NHLRC3	59
GO:0038066	BP	GO:0038066	p38MAPK cascade	17/2789	56/18614	0.303571428571429	2.02605900732469	3.2282068296449	0.00262396455699146	0.0259758849807605	0.0202818985163884	SASH1/ZFP36L1/RELL1/DLG1/BMP2/ZFP36/DAB2IP/ATF2/SPHK1/CYLD/MAP3K3/MAPKAPK2/DUSP1/GADD45B/MAP3K20/MAP2K6/MINK1	17
GO:0006686	BP	GO:0006686	sphingomyelin biosynthetic process	6/2789	11/18614	0.545454545454545	3.64040548909678	3.6773592815813	0.00263260552671667	0.0259758849807605	0.0202818985163884	SPTLC2/VAPA/ORMDL1/SAMD8/SGMS1/PEMT	6
GO:0010172	BP	GO:0010172	embryonic body morphogenesis	6/2789	11/18614	0.545454545454545	3.64040548909678	3.6773592815813	0.00263260552671667	0.0259758849807605	0.0202818985163884	ZNF281/PHLDB2/DAG1/CLASP1/PHLDB1/CLASP2	6
GO:0014745	BP	GO:0014745	negative regulation of muscle adaptation	6/2789	11/18614	0.545454545454545	3.64040548909678	3.6773592815813	0.00263260552671667	0.0259758849807605	0.0202818985163884	ATP2B4/FOXO1/SMAD3/NOS3/LMNA/IGFBP5	6
GO:0061314	BP	GO:0061314	Notch signaling involved in heart development	6/2789	11/18614	0.545454545454545	3.64040548909678	3.6773592815813	0.00263260552671667	0.0259758849807605	0.0202818985163884	JAG1/NOTCH1/RBPJ/SNAI1/DLL4/GALNT11	6
GO:0086100	BP	GO:0086100	endothelin receptor signaling pathway	6/2789	11/18614	0.545454545454545	3.64040548909678	3.6773592815813	0.00263260552671667	0.0259758849807605	0.0202818985163884	EDNRB/GNA11/EDN1/BCAR1/BCAR3/CRKL	6
GO:0090527	BP	GO:0090527	actin filament reorganization	6/2789	11/18614	0.545454545454545	3.64040548909678	3.6773592815813	0.00263260552671667	0.0259758849807605	0.0202818985163884	NEDD9/GSN/BCAR1/MCU/HMCN1/WHAMM	6
GO:1901203	BP	GO:1901203	positive regulation of extracellular matrix assembly	6/2789	11/18614	0.545454545454545	3.64040548909678	3.6773592815813	0.00263260552671667	0.0259758849807605	0.0202818985163884	PHLDB2/DAG1/CLASP1/SMAD3/PHLDB1/CLASP2	6
GO:1903897	BP	GO:1903897	regulation of PERK-mediated unfolded protein response	6/2789	11/18614	0.545454545454545	3.64040548909678	3.6773592815813	0.00263260552671667	0.0259758849807605	0.0202818985163884	HSPA5/PPP1R15A/PPP1R15B/TMEM33/BOK/PTPN1	6
GO:0016525	BP	GO:0016525	negative regulation of angiogenesis	36/2789	151/18614	0.23841059602649	1.59117061112839	3.06203930502264	0.00265486141592026	0.0261117919134522	0.0203880142702335	ROCK2/PTPRM/TIE1/ROCK1/SLC12A2/HSPG2/ATP2B4/TEK/NPR1/ECSCR/COL4A2/KLF2/SEMA6A/KLF4/ADAMTS9/HHEX/FOXC1/STAB1/SYNJ2BP/EPHA2/NF1/SPARC/ADAMTS1/HGS/EPN2/PLK2/CLDN5/DAB2IP/ATF2/THBS1/MECP2/SPRY2/PIK3CB/SPINK5/ANGPT2/SERPINE1	36
GO:0044839	BP	GO:0044839	cell cycle G2/M phase transition	36/2789	151/18614	0.23841059602649	1.59117061112839	3.06203930502264	0.00265486141592026	0.0261117919134522	0.0203880142702335	APP/TAOK1/RAD21/PLCB1/BRD4/VPS4B/NES/USP47/CCNY/PBX1/BACH1/TAOK3/LATS1/SIN3A/FOXN3/CDKN1A/CDK6/NBN/TAOK2/PLK3/INTS3/ATM/ZNF830/AKAP8/DYRK3/MECP2/AKAP8L/PPM1D/MRE11/ING4/WEE1/HSPA2/UIMC1/CHFR/RRM1/PPME1	36
GO:0010811	BP	GO:0010811	positive regulation of cell-substrate adhesion	31/2789	125/18614	0.248	1.65517102904267	3.08541486027333	0.00267203710037939	0.0262071133637479	0.0204624409926633	NRP1/UTRN/CALR/MYADM/ROCK1/KDR/NID1/ITGA5/CDH13/TEK/EMP2/HSD17B12/CRK/NEDD9/RSU1/NPNT/LIMS2/DOCK1/DAG1/CX3CL1/MDK/RREB1/FBLN2/CDK6/SMAD3/CCN1/BRAF/COL8A1/CRKL/PRKCE/CCL21	31
GO:0036507	BP	GO:0036507	protein demannosylation	8/2789	18/18614	0.444444444444444	2.96625632444923	3.50370233667912	0.0026858353958949	0.0262071133637479	0.0204624409926633	MAN1A2/MAN1A1/EDEM3/UGGT1/MAN1B1/RNF103/AMFR/RNF139	8
GO:0036508	BP	GO:0036508	protein alpha-1,2-demannosylation	8/2789	18/18614	0.444444444444444	2.96625632444923	3.50370233667912	0.0026858353958949	0.0262071133637479	0.0204624409926633	MAN1A2/MAN1A1/EDEM3/UGGT1/MAN1B1/RNF103/AMFR/RNF139	8
GO:0090083	BP	GO:0090083	regulation of inclusion body assembly	8/2789	18/18614	0.444444444444444	2.96625632444923	3.50370233667912	0.0026858353958949	0.0262071133637479	0.0204624409926633	BAG5/HSPA1B/PSMC6/CLU/DNAJB1/SNCAIP/HSPA1A/HSPA2	8
GO:2000811	BP	GO:2000811	negative regulation of anoikis	8/2789	18/18614	0.444444444444444	2.96625632444923	3.50370233667912	0.0026858353958949	0.0262071133637479	0.0204624409926633	CAV1/ITGA5/NOTCH1/ITGB1/MCL1/PDK4/PIK3CA/PTRH2	8
GO:0050769	BP	GO:0050769	positive regulation of neurogenesis	51/2789	232/18614	0.219827586206897	1.46714617771788	3.00580635098004	0.00269249696655308	0.0262305440238407	0.0204807355866887	IL6ST/MACF1/BMPR2/NRP1/GOLGA4/SHANK3/PLXND1/NOTCH1/FZD4/PAFAH1B1/NUMB/PRKCH/ITGB1/CUX1/DHX36/NIN/UFL1/LYN/SPEN/RAB21/DICER1/CAPRIN1/SKIL/MAP1B/PPP1CC/TGM2/VEGFC/ROBO1/IL33/ADNP/NPTN/DAG1/MAN2A1/BMP2/NRDC/CX3CL1/MDK/CXCL12/IST1/HES1/RUFY3/EPHA4/EEF2K/TNFRSF1B/PLXNA2/KDM1A/BRAF/MECP2/PRKCI/SOX11/SYNJ1	51
GO:0002833	BP	GO:0002833	positive regulation of response to biotic stimulus	68/2789	327/18614	0.207951070336391	1.38788139951294	2.97072317524606	0.00269773252179009	0.0262400302316929	0.0204881423913118	MMRN2/HLA-E/CAV1/HLA-F/SASH1/LAMP1/TRIM56/PRKDC/NECTIN2/RTN4/GRN/PUM1/DDX3X/APPL1/RPS6KA3/LYN/SFPQ/ERBIN/FYN/IRF1/CREBBP/ANKRD17/XIAP/DDX60/FLOT1/PUM2/PARP9/ZNFX1/HSPA1B/OTUD4/SIN3A/MED1/TBK1/NFKBIZ/DAB2IP/STAT5B/IFIH1/HSP90AA1/PELI1/OAS3/AP3B1/CYLD/MAPKAPK2/TIFA/TOMM70/NLRP1/HEXIM1/BMP6/ITCH/RFTN1/RNF125/IRF7/TRIM5/PVR/OTULIN/AP1G1/PSPC1/MAP2K6/FCN3/CGAS/TSPAN6/HSPA1A/RAB11FIP2/PRKCE/OAS1/FBXO38…	68
GO:0007272	BP	GO:0007272	ensheathment of neurons	35/2789	146/18614	0.23972602739726	1.59994990102998	3.05521703899795	0.00273767098892187	0.0265332561792719	0.0207170923930374	PLEC/DEGS1/CD9/JAM2/NDRG1/JAM3/QKI/DICER1/DLG1/MALL/DAG1/PMP22/NRDC/B4GALT5/ARHGEF10/ZNF24/SKI/ORMDL1/NF1/CLU/NCSTN/CLDN5/TNFRSF1B/SLC25A46/NAB1/HEXA/ATRN/SERINC5/PIKFYVE/CLDN11/EIF2B5/MARVELD1/ADGRG6/ACER3/ITGB4	35
GO:0008366	BP	GO:0008366	axon ensheathment	35/2789	146/18614	0.23972602739726	1.59994990102998	3.05521703899795	0.00273767098892187	0.0265332561792719	0.0207170923930374	PLEC/DEGS1/CD9/JAM2/NDRG1/JAM3/QKI/DICER1/DLG1/MALL/DAG1/PMP22/NRDC/B4GALT5/ARHGEF10/ZNF24/SKI/ORMDL1/NF1/CLU/NCSTN/CLDN5/TNFRSF1B/SLC25A46/NAB1/HEXA/ATRN/SERINC5/PIKFYVE/CLDN11/EIF2B5/MARVELD1/ADGRG6/ACER3/ITGB4	35
GO:0061136	BP	GO:0061136	regulation of proteasomal protein catabolic process	44/2789	194/18614	0.22680412371134	1.51370812433234	3.01948636399511	0.00274080736235455	0.0265332561792719	0.0207170923930374	CAV1/BCAP31/HECTD1/ECSCR/UFL1/WAC/RNF19A/SMAD7/SMARCC1/NFE2L2/PHF20L1/IL33/USP9X/ATXN3/N4BP1/FMR1/BAG5/HSPA1B/DDRGK1/FBXW7/TRIB2/PRICKLE1/PSMC6/CLU/PIAS1/PSEN1/SOCS4/DAB2IP/TMTC3/PLK3/ZYG11B/HSP90AB1/TRIB1/OGT/USP25/MDM2/USP13/TAF1/HSPA1A/MAPK9/KEAP1/GCLC/CHFR/COP1	44
GO:0030518	BP	GO:0030518	intracellular steroid hormone receptor signaling pathway	29/2789	115/18614	0.252173913043478	1.68302804495923	3.0844228834501	0.00276744781364981	0.02674909919724	0.0208856220192328	CALR/FOXP1/DDX17/PLPP1/NCOA4/UFL1/ARID1A/RBFOX2/NR3C1/NEDD4/ZBTB7A/UFM1/UBR5/CNOT2/DDRGK1/PIAS2/LATS1/ZMIZ1/STRN3/MED1/CLOCK/CNOT1/KDM1A/ZNF366/DAXX/YAP1/KMT2D/CALCOCO1/CNOT9	29
GO:0045445	BP	GO:0045445	myoblast differentiation	28/2789	110/18614	0.254545454545455	1.69885589491183	3.0861124883854	0.0028038522176699	0.0269973661216731	0.0210794681411284	ARID1B/LRRC8A/JAG1/PLCB1/PLEC/MEF2C/SMARCA2/REST/NOTCH1/MBNL1/ZFP36L1/DDX17/ITGB1/PBRM1/EPAS1/RBPJ/TCF7L2/ARID1A/SMARCC1/SOX4/SMARCC2/PRICKLE1/DLL1/BTG1/ARID2/NRAS/IGFBP3/SMARCD2	28
GO:0033002	BP	GO:0033002	muscle cell proliferation	54/2789	249/18614	0.216867469879518	1.4473901342192	2.98367280946692	0.0028046633965321	0.0269973661216731	0.0210794681411284	BMPR2/CALCRL/TGFBR2/SF1/CDH13/S1PR1/MEF2C/CFLAR/VGLL4/NOTCH1/FOXP1/PRKDC/NPR1/GNAI3/MMP2/SAV1/RBPJ/TCF7L2/SELENON/JUN/DNMT1/ITGA2/FOXC1/PIK3CA/BMP2/SMAD1/APOD/CX3CL1/PDGFD/EDN1/TGFBR3/GJA1/SKI/NF1/FOS/HBEGF/CDKN1A/IGF1R/ADAMTS1/PAXBP1/ARID2/EPHB1/DIPK2A/JARID2/NOS3/THBS1/TRIB1/YAP1/KPNA1/IGFBP3/RBM10/IGFBP5/TGFBR1/NAA35	54
GO:1902369	BP	GO:1902369	negative regulation of RNA catabolic process	23/2789	85/18614	0.270588235294118	1.80592664459115	3.12636422763418	0.00280628785412876	0.0269973661216731	0.0210794681411284	FUS/YBX3/DHX36/THRAP3/UPF3A/LRPPRC/TAF15/SECISBP2/FMR1/PAIP1/ZFP36/ZCCHC17/TENT2/TOB1/LARP4B/MAPKAPK2/TENT4B/DKC1/ANGEL2/RBM10/NBAS/TENT4A/NRDE2	23
GO:0045727	BP	GO:0045727	positive regulation of translation	34/2789	141/18614	0.24113475177305	1.60935183560543	3.04908514006939	0.00281895404823971	0.0270769111934663	0.0211415767112419	DNAJC3/PRKDC/EIF4G1/DDX3X/YBX3/PPP1R15A/DHX36/UPF3A/UHMK1/ITGA2/POLR2G/FMR1/EIF3D/USP16/SOX4/LARP4/YTHDF3/PAIP1/UPF3B/TOB1/LARP4B/THBS1/TRMT10C/TENT4B/METTL14/POLDIP3/EIF2B5/NIBAN1/FASTKD2/TENT4A/TRUB2/RPS6KB2/MRPS27/CTIF	34
GO:0060395	BP	GO:0060395	SMAD protein signal transduction	24/2789	90/18614	0.266666666666667	1.77975379466954	3.11294861530583	0.00283638810031008	0.0271596291346954	0.0212061626489582	BMPR2/SPTBN1/WWTR1/HIPK2/SMAD5/SMAD7/JUN/SMAD2/BMP2/SMAD1/LNPEP/ZMIZ1/SKI/FOS/SMAD3/TOB1/SMAD9/HEXA/BMP6/SMAD6/TGFBR1/NUP93/GDF11/RBM14	24
GO:2000106	BP	GO:2000106	regulation of leukocyte apoptotic process	24/2789	90/18614	0.266666666666667	1.77975379466954	3.11294861530583	0.00283638810031008	0.0271596291346954	0.0212061626489582	MEF2C/FOXP1/EFNA1/GAS6/LYN/SLC39A10/GIMAP8/ADAM17/LGALS3/ST6GAL1/KITLG/PRKD2/FNIP1/CXCL12/NF1/TSC22D3/KIFAP3/ST3GAL1/DOCK8/IRF7/BCL2L11/NOC2L/PIK3CB/CCL21	24
GO:0016236	BP	GO:0016236	macroautophagy	67/2789	322/18614	0.208074534161491	1.38870540655503	2.95378246019636	0.00284127807244461	0.0271642066646606	0.0212097367715831	SPTLC2/CALR/RB1CC1/KDR/LAMP2/RNF213/HUWE1/VPS13C/GNAI3/UFL1/WAC/NBR1/VPS35/VMP1/VPS36/VPS4B/FEZ2/ATP6V0E1/CALCOCO2/NEDD4/PIK3CA/UFM1/ATP2A2/DDRGK1/AUP1/ATP6V1A/RAB3GAP1/BAG3/TBC1D5/VPS13D/EXOC4/TBK1/HGS/PSEN1/GAA/SNX4/VPS37B/QSOX1/ATM/PIK3C2B/GABARAPL1/TSC2/SNX18/SNX14/ILRUN/RAB3GAP2/HTRA2/SEC22B/HTT/SPG11/MAPK8/STK3/OGT/PIKFYVE/VPS41/VHL/RAB33B/PLAA/ATP6V1H/ATG4B/LRBA/PIP4K2A/TMEM41B/ATG2B/STAM/…	67
GO:0010639	BP	GO:0010639	negative regulation of organelle organization	74/2789	362/18614	0.204419889502762	1.36431402768176	2.9385665825159	0.00287883631408541	0.0274396297888813	0.021424786378503	RDX/SPTBN1/SPTAN1/CDH5/TPR/TAOK1/KANK3/MYADM/DLC1/TJP1/SHANK3/RAD21/ODF2L/S1PR1/HDGFL3/APC/HUWE1/MAP4/ATRX/ADD1/SVIL/LIMA1/BAZ1B/CAMSAP2/XRN1/ZNF207/TMOD3/MAP1B/FEZ2/SSH1/ADD3/TERF1/PHLDB2/PIK3CA/WAPL/TBC1D4/TNKS2/ARHGAP28/DYRK1A/GSN/DYNC1LI1/F11R/ARFGEF1/CLU/PIK3R1/OPA1/NBN/CLASP1/ARHGEF2/ATM/TSC2/NAV3/DUSP1/HIP1R/PCID2/TENT4B/SEC22B/GNL3L/YAP1/BOK/TEN1/TMEM14A/MID1/HSPA1A/LMNA/NUBP1/BMERB1/STN1…	74
GO:0036294	BP	GO:0036294	cellular response to decreased oxygen levels	37/2789	157/18614	0.235668789808917	1.57287158605349	3.02612691799945	0.00288839219548548	0.0274396297888813	0.021424786378503	ROCK2/TMBIM6/AQP1/MALAT1/CFLAR/NOTCH1/RORA/ZFP36L1/CD34/NDRG1/HIPK2/EPAS1/RBPJ/NFE2L2/PTGIS/PRKAA1/CPEB4/EDN1/CBL/FOS/EPHA4/EEF2K/ERO1A/ATF2/PLK3/SLC29A1/EGR1/SLC9A1/HYOU1/MDM2/VHL/PMAIP1/LMNA/PIK3CB/JUND/PRKCE/MIEF1	37
GO:0006482	BP	GO:0006482	protein demethylation	11/2789	30/18614	0.366666666666667	2.44716146767061	3.33018688277892	0.00289236961718109	0.0274396297888813	0.021424786378503	JMJD1C/KDM5B/KDM1A/PHF2/KDM4B/KDM7A/KDM5C/RIOX2/KDM4A/PPME1/PHF8	11
GO:0008214	BP	GO:0008214	protein dealkylation	11/2789	30/18614	0.366666666666667	2.44716146767061	3.33018688277892	0.00289236961718109	0.0274396297888813	0.021424786378503	JMJD1C/KDM5B/KDM1A/PHF2/KDM4B/KDM7A/KDM5C/RIOX2/KDM4A/PPME1/PHF8	11
GO:0071480	BP	GO:0071480	cellular response to gamma radiation	11/2789	30/18614	0.366666666666667	2.44716146767061	3.33018688277892	0.00289236961718109	0.0274396297888813	0.021424786378503	TMEM109/HSPA5/CDKN1A/ZMPSTE24/ATM/KDM1A/EGR1/MAP3K20/YAP1/MDM2/ATR	11
GO:0035313	BP	GO:0035313	wound healing, spreading of epidermal cells	9/2789	22/18614	0.409090909090909	2.73030411682258	3.40903384228451	0.00292259316015328	0.0276411767850442	0.0215821537107608	ACVRL1/ITGA5/ITGB1/ADAM17/PHLDB2/RREB1/HBEGF/CLASP1/CLASP2	9
GO:0071636	BP	GO:0071636	positive regulation of transforming growth factor beta production	9/2789	22/18614	0.409090909090909	2.73030411682258	3.40903384228451	0.00292259316015328	0.0276411767850442	0.0215821537107608	ATP6AP2/CD46/CD34/CX3CL1/TNXB/ATF2/SMAD3/THBS1/FURIN	9
GO:0046426	BP	GO:0046426	negative regulation of receptor signaling pathway via JAK-STAT	10/2789	26/18614	0.384615384615385	2.56695258846568	3.35650102923909	0.00296962434640911	0.0279145821722225	0.0217956278742279	LEPROT/CAV1/PARP14/GGNBP2/SOCS3/SH2B3/SOCS2/PIBF1/HGS/VHL	10
GO:0072010	BP	GO:0072010	glomerular epithelium development	10/2789	26/18614	0.384615384615385	2.56695258846568	3.35650102923909	0.00296962434640911	0.0279145821722225	0.0217956278742279	PECAM1/IQGAP1/JAG1/PODXL/EDNRB/CD34/LAMB2/ASXL1/FOXC1/EXT1	10
GO:0098732	BP	GO:0098732	macromolecule deacylation	32/2789	131/18614	0.244274809160305	1.63030881954461	3.03922873388061	0.00297388000790564	0.0279145821722225	0.0217956278742279	ELK4/NIPBL/HDAC7/APLNR/TBL1XR1/MIER1/SFPQ/PRKAA1/C6orf89/DYRK1A/PRKD2/BAZ2A/SIN3A/GATAD2B/SMARCAD1/ABHD17B/RCOR1/CAMK2D/MBD3/AKAP8/SIN3B/ABHD16A/AKAP8L/SPRED2/BRMS1/ABHD13/NEK3/ING2/MTA1/TBL1X/RBM14/HDAC3	32
GO:0060324	BP	GO:0060324	face development	16/2789	52/18614	0.307692307692308	2.05356207077254	3.19381680229913	0.00297752052771855	0.0279145821722225	0.0217956278742279	ANKRD11/NIPBL/MMP2/CHD7/MAPK1/ASPH/PRICKLE1/ARID5B/SKI/RAB3GAP1/CLDN5/MSX1/RAF1/BRAF/CRISPLD1/HOXB3	16
GO:0046578	BP	GO:0046578	regulation of Ras protein signal transduction	42/2789	184/18614	0.228260869565217	1.52343055793724	2.99547640850118	0.00297821950539326	0.0279145821722225	0.0217956278742279	F2R/HEG1/NRP1/RDX/DLC1/NOTCH1/ITGB1/CRK/ARHGEF3/AKAP13/NET1/FLOT1/ROBO1/SHOC2/MCF2L/IQSEC1/KITLG/F11R/ARFGEF1/CBL/NF1/ARHGEF28/MYO9B/MAPKAP1/DENND4C/DAB2IP/ARHGEF2/RAF1/AUTS2/ARHGAP17/ARHGAP35/ADGRG1/ARFGEF2/OGT/F2RL3/BCR/SPRY2/STARD13/PIK3CB/GBF1/RASAL3/STARD8	42
GO:0045089	BP	GO:0045089	positive regulation of innate immune response	63/2789	300/18614	0.21	1.40155611330226	2.94358005034479	0.0029787039933653	0.0279145821722225	0.0217956278742279	HLA-E/CAV1/HLA-F/LAMP1/TRIM56/PRKDC/NECTIN2/RTN4/PUM1/DDX3X/APPL1/RPS6KA3/LYN/SFPQ/ERBIN/FYN/IRF1/CREBBP/ANKRD17/XIAP/DDX60/FLOT1/PUM2/PARP9/ZNFX1/HSPA1B/OTUD4/SIN3A/MED1/TBK1/NFKBIZ/DAB2IP/STAT5B/IFIH1/HSP90AA1/PELI1/OAS3/AP3B1/CYLD/MAPKAPK2/TIFA/TOMM70/NLRP1/HEXIM1/ITCH/RFTN1/RNF125/IRF7/TRIM5/PVR/OTULIN/AP1G1/PSPC1/MAP2K6/FCN3/CGAS/TSPAN6/HSPA1A/RAB11FIP2/PRKCE/OAS1/CLPB/RBM14	63
GO:0045663	BP	GO:0045663	positive regulation of myoblast differentiation	14/2789	43/18614	0.325581395348837	2.17295521442211	3.23264935662695	0.00298608543859345	0.027941228032553	0.0218164328876281	ARID1B/LRRC8A/PLCB1/MEF2C/SMARCA2/PBRM1/ARID1A/SMARCC1/SOX4/SMARCC2/BTG1/ARID2/IGFBP3/SMARCD2	14
GO:0031668	BP	GO:0031668	cellular response to extracellular stimulus	56/2789	261/18614	0.21455938697318	1.43198581180307	2.95050796148633	0.00303473308183156	0.0283533407964141	0.0221382093837948	ATP2B1/BMPR2/PLEC/LAMP2/KLF10/SLC38A2/HSPA5/EIF4G1/EIF2AK2/NUAK1/GAS6/LYN/NFE2L2/MAPK1/TRIM24/PDK4/TNRC6A/ADNP/PRKAA1/DNAJC15/CPEB4/FOXO1/PRKAG2/FNIP1/CBL/RXRA/SP1/MED1/FOS/CDKN1A/IGF1R/MAPKAP1/FOXO3/ATF2/STK24/FADS1/XBP1/XPR1/PIK3C2B/GABARAPL1/ARHGAP35/RICTOR/MAPK8/PPM1D/RNF167/HSPA8/VPS41/PMAIP1/RXRB/VCAM1/KIF26A/RRAGC/SREBF2/PRKAG1/MN1/PRKAB2	56
GO:0007159	BP	GO:0007159	leukocyte cell-cell adhesion	83/2789	415/18614	0.2	1.33481534600215	2.89578442314575	0.00314390443216317	0.0293288175588312	0.0228998589181646	IL6ST/HLA-A/HLA-E/PECAM1/CAV1/TGFBR2/ARID1B/ROCK1/WNK1/YES1/ITGA5/CD46/SMARCA2/B2M/HSPH1/ITGB1/PBRM1/JAM2/MSN/NFAT5/LYN/EFNB2/NDFIP1/MIA3/ARID1A/FYN/IRF1/SMAD7/SMARCC1/KLF4/DLG1/NT5E/LGALS3/ZBTB16/CD47/PIK3CA/KITLG/SOX4/GOLPH3/MDK/F11R/RC3H1/NRARP/SMARCC2/ZMIZ1/AP3D1/CXCL12/ZBTB1/CD81/HES1/NKAP/ICAM1/NFKBIZ/FOXO3/SELE/ARID2/STAT5B/CD276/PELI1/EXT1/AP3B1/XBP1/DUSP3/CD55/DOCK8/ITCH/SLC4A2/CBFB/IL4R…	83
GO:0006476	BP	GO:0006476	protein deacetylation	29/2789	116/18614	0.25	1.66851918250269	3.03208287073793	0.00317233653721441	0.0295492829949003	0.0230719977155159	ELK4/NIPBL/HDAC7/APLNR/TBL1XR1/MIER1/SFPQ/PRKAA1/C6orf89/DYRK1A/PRKD2/BAZ2A/SIN3A/GATAD2B/SMARCAD1/RCOR1/CAMK2D/MBD3/AKAP8/SIN3B/AKAP8L/SPRED2/BRMS1/NEK3/ING2/MTA1/TBL1X/RBM14/HDAC3	29
GO:2001252	BP	GO:2001252	positive regulation of chromosome organization	28/2789	111/18614	0.252252252252252	1.68355088684956	3.03229781191689	0.00322440741478926	0.0298450766718299	0.0233029525931541	TPR/RAD21/YY1/ATRX/MPHOSPH8/DHX36/PPP1R10/ATF7IP/NUMA1/TASOR/MAPK1/RESF1/DNMT1/TERF1/TNKS2/SIN3A/HMBOX1/NBN/INO80D/SLF2/ATM/INO80/DKC1/RUVBL2/MRE11/INO80E/ATR/SLF1	28
GO:0001706	BP	GO:0001706	endoderm formation	17/2789	57/18614	0.298245614035088	1.99051411245935	3.14416115614889	0.00322617168325413	0.0298450766718299	0.0233029525931541	LAMB1/ITGA5/SOX7/SETD2/MMP2/COL4A2/MMP15/MMP14/SMAD2/CTR9/DUSP1/DUSP5/SOX17/COL8A1/PAF1/DUSP4/COL12A1	17
GO:0034332	BP	GO:0034332	adherens junction organization	17/2789	57/18614	0.298245614035088	1.99051411245935	3.14416115614889	0.00322617168325413	0.0298450766718299	0.0233029525931541	RDX/ADAM10/CDH5/TJP1/PLEC/CDH13/RAMP2/NUMB/ADD1/JAM3/EFNB2/SMAD7/HIPK1/PIP5K1C/EPHA4/BMP6/FER	17
GO:0043666	BP	GO:0043666	regulation of phosphoprotein phosphatase activity	17/2789	57/18614	0.298245614035088	1.99051411245935	3.14416115614889	0.00322617168325413	0.0298450766718299	0.0233029525931541	ROCK2/HSP90B1/ROCK1/PPP1R12A/PPP1R15A/NUAK1/SLC39A10/LGALS3/PPP6R3/PPP1R15B/ITGA1/MGAT5/HSP90AB1/HTT/PTPA/PPP6R1/RCAN1	17
GO:2000113	BP	GO:2000113	negative regulation of cellular macromolecule biosynthetic process	63/2789	301/18614	0.209302325581395	1.39689978069993	2.91437172994094	0.00322832890424537	0.0298450766718299	0.0233029525931541	ROCK2/CALR/TPR/ITM2A/ROCK1/DDX6/ZFP36L2/TNRC6B/EIF4G1/EIF2AK2/ZFP36L1/PUM1/DDX3X/CNOT6L/ITM2B/DHX36/XRN1/CELF1/CAPRIN1/PURA/POLR2G/BTG2/GIGYF2/TNRC6A/TUT4/AGO2/FMR1/TIA1/CNOT2/CPEB4/RC3H1/EIF4EBP2/DIS3/CNOT4/YTHDF3/BACE2/HBEGF/PAIP1/ZFP36/CNOT8/AGO3/SAMD4B/PNPT1/DCP1A/TNRC6C/TOB1/CNOT1/TENT4B/METTL14/AGO4/UPF1/DIS3L2/FTO/CNOT6/RNF139/EXOSC7/PATL1/CNOT9/IGFBP5/DAPK1/TENT4A/SHMT2/NHLRC3	63
GO:1901796	BP	GO:1901796	regulation of signal transduction by p53 class mediator	27/2789	106/18614	0.254716981132075	1.70000067651217	3.0341163685095	0.00326680750675048	0.0301555229671105	0.0235453481943177	PTTG1IP/HIPK2/NUAK1/KAT6A/TRIM24/SOX4/DYRK1A/SNAI1/SGK1/ZMPSTE24/MSX1/PLK3/ATM/HEXIM1/KDM1A/PAK1IP1/DYRK2/DYRK3/MAP2K6/SPRED2/MDM2/PMAIP1/TAF1/ING4/ING2/ATR/BOP1	27
GO:0008625	BP	GO:0008625	extrinsic apoptotic signaling pathway via death domain receptors	23/2789	86/18614	0.267441860465116	1.78492749756102	3.062845461111	0.00329809134254782	0.0303789962691535	0.0237198355250291	TIMP3/CFLAR/DDX3X/SP100/SKIL/LGALS3/CASP10/NF1/BAG3/PIK3R1/ICAM1/TNFRSF10B/DELE1/DAB2IP/ARHGEF2/NOS3/RAF1/THBS1/STK3/DAXX/PMAIP1/DAPK1/SERPINE1	23
GO:0070316	BP	GO:0070316	regulation of G0 to G1 transition	13/2789	39/18614	0.333333333333333	2.22469224333692	3.21407084993131	0.00330088492838456	0.0303789962691535	0.0237198355250291	ARID1B/SMARCA2/PBRM1/ARID1A/SMARCC1/SMARCC2/MED1/CCN2/DAB2IP/ARID2/DPF2/RRM1/SMARCD2	13
GO:0045807	BP	GO:0045807	positive regulation of endocytosis	25/2789	96/18614	0.260416666666667	1.73804081510697	3.04354370755127	0.00331476595909153	0.0304612149404874	0.0237840316342043	B2M/ANO6/APPL1/RAB21/MIB1/ITGA2/FLOT1/FMR1/INSR/DLL1/CBL/CLU/TBC1D5/EEF2K/SELE/AHI1/BICD1/SCYL2/ANKFY1/GATA2/TOR1A/ATAD1/CCL21/SERPINE1/SYNJ1	25
GO:2000181	BP	GO:2000181	negative regulation of blood vessel morphogenesis	36/2789	153/18614	0.235294117647059	1.57037099529665	2.97396684988205	0.00335507021869047	0.0306998294528612	0.0239703411796957	ROCK2/PTPRM/TIE1/ROCK1/SLC12A2/HSPG2/ATP2B4/TEK/NPR1/ECSCR/COL4A2/KLF2/SEMA6A/KLF4/ADAMTS9/HHEX/FOXC1/STAB1/SYNJ2BP/EPHA2/NF1/SPARC/ADAMTS1/HGS/EPN2/PLK2/CLDN5/DAB2IP/ATF2/THBS1/MECP2/SPRY2/PIK3CB/SPINK5/ANGPT2/SERPINE1	36
GO:0007568	BP	GO:0007568	aging	39/2789	169/18614	0.230769230769231	1.54017155307941	2.96139486026169	0.00335815250915236	0.0306998294528612	0.0239703411796957	MT-ND4/MT-ATP6/ATP2B1/MT-CO1/RPN2/TGFBR2/CANX/SLC12A2/EDNRB/SEC63/HYAL2/MMP2/COL4A2/NFE2L2/GNA11/DAG1/APOD/CX3CL1/EDN1/SIN3A/FOS/IGF1R/CCN2/CAT/TNFRSF1B/MBD3/HTRA2/AMFR/CASP2/EIF2B5/TPRA1/GCLM/VCAM1/LONP1/ADM/JUND/GCLC/IGFBP5/ASS1	39
GO:0031648	BP	GO:0031648	protein destabilization	15/2789	48/18614	0.3125	2.08564897812836	3.16163302960762	0.00336566264100719	0.0306998294528612	0.0239703411796957	PRKDC/DAZAP2/VPS35/CREBBP/FBXL3/BMP2/GSN/FBXW7/DERL1/CTSH/SOX17/HTT/MDM2/RNF139/CHFR	15
GO:0048538	BP	GO:0048538	thymus development	15/2789	48/18614	0.3125	2.08564897812836	3.16163302960762	0.00336566264100719	0.0306998294528612	0.0239703411796957	MAPK1/ASXL1/PBX1/ZBTB1/HES1/PSEN1/ZMPSTE24/JARID2/ATM/RAF1/BRAF/BCL2L11/CRKL/MAFB/TGFBR1	15
GO:0060976	BP	GO:0060976	coronary vasculature development	15/2789	48/18614	0.3125	2.08564897812836	3.16163302960762	0.00336566264100719	0.0306998294528612	0.0239703411796957	NRP1/PLXND1/NOTCH1/SETD2/APLNR/NDST1/TGFBR3/PRICKLE1/ARID2/ADAMTS6/CNTRL/SMAD6/DCTN5/SEC24B/TGFBR1	15
GO:0018108	BP	GO:0018108	peptidyl-tyrosine phosphorylation	75/2789	370/18614	0.202702702702703	1.3528533912184	2.87803262302965	0.00339352914005854	0.030908223247545	0.0241330544731351	IL6ST/APP/FLT1/NRP1/FGFR1/PECAM1/CAV1/TIE1/PARP14/PLPP3/KDR/YES1/ITGA5/TEK/EPHB4/EFNA1/EIF2AK2/HYAL2/GGNBP2/SOCS3/CLK1/SH2B3/HIPK2/GAS6/PEAK1/BAZ1B/LYN/HIPK3/NEDD9/JAK1/ADAM17/FYN/ABI2/HIPK1/ADNP/PARP9/DSTYK/INSR/KITLG/DYRK1A/PDGFD/CAMKK2/FBXW7/CBL/EPHA2/FLT4/HBEGF/CD81/HES1/PIBF1/ABI1/IGF1R/EPHA4/IBTK/PSEN1/SOCS4/ARHGEF2/EPHB1/PTPN4/BMP6/RICTOR/DYRK2/DYRK3/CLK4/FER/SCYL1/BCR/MAP2K6/ACVR1/LONP1/R…	75
GO:0032481	BP	GO:0032481	positive regulation of type I interferon production	18/2789	62/18614	0.290322580645161	1.93763517968054	3.10452353783647	0.00342726598257985	0.0311693894457078	0.024336972311968	ZBTB20/TRIM56/G3BP1/DDX3X/SETD2/DHX36/IRF1/OAS2/FLOT1/TBK1/IFIH1/HSP90AA1/OAS3/TOMM70/IRF7/DHX33/CGAS/OAS1	18
GO:0035303	BP	GO:0035303	regulation of dephosphorylation	31/2789	127/18614	0.244094488188976	1.62910534354593	2.98643179309243	0.0034629471470156	0.0313549493884927	0.0244818569975545	ROCK2/HSP90B1/CDH5/DLC1/IQGAP1/ROCK1/PPP1R12A/MEF2C/PPP1R15A/NUAK1/PPP2R5A/SLC39A10/NPNT/ITGA2/LGALS3/PPP6R3/PPP1R15B/ITGA1/BMP2/ANKLE2/SPPL3/PPP1R16B/MTMR9/SMAD3/MGAT5/HSP90AB1/HTT/PTPA/PPP6R1/RCAN1/MTMR4	31
GO:0035601	BP	GO:0035601	protein deacylation	31/2789	127/18614	0.244094488188976	1.62910534354593	2.98643179309243	0.0034629471470156	0.0313549493884927	0.0244818569975545	ELK4/NIPBL/HDAC7/APLNR/TBL1XR1/MIER1/SFPQ/PRKAA1/C6orf89/DYRK1A/PRKD2/BAZ2A/SIN3A/GATAD2B/SMARCAD1/ABHD17B/RCOR1/CAMK2D/MBD3/AKAP8/SIN3B/AKAP8L/SPRED2/BRMS1/ABHD13/NEK3/ING2/MTA1/TBL1X/RBM14/HDAC3	31
GO:0090288	BP	GO:0090288	negative regulation of cellular response to growth factor stimulus	31/2789	127/18614	0.244094488188976	1.62910534354593	2.98643179309243	0.0034629471470156	0.0313549493884927	0.0244818569975545	MMRN2/FBN1/CRIM1/ATP2B4/CFLAR/NOTCH1/HTRA1/SMURF2/SULF2/HIPK2/SEMA6A/ADGRA2/SKIL/SMAD7/HHEX/NEDD4/SKI/TRIM33/HGS/EPN2/DAB2IP/CASK/TOB1/THBS1/NBL1/PPM1A/SMAD6/SPRY2/PIK3CB/PTPN1/TWSG1	31
GO:0006979	BP	GO:0006979	response to oxidative stress	86/2789	434/18614	0.19815668202765	1.32251290041688	2.85401073771815	0.00349936163047636	0.0316381344476401	0.0247029671016084	MT-ND3/APP/MT-ND5/MT-CO1/AQP1/REST/FOXP1/PXDN/PSIP1/HYAL2/CAPN2/TXNIP/ARL6IP5/NCOA7/EPAS1/MCL1/MMP2/CRK/SFPQ/RHOB/KLF2/FYN/SELENON/SETX/NET1/JUN/NFE2L2/OXR1/MAPK1/MSRB3/MMP14/PRKAA1/PPP1R15B/BAG5/PXN/ATP2A2/HSPA1B/APOD/PDGFD/EDN1/PTPRK/CAMKK2/FBXW7/PCGF2/FOXO1/SIN3A/BTG1/SP1/FOS/MCTP1/PSEN1/PNPT1/MAPKAP1/FOXO3/CAT/ERO1A/STX2/ATF2/PRDX3/STK24/PLK3/AGAP3/NOS3/NAPRT/SPHK1/MT-ND6/HTRA2/TOR1A/MAPK8/ER…	86
GO:0071674	BP	GO:0071674	mononuclear cell migration	45/2789	202/18614	0.222772277227723	1.48679927153705	2.92035540345935	0.00354922607347849	0.0320419133935587	0.0250182365759782	APP/FLT1/ADAM10/PECAM1/CALR/WNK1/SLC12A2/PLCB1/PLEC/S1PR1/ANO6/JAM2/MSN/GAS6/CRK/LYN/NEDD9/MIA3/ADAM17/MAPK1/LRCH1/LGALS3/CD47/APOD/CX3CL1/MDK/PDGFD/CD99/F11R/CXCL12/EXT1/MOSPD2/SPNS2/THBS1/DOCK8/DUSP1/CD99L2/NBL1/CRKL/CMKLR1/CCL21/SLC8B1/SERPINE1/IL27RA/CXCL16	45
GO:0031453	BP	GO:0031453	positive regulation of heterochromatin formation	7/2789	15/18614	0.466666666666667	3.11456914067169	3.43940492447848	0.00356779216488448	0.0321153455543768	0.0250755722022583	TPR/MPHOSPH8/ATF7IP/TASOR/RESF1/DNMT1/SIN3A	7
GO:0120263	BP	GO:0120263	positive regulation of heterochromatin organization	7/2789	15/18614	0.466666666666667	3.11456914067169	3.43940492447848	0.00356779216488448	0.0321153455543768	0.0250755722022583	TPR/MPHOSPH8/ATF7IP/TASOR/RESF1/DNMT1/SIN3A	7
GO:0002683	BP	GO:0002683	negative regulation of immune system process	95/2789	487/18614	0.195071868583162	1.3019246187906	2.83439665195086	0.00360681787136352	0.0323865498025105	0.0252873277225008	ADGRF5/HLA-A/HLA-E/TMBIM6/FBN1/HLA-B/PARP14/HLA-F/YES1/PLCB1/CD46/AHR/CD59/A2M/GRN/BST2/CRK/APPL1/LYN/ADAR/ERBIN/NDFIP1/MIA3/FYN/IRF1/SMAD7/DLG1/LRCH1/LGALS3/IL33/DGKZ/CD47/KITLG/OTUD4/APOD/CX3CL1/PLCG1/MDK/SAMHD1/RC3H1/NRARP/FBXW7/HSPA9/DLL1/GBP1/CXCL12/NF1/YTHDF3/TSC22D3/PIBF1/PIK3R1/CDK6/LDLR/PLK2/DAB2IP/SYT11/PELI1/CUL4A/OAS3/ATM/ZBTB46/DUSP3/CD55/THBS1/TRIB1/DUSP1/NR1H2/ITCH/GATA2/LYAR/FURIN…	95
GO:0033146	BP	GO:0033146	regulation of intracellular estrogen receptor signaling pathway	12/2789	35/18614	0.342857142857143	2.28825487886083	3.20247123216443	0.00360844131306191	0.0323865498025105	0.0252873277225008	UFL1/UFM1/CNOT2/DDRGK1/LATS1/STRN3/MED1/CNOT1/ZNF366/YAP1/KMT2D/CNOT9	12
GO:0002520	BP	GO:0002520	immune system development	44/2789	197/18614	0.223350253807107	1.49065673157601	2.90644438437994	0.00371257915360481	0.0332727072034131	0.0259792369486144	HLA-E/HLA-B/TGFBR2/KMT2A/YY1/PRKDC/LYN/ADAR/NDFIP1/RO60/ADAM17/MAPK1/ASXL1/PBX1/SAMHD1/RC3H1/LRP5/ZBTB1/SUPT6H/HES1/NBN/RNF168/NFKBIZ/PSEN1/ZMPSTE24/STAT5B/SMAD3/JARID2/MSH6/ATM/RAF1/CACNA1C/SPNS2/ITCH/PCID2/BRAF/MCM3AP/BCL2L11/THOC1/CRKL/MAFB/TGFBR1/SHLD2/IL27RA	44
GO:0031669	BP	GO:0031669	cellular response to nutrient levels	50/2789	230/18614	0.217391304347826	1.45088624565451	2.88849410865237	0.00372650799836889	0.0333489967237751	0.0260388035932538	ATP2B1/BMPR2/LAMP2/KLF10/SLC38A2/HSPA5/EIF4G1/EIF2AK2/NUAK1/GAS6/NFE2L2/MAPK1/TRIM24/PDK4/TNRC6A/PRKAA1/DNAJC15/CPEB4/FOXO1/PRKAG2/FNIP1/CBL/RXRA/SP1/MED1/FOS/CDKN1A/IGF1R/MAPKAP1/FOXO3/ATF2/STK24/FADS1/XBP1/XPR1/PIK3C2B/GABARAPL1/RICTOR/MAPK8/PPM1D/RNF167/HSPA8/VPS41/PMAIP1/RXRB/RRAGC/SREBF2/PRKAG1/MN1/PRKAB2	50
GO:1901654	BP	GO:1901654	response to ketone	46/2789	208/18614	0.221153846153846	1.47599773836776	2.89812714274157	0.00373642381116384	0.0333742636821633	0.0260585319638648	ATP2B1/ROCK2/CAV1/CALR/ADAM15/AQP1/CFLAR/AHR/FOXP1/A2M/TXNIP/CREB1/MSN/GAS6/NCOA4/GNB1/XRN1/KLF2/USP8/KLF9/NR3C1/PRKAA1/IGFBP7/PIK3CA/GOLPH3/FOSB/EDN1/TGFBR3/CBL/GNAI1/SIN3A/SP1/FOS/PLAT/IGF1R/SGK1/ABHD2/THBS1/POR/AKAP8/TBXA2R/YAP1/PRKCE/CCL21/ADCY1/ASS1	46
GO:0043523	BP	GO:0043523	regulation of neuron apoptotic process	48/2789	219/18614	0.219178082191781	1.46281133808455	2.89225604652161	0.00374017247696812	0.0333742636821633	0.0260585319638648	IL6ST/F2R/NRP1/TMBIM4/ROCK1/KDR/MEF2C/PLXND1/GRN/HIPK2/MCL1/MAP3K11/JUN/OXR1/NES/NR3C1/BTG2/ADNP/PIK3CA/ITGA1/SRPK2/CPEB4/CX3CL1/MDK/WFS1/FBXW7/RASA1/STXBP1/NF1/PSEN1/FOXO3/ATF2/ATM/CLN8/BRAF/UNC5B/CASP2/GBE1/MECP2/BCL2L11/PRKCI/HYOU1/BOK/GCLM/AKT1S1/GCLC/IL27RA/LANCL1	48
GO:1901343	BP	GO:1901343	negative regulation of vasculature development	36/2789	154/18614	0.233766233766234	1.56017378104148	2.93040654959122	0.00376066403907877	0.0335085506347439	0.0261633828417591	ROCK2/PTPRM/TIE1/ROCK1/SLC12A2/HSPG2/ATP2B4/TEK/NPR1/ECSCR/COL4A2/KLF2/SEMA6A/KLF4/ADAMTS9/HHEX/FOXC1/STAB1/SYNJ2BP/EPHA2/NF1/SPARC/ADAMTS1/HGS/EPN2/PLK2/CLDN5/DAB2IP/ATF2/THBS1/MECP2/SPRY2/PIK3CB/SPINK5/ANGPT2/SERPINE1	36
GO:0045927	BP	GO:0045927	positive regulation of growth	55/2789	258/18614	0.213178294573643	1.42276829515733	2.87067366744586	0.00379045162099879	0.0337251598706497	0.0263325107287823	MACF1/BMPR2/NRP1/ADAM10/TGFBR2/GOLGA4/PLCB1/NIPBL/MEF2C/NOTCH1/PAFAH1B1/EIF4G1/DDX3X/CSNK2A1/CREB1/YBX3/AGRN/RPS6KA3/ITSN2/CHD7/RBPJ/ADAM17/SMAD7/MAP1B/USP47/ADNP/MMP14/INSR/TEAD1/PPIB/WFS1/EDN1/TGFBR3/DLL1/CXCL12/IST1/HBEGF/RUFY3/MAPKAP1/STAT5B/SPHK1/RICTOR/INO80/RFTN1/DERL2/SLC9A1/YAP1/PLAA/EXTL3/TGFBR1/BRAT1/SLC23A2/CXCL16/IGF2/SLC25A33	55
GO:0016571	BP	GO:0016571	histone methylation	32/2789	133/18614	0.240601503759398	1.6057928974462	2.94339027491624	0.00381731677072297	0.033866310313172	0.026442720600473	BOD1L1/ARID4B/KMT2A/ASH1L/KANSL1/KMT2C/ARID4A/SETD2/WDR82/MLLT6/BAZ2A/PHF20/SETD7/RLF/NFKBIZ/PAXBP1/CTR9/AUTS2/IWS1/KDM1A/RNF20/PAF1/MECP2/OGT/MTHFR/KMT2D/LMNA/KANSL2/RBBP5/HCFC2/BCOR/PHF1	32
GO:2000779	BP	GO:2000779	regulation of double-strand break repair	32/2789	133/18614	0.240601503759398	1.6057928974462	2.94339027491624	0.00381731677072297	0.033866310313172	0.026442720600473	FUS/ARID1B/EPC1/SMARCA2/PRKDC/PBRM1/SETD2/ACTR2/ARID1A/SMARCC1/SMCHD1/POGZ/UBR5/PPP4C/SMARCC2/ING3/ARID2/FBH1/SLF2/WDR48/TRRAP/KDM1A/EPC2/RUVBL2/CGAS/DPF2/ATR/TFIP11/SHLD2/SLF1/MBTD1/SMARCD2	32
GO:0006446	BP	GO:0006446	regulation of translational initiation	22/2789	82/18614	0.268292682926829	1.79060595195411	3.01207961163491	0.00383580390497053	0.0339481446316022	0.0265066166079733	TPR/DNAJC3/EIF4G1/EIF2AK2/EIF5B/DDX3X/PPP1R15A/UHMK1/POLR2G/BZW1/EIF3B/AGO2/PPP1R15B/FMR1/EIF4EBP2/YTHDF3/BZW2/PAIP1/MTIF2/EIF2B5/RPS6KB2/CTIF	22
GO:0042147	BP	GO:0042147	retrograde transport, endosome to Golgi	25/2789	97/18614	0.257731958762887	1.72012286855947	2.98516089013673	0.00384308215173408	0.0339481446316022	0.0265066166079733	GCC2/SPAG9/ERC1/TMEM87A/RAB6A/CLTC/VPS35/SLC66A2/EVI5/STX16/DENND5A/TBC1D5/TBC1D23/TMEM87B/VPS51/ANKFY1/CLN5/TRIM27/PIKFYVE/GOLT1B/TBC1D10B/RHOBTB3/GBF1/RBSN/UBE2O	25
GO:0099175	BP	GO:0099175	regulation of postsynapse organization	25/2789	97/18614	0.257731958762887	1.72012286855947	2.98516089013673	0.00384308215173408	0.0339481446316022	0.0265066166079733	ADAM10/ASAP1/SHANK3/NRP2/PDLIM5/PAFAH1B1/EFNA1/ARHGEF15/DHX36/NEDD9/CAPRIN1/SEMA3F/FYN/VPS35/ABI2/TANC1/TANC2/DNM3/NF1/ABHD17B/EPHA4/PSEN1/EEF2K/HSPA8/SIPA1L1	25
GO:0048568	BP	GO:0048568	embryonic organ development	89/2789	453/18614	0.196467991169978	1.31124244805951	2.81539043516509	0.00386060266855915	0.0339737051898392	0.026526574220527	FBN1/ENG/NR2F2/ECE1/TGFBR2/ZEB1/KDR/KMT2A/HECTD1/NIPBL/MEF2C/NOTCH1/EFNA1/ZFP36L1/A2M/GGNBP2/MYO6/BPTF/SOCS3/SETD2/APLNR/SH2B3/HIPK2/EPAS1/RBBP6/PHACTR4/CHD7/RBPJ/PCDH12/MIB1/MAPK1/NES/DLG1/BIRC6/SP3/HIPK1/COL18A1/FOXC1/MMP14/SMAD2/PBX1/SLC39A1/TEAD1/KITLG/CEP290/SNAI1/CDC40/NDST1/EDN1/PCGF2/PRICKLE1/DLL1/EPHA2/MED1/HES1/PSEN1/MSX1/ARID2/TBC1D23/SMAD3/WDR48/AHI1/TSHZ1/SOX17/CCN1/MBD3/JUNB/GATA2/S…	89
GO:0055017	BP	GO:0055017	cardiac muscle tissue growth	24/2789	92/18614	0.260869565217391	1.74106349478541	2.99134139152631	0.00386159601170942	0.0339737051898392	0.026526574220527	HEG1/TGFBR2/S1PR1/MEF2C/VGLL4/NOTCH1/FOXP1/PDLIM5/YY1/SORBS2/SAV1/RBPJ/AKAP13/FOXC1/SMAD1/EDN1/TGFBR3/SKI/ARID2/DIPK2A/JARID2/TOMM70/YAP1/TGFBR1	24
GO:0043123	BP	GO:0043123	positive regulation of I-kappaB kinase/NF-kappaB signaling	43/2789	192/18614	0.223958333333333	1.49471510099199	2.8926639224789	0.0038820418109266	0.0339737051898392	0.026526574220527	TNFSF10/MTDH/F2R/SLC44A2/CFLAR/BST2/BRD4/DHX36/MIER1/NDFIP1/VAPA/AKAP13/FYN/ZDHHC17/ANKRD17/TRIM8/APOL3/CX3CL1/TRIM25/GJA1/DHX15/ATP2C1/CASP10/TMEM9B/TNFRSF10B/TBK1/PLK2/PELI1/MAP3K3/TIFA/TRIM5/NDFIP2/WLS/PPM1A/PPP5C/TAB2/GOLT1B/TRIM22/TSPAN6/IFIT5/PRKCE/CCL21/JMJD8	43
GO:0014044	BP	GO:0014044	Schwann cell development	11/2789	31/18614	0.354838709677419	2.36822077516511	3.20066116522337	0.00388460101569705	0.0339737051898392	0.026526574220527	PLEC/NDRG1/DICER1/LAMB2/DAG1/ARHGEF10/SKI/NF1/SLC25A46/ADGRG6/ITGB4	11
GO:0048873	BP	GO:0048873	homeostasis of number of cells within a tissue	11/2789	31/18614	0.354838709677419	2.36822077516511	3.20066116522337	0.00388460101569705	0.0339737051898392	0.026526574220527	F2R/KMT2A/NOTCH1/AKT3/XIAP/GIGYF2/LIPA/NFKBIZ/NOS3/GATA2/FH	11
GO:0060325	BP	GO:0060325	face morphogenesis	11/2789	31/18614	0.354838709677419	2.36822077516511	3.20066116522337	0.00388460101569705	0.0339737051898392	0.026526574220527	ANKRD11/NIPBL/MMP2/ASPH/PRICKLE1/ARID5B/SKI/RAB3GAP1/CLDN5/MSX1/CRISPLD1	11
GO:0070293	BP	GO:0070293	renal absorption	11/2789	31/18614	0.354838709677419	2.36822077516511	3.20066116522337	0.00388460101569705	0.0339737051898392	0.026526574220527	AQP1/EDNRB/HYAL2/GAS6/MLLT6/GSN/EDN1/MAGED2/SGK1/KIRREL1/KLHL3	11
GO:0045637	BP	GO:0045637	regulation of myeloid cell differentiation	47/2789	214/18614	0.219626168224299	1.46580189864722	2.87713219013669	0.0039214163658246	0.0341570282430846	0.0266697123490024	FBN1/STAT3/JAG1/MEF2C/FOXP1/KLF10/PRKDC/B2M/ZFP36L1/CREB1/LYN/NEDD9/NDFIP1/KLF13/PURB/ZBTB16/ACIN1/HSPA1B/KITLG/GABPA/FBXW7/HSPA9/DLL1/CNOT4/NF1/PRXL2A/MED1/FOS/FAM210B/ZFP36/PIK3R1/CDK6/FOXO3/STAT5B/CTR9/CUL4A/RCOR1/ZBTB46/TRIB1/GATA2/PAF1/IRF7/HSPA1A/MAFB/PIAS3/TMEM64/ACVR2A	47
GO:1901888	BP	GO:1901888	regulation of cell junction assembly	47/2789	214/18614	0.219626168224299	1.46580189864722	2.87713219013669	0.0039214163658246	0.0341570282430846	0.0266697123490024	APP/MACF1/NRP1/MYCBP2/ROCK2/CAV1/DLC1/TJP1/ROCK1/ACVRL1/KDR/LIMCH1/MEF2C/TEK/SLK/PDLIM5/CLSTN1/EIF4G1/PRKCH/ARHGEF15/PTPRA/APLNR/FLRT2/PEAK1/AGRN/VPS35/FLOT1/ADNP/MMP14/PHLDB2/RAP2A/SNAI1/APOD/CORO1C/F11R/EPHA2/CLASP1/EEF2K/CLDN5/EPHB1/SMAD3/DUSP3/THBS1/OGT/SLC9A1/CLASP2/CLSTN3	47
GO:0008286	BP	GO:0008286	insulin receptor signaling pathway	31/2789	128/18614	0.2421875	1.61637795804948	2.93759010535033	0.00392775312588986	0.0341570282430846	0.0266697123490024	PIK3C2A/ZNF106/APC/PTPRA/PHIP/PTPRE/SOCS3/APPL1/OSBPL8/SMARCC1/MAPK1/PDK4/PRKAA1/PIK3CA/INSR/EIF4EBP2/FOXO1/BCAR1/PIK3R1/IGF1R/RAF1/TSC2/OGT/BCAR3/FER/LONP1/SLC39A14/PTPN1/PIP4K2A/SIK2/IGF2	31
GO:1904375	BP	GO:1904375	regulation of protein localization to cell periphery	31/2789	128/18614	0.2421875	1.61637795804948	2.93759010535033	0.00392775312588986	0.0341570282430846	0.0266697123490024	ADAM10/SPTBN1/HECTD1/ATP2B4/TMEM59/NUMB/PRKCH/EPB41L2/ITGB1/RAMP3/PPP2R5A/APPL1/ACSL3/CLTC/NUMA1/DLG1/LGALS3/MMP14/DAG1/ATP2C1/GBP1/GNAI1/EPHA2/PGRMC1/PIK3R1/OGT/NETO2/STX3/PRKCI/PTPN9/PRKCE	31
GO:0051604	BP	GO:0051604	protein maturation	68/2789	332/18614	0.204819277108434	1.36697957120702	2.8324331258189	0.003948489693452	0.0342889295382002	0.0267727005122044	ADAM10/SERPINH1/ECE1/CALR/TSPAN14/GLG1/ATP6AP2/CPD/SPCS3/RASAL2/PRCP/YME1L1/SPCS2/CAPN2/APH1A/THBD/HM13/ADAM17/DNAJB11/CREBBP/ASPH/XIAP/MMP14/MBTPS1/TSPAN5/SOX4/SPG7/GSN/MYH9/WFS1/LONP2/BACE2/SPPL3/CTSH/PLAT/NAA15/NCSTN/PSEN1/ZMPSTE24/ERO1A/CASP7/PMPCB/THBS1/NAA50/LMF2/HTRA2/FURIN/CLN5/BMP1/CASP2/ADAM19/OGT/CPM/NAA16/PMPCA/NAA30/CPXM2/MMP16/RNF139/GALNT2/PITRM1/SLC30A6/MAFB/XPNPEP3/PISD/SERPINE1/…	68
GO:0003184	BP	GO:0003184	pulmonary valve morphogenesis	8/2789	19/18614	0.421052631578947	2.81013757053084	3.3139875926179	0.00403568882095511	0.0347531088257278	0.0271351304047766	JAG1/NOTCH1/ROBO1/SMAD2/ADAMTS5/NOS3/SMAD6/NFATC1	8
GO:0035338	BP	GO:0035338	long-chain fatty-acyl-CoA biosynthetic process	8/2789	19/18614	0.421052631578947	2.81013757053084	3.3139875926179	0.00403568882095511	0.0347531088257278	0.0271351304047766	HSD17B12/ACSL3/ELOVL1/ELOVL5/ACSL4/HACD2/ACSL5/ACSF3	8
GO:0035728	BP	GO:0035728	response to hepatocyte growth factor	8/2789	19/18614	0.421052631578947	2.81013757053084	3.3139875926179	0.00403568882095511	0.0347531088257278	0.0271351304047766	NRP1/CREB1/CRK/APPL1/BCAR1/MED1/GCLM/GCLC	8
GO:0043984	BP	GO:0043984	histone H4-K16 acetylation	8/2789	19/18614	0.421052631578947	2.81013757053084	3.3139875926179	0.00403568882095511	0.0347531088257278	0.0271351304047766	KANSL1/MSL1/PHF20/ZMPSTE24/AUTS2/MSL2/OGT/KANSL2	8
GO:0090308	BP	GO:0090308	regulation of DNA methylation-dependent heterochromatin formation	8/2789	19/18614	0.421052631578947	2.81013757053084	3.3139875926179	0.00403568882095511	0.0347531088257278	0.0271351304047766	MPHOSPH8/ATF7IP/TASOR/RESF1/DNMT1/DYRK1A/KDM1A/TET1	8
GO:0042552	BP	GO:0042552	myelination	34/2789	144/18614	0.236111111111111	1.57582367236365	2.9120437787346	0.00403580847984333	0.0347531088257278	0.0271351304047766	PLEC/DEGS1/CD9/JAM2/NDRG1/JAM3/QKI/DICER1/DLG1/MALL/DAG1/PMP22/NRDC/B4GALT5/ARHGEF10/ZNF24/SKI/ORMDL1/NF1/CLU/NCSTN/CLDN5/TNFRSF1B/SLC25A46/NAB1/HEXA/ATRN/SERINC5/PIKFYVE/EIF2B5/MARVELD1/ADGRG6/ACER3/ITGB4	34
GO:0022409	BP	GO:0022409	positive regulation of cell-cell adhesion	66/2789	321/18614	0.205607476635514	1.37224007532931	2.82418903730973	0.0040708292368359	0.0349867570971381	0.0273175623231803	IL6ST/HLA-A/HLA-E/CAV1/TGFBR2/ARID1B/TJP1/PLPP3/PODXL/YES1/CD46/SMARCA2/AFDN/B2M/HSPH1/PBRM1/NFAT5/LYN/EFNB2/JAK1/ARID1A/FYN/SMAD7/SMARCC1/ZBTB16/FLOT1/MAGI1/PIEZO1/CD47/PIK3CA/KITLG/SOX4/CX3CL1/MDK/F11R/SMARCC2/ZMIZ1/AP3D1/ZBTB1/CD81/HES1/NKAP/DENND6A/KIFAP3/NFKBIZ/FOXO3/SELE/ARID2/STAT5B/CD276/AP3B1/XBP1/CD55/DOCK8/CBFB/ADAM19/IL4R/EGR3/VCAM1/SELP/CCL21/SOX12/RASAL3/SART1/SMARCD2/IGF2	66
GO:0048588	BP	GO:0048588	developmental cell growth	50/2789	231/18614	0.216450216450216	1.44460535281618	2.85451986639585	0.00407921574793657	0.0349867570971381	0.0273175623231803	APP/MACF1/BMPR2/NRP1/TGFBR2/IQGAP1/GOLGA4/NRP2/FOXP1/PDLIM5/YY1/PAFAH1B1/SORBS2/SPAG9/RTN4/ITGB1/NIN/ITSN2/NRN1/RAB21/SEMA6A/SEMA3F/AKAP13/SMAD7/MAP1B/LAMB2/RAPH1/RYK/ADNP/USP9X/EDN1/PRICKLE1/SIN3A/CXCL12/IST1/RUFY3/DIP2B/HSP90AA1/EXT1/SEMA6B/AUTS2/TOMM70/HSP90AB1/MEX3C/SPG11/KMT2D/PLAA/SEMA3D/SEMA6D/SLC23A2	50
GO:0021801	BP	GO:0021801	cerebral cortex radial glia-guided migration	10/2789	27/18614	0.37037037037037	2.47188027037435	3.21299687361968	0.00409135376156236	0.0349867570971381	0.0273175623231803	SYNE2/LAMB1/PAFAH1B1/RTN4/SUN1/SRGAP2C/ZMIZ1/DAB2IP/ADGRG1/BMERB1	10
GO:0022030	BP	GO:0022030	telencephalon glial cell migration	10/2789	27/18614	0.37037037037037	2.47188027037435	3.21299687361968	0.00409135376156236	0.0349867570971381	0.0273175623231803	SYNE2/LAMB1/PAFAH1B1/RTN4/SUN1/SRGAP2C/ZMIZ1/DAB2IP/ADGRG1/BMERB1	10
GO:0070861	BP	GO:0070861	regulation of protein exit from endoplasmic reticulum	10/2789	27/18614	0.37037037037037	2.47188027037435	3.21299687361968	0.00409135376156236	0.0349867570971381	0.0273175623231803	BCAP31/TMEM30A/GCC2/ERLEC1/UBE2G2/SAR1B/CD81/DERL2/UBAC2/INSIG1	10
GO:0019216	BP	GO:0019216	regulation of lipid metabolic process	70/2789	344/18614	0.203488372093023	1.35809700901382	2.81430542386474	0.00411446726617439	0.0351356102050426	0.0274337864145097	ADGRF5/FLT1/CAV1/SF1/ZBTB20/ATP1A1/TEK/REST/RORA/RNF213/PSAP/CAPN2/CREB1/PLPP1/TBL1XR1/LPGAT1/CERS2/PPP2R5A/GOLM1/LYN/ACSL3/PDK4/NR3C1/MBTPS1/PRKAA1/DGKZ/DNAJC15/IGFBP7/ELOVL5/BMP2/SNAI1/APOD/FBXW7/PRKAG2/DCAF5/VAV3/ORMDL1/LONP2/LACTB/CD81/PIBF1/SAMD8/IGF1R/ABCG1/LDLR/MTMR9/ABHD5/CPT1A/DAB2IP/ZMPSTE24/STAT5B/SPHK1/PNPLA2/POR/NR1H2/CCN1/BMP6/EGR1/ERLIN2/INSIG1/H6PD/MTLN/PIK3IP1/FMC1/ADM/PIP4K2A/PR…	70
GO:0043967	BP	GO:0043967	histone H4 acetylation	18/2789	63/18614	0.285714285714286	1.90687906571736	3.02688955891374	0.00413881248618081	0.0352229514457049	0.0275019822115238	EPC1/KANSL1/MSL1/PHF20/ING3/ZMPSTE24/ATF2/TRRAP/AUTS2/IWS1/EPC2/MSL2/OGT/RUVBL2/ING4/KANSL2/JADE1/MBTD1	18
GO:0070059	BP	GO:0070059	intrinsic apoptotic signaling pathway in response to endoplasmic reticulum stress	18/2789	63/18614	0.285714285714286	1.90687906571736	3.02688955891374	0.00413881248618081	0.0352229514457049	0.0275019822115238	TMBIM6/SERINC3/DNAJC10/PPP1R15A/TXNDC12/ITPR1/WFS1/TNFRSF10B/OPA1/DAB2IP/ERO1A/XBP1/BCL2L11/HYOU1/BOK/PMAIP1/HSPA1A/PTPN1	18
GO:1901214	BP	GO:1901214	regulation of neuron death	67/2789	327/18614	0.204892966360856	1.36747137893187	2.81440600916494	0.00416231093120105	0.0352229514457049	0.0275019822115238	IL6ST/F2R/NRP1/TMBIM4/ROCK1/HLA-F/KDR/MEF2C/PLXND1/REST/EIF4G1/CAPN2/GRN/CD34/NCOA7/HIPK2/MCL1/EFNB2/MAP3K11/FYN/JUN/OXR1/VPS35/NES/NR3C1/BTG2/ADNP/PIK3CA/ITGA1/SRPK2/CPEB4/CX3CL1/MDK/WFS1/FBXW7/RASA1/CBL/STXBP1/NF1/FOS/CLU/TBK1/PSEN1/FOXO3/ATF2/EPHB1/TNFRSF1B/ATM/CLN8/EGR1/HTRA2/BRAF/UNC5B/CASP2/GBE1/MECP2/DAXX/BCL2L11/PRKCI/HYOU1/BOK/GCLM/AKT1S1/GCLC/IL27RA/LANCL1/SLC23A2	67
GO:0036303	BP	GO:0036303	lymph vessel morphogenesis	9/2789	23/18614	0.391304347826087	2.61159524217812	3.2466024018593	0.00417046152410572	0.0352229514457049	0.0275019822115238	CLEC14A/BMPR2/TIE1/ACVRL1/PTPN14/VEGFC/FOXC1/EPHA2/FLT4	9
GO:0044827	BP	GO:0044827	modulation by host of viral genome replication	9/2789	23/18614	0.391304347826087	2.61159524217812	3.2466024018593	0.00417046152410572	0.0352229514457049	0.0275019822115238	STOM/VAPA/FMR1/PPIB/IFI27/DDX56/HSPA8/CCNK/TMEM41B	9
GO:0045048	BP	GO:0045048	protein insertion into ER membrane	9/2789	23/18614	0.391304347826087	2.61159524217812	3.2466024018593	0.00417046152410572	0.0352229514457049	0.0275019822115238	CCDC47/TRAM1/EMC4/EMC7/SEC61A1/EMC10/TRAM2/EMC8/EMC1	9
GO:0071218	BP	GO:0071218	cellular response to misfolded protein	9/2789	23/18614	0.391304347826087	2.61159524217812	3.2466024018593	0.00417046152410572	0.0352229514457049	0.0275019822115238	DNAJB14/ATXN3/AUP1/DERL1/UGGT1/UBE2W/TOR1A/DNAJC18/NGLY1	9
GO:0097150	BP	GO:0097150	neuronal stem cell population maintenance	9/2789	23/18614	0.391304347826087	2.61159524217812	3.2466024018593	0.00417046152410572	0.0352229514457049	0.0275019822115238	HOOK3/JAG1/REST/NOTCH1/PCM1/FOXO1/DLL1/HES1/MCPH1	9
GO:0035019	BP	GO:0035019	somatic stem cell population maintenance	19/2789	68/18614	0.279411764705882	1.86481555691477	2.99925511721893	0.00428915142137323	0.0360769198106489	0.0281687583281731	STAT3/NIPBL/REST/ZFP36L2/KLF10/LDB2/RBPJ/KLF4/SOX4/SKI/LRP5/HES1/NKAP/CUL4A/RAF1/GATA2/BRAF/YAP1/MED14	19
GO:1904377	BP	GO:1904377	positive regulation of protein localization to cell periphery	19/2789	68/18614	0.279411764705882	1.86481555691477	2.99925511721893	0.00428915142137323	0.0360769198106489	0.0281687583281731	SPTBN1/ATP2B4/PRKCH/EPB41L2/ITGB1/RAMP3/ACSL3/NUMA1/DLG1/LGALS3/ATP2C1/GNAI1/EPHA2/PGRMC1/PIK3R1/STX3/PRKCI/PTPN9/PRKCE	19
GO:2000401	BP	GO:2000401	regulation of lymphocyte migration	19/2789	68/18614	0.279411764705882	1.86481555691477	2.99925511721893	0.00428915142137323	0.0360769198106489	0.0281687583281731	APP/ADAM10/WNK1/JAM2/MSN/CRK/NEDD9/MIA3/ADAM17/LRCH1/APOD/CXCL12/SPNS2/DOCK8/CD99L2/CRKL/CCL21/SLC8B1/IL27RA	19
GO:0021953	BP	GO:0021953	central nervous system neuron differentiation	40/2789	177/18614	0.225988700564972	1.50826592768605	2.85228612266206	0.00442722336883306	0.0371874683245637	0.0290358715092419	NRP1/MYCBP2/TAOK1/SHANK3/NRP2/NFIB/RORA/PAFAH1B1/B2M/NIN/HERC1/BTG2/SECISBP2/GIGYF2/SOX4/NOVA2/ADARB1/B4GALT5/ZMIZ1/SIN3A/DLL4/LHX6/HES1/ZSWIM6/EPHA4/PSEN1/EPHB1/HSP90AA1/CLN8/SCYL2/SLC25A46/HSP90AB1/ARHGAP35/GATA2/SPG11/SCYL1/C21orf91/OGDH/TTC21B/FBXO45	40
GO:1903035	BP	GO:1903035	negative regulation of response to wounding	24/2789	93/18614	0.258064516129032	1.72234238193826	2.93165554693051	0.00448068784818562	0.0374955266971086	0.0292764026269962	CD109/SLC12A2/CD34/CD9/SH2B3/CERS2/CRK/THBD/PROS1/PHLDB2/MDK/EDN1/PLAT/EPHA4/CLASP1/SMAD3/CASK/NOS3/TFPI/THBS1/LRIG2/CLASP2/ADAMTS18/SERPINE1	24
GO:0035023	BP	GO:0035023	regulation of Rho protein signal transduction	22/2789	83/18614	0.265060240963855	1.76903238626791	2.94777841384642	0.00449570981268296	0.0374955266971086	0.0292764026269962	F2R/HEG1/NRP1/DLC1/ITGB1/ARHGEF3/AKAP13/NET1/FLOT1/ROBO1/MCF2L/F11R/ARHGEF28/MYO9B/ARHGEF2/RAF1/ARHGAP35/ADGRG1/F2RL3/BCR/STARD13/STARD8	22
GO:0031058	BP	GO:0031058	positive regulation of histone modification	23/2789	88/18614	0.261363636363636	1.74436096352554	2.93829016904018	0.00450043758797519	0.0374955266971086	0.0292764026269962	NIPBL/KANSL1/APLNR/BAZ1B/C6orf89/PRKD2/BAZ2A/PHF20/PAXBP1/CTR9/AUTS2/RNF20/AKAP8/PAF1/SART3/MECP2/OGT/AKAP8L/RUVBL2/LMNA/KANSL2/ING2/PHF1	23
GO:0031110	BP	GO:0031110	regulation of microtubule polymerization or depolymerization	23/2789	88/18614	0.261363636363636	1.74436096352554	2.93829016904018	0.00450043758797519	0.0374955266971086	0.0292764026269962	AKAP9/CDH5/TAOK1/HDGFL3/APC/CLIP1/CAMSAP2/NUMA1/MAP1B/SLAIN2/HSPA1B/DYRK1A/CLASP1/ARHGEF2/NAV3/SPAST/TOGARAM1/MECP2/MID1/HSPA1A/BMERB1/TTBK2/CLASP2	23
GO:0035304	BP	GO:0035304	regulation of protein dephosphorylation	23/2789	88/18614	0.261363636363636	1.74436096352554	2.93829016904018	0.00450043758797519	0.0374955266971086	0.0292764026269962	ROCK2/HSP90B1/CDH5/DLC1/ROCK1/PPP1R12A/PPP1R15A/NUAK1/PPP2R5A/SLC39A10/LGALS3/PPP6R3/PPP1R15B/ITGA1/ANKLE2/SPPL3/PPP1R16B/MGAT5/HSP90AB1/HTT/PTPA/PPP6R1/RCAN1	23
GO:0071277	BP	GO:0071277	cellular response to calcium ion	23/2789	88/18614	0.261363636363636	1.74436096352554	2.93829016904018	0.00450043758797519	0.0374955266971086	0.0292764026269962	IQGAP1/MEF2A/MEF2C/HSPA5/ADD1/JUN/CPNE3/CLIC4/PRKAA1/FOSB/EDN1/CPNE8/FOS/NCSTN/EEF2K/SYT11/CAMK2D/CRHBP/JUNB/BRAF/PKD2/JUND/ADCY1	23
GO:0030520	BP	GO:0030520	intracellular estrogen receptor signaling pathway	16/2789	54/18614	0.296296296296296	1.97750421629948	3.0198621564537	0.00451813017373521	0.0375864951337095	0.0293474305284787	DDX17/NCOA4/UFL1/ARID1A/RBFOX2/UFM1/CNOT2/DDRGK1/LATS1/STRN3/MED1/CNOT1/ZNF366/YAP1/KMT2D/CNOT9	16
GO:0035264	BP	GO:0035264	multicellular organism growth	34/2789	145/18614	0.23448275862069	1.56495592289907	2.86706449784974	0.0045296701947722	0.0375864951337095	0.0293474305284787	APP/HEG1/STAT3/WWTR1/NIPBL/PLEC/RASAL2/ZFP36L1/CREB1/ATRX/TBL1XR1/RBBP6/CHD7/KLF2/SOCS2/CLIC4/GIGYF2/PIK3CA/TNKS2/PPIB/ADARB1/PRICKLE1/ARID5B/ZMPSTE24/STAT5B/WDR48/EXT1/MBD5/ATM/HTRA2/ATRN/FTO/HDAC3/IGF2	34
GO:0061008	BP	GO:0061008	hepaticobiliary system development	34/2789	145/18614	0.23448275862069	1.56495592289907	2.86706449784974	0.0045296701947722	0.0375864951337095	0.0293474305284787	RB1CC1/NIPBL/CFLAR/NOTCH1/SEC63/SULF2/JUN/LIMS2/ITGA2/SP3/UPF2/PIK3CA/MAN2A1/ACAT1/MDK/FBXW7/TGFBR3/ARID5B/NF1/MED1/HES1/PNPT1/CPT1A/ZMPSTE24/ATF2/SMAD3/JARID2/XBP1/SOX17/ACO2/PHF2/PKD2/NPHP3/ASS1	34
GO:0022407	BP	GO:0022407	regulation of cell-cell adhesion	95/2789	491/18614	0.193482688391039	1.29131830825055	2.74633850866567	0.0045930639762719	0.0377710657429249	0.0294915427451746	IL6ST/HLA-A/RDX/HLA-E/CAV1/TGFBR2/ARID1B/MYADM/TJP1/WNK1/PLPP3/JAG1/PODXL/YES1/CD46/SMARCA2/NOTCH1/AFDN/B2M/HSPH1/CD9/PBRM1/NOTCH4/SH2B3/NFAT5/LYN/EFNB2/JAK1/NDFIP1/MIA3/ARID1A/FYN/IRF1/SMAD7/SMARCC1/KLF4/DLG1/LGALS3/ZBTB16/FLOT1/MAGI1/PIEZO1/CD47/PIK3CA/BMP2/KITLG/SOX4/CX3CL1/MDK/F11R/RC3H1/NRARP/SMARCC2/ZMIZ1/AP3D1/CXCL12/ZBTB1/CD81/HES1/NKAP/DENND6A/KIFAP3/NFKBIZ/FOXO3/SELE/ARID2/STAT5B/CD276/…	95
GO:0003157	BP	GO:0003157	endocardium development	6/2789	12/18614	0.5	3.33703836500538	3.399673666993	0.00460099062972124	0.0377710657429249	0.0294915427451746	KDR/NOTCH1/RBPJ/SOX17/STK3/ACVR1	6
GO:0006983	BP	GO:0006983	ER overload response	6/2789	12/18614	0.5	3.33703836500538	3.399673666993	0.00460099062972124	0.0377710657429249	0.0294915427451746	CCDC47/HSPA5/TMCO1/PPP1R15B/WFS1/BCL2L11	6
GO:0046831	BP	GO:0046831	regulation of RNA export from nucleus	6/2789	12/18614	0.5	3.33703836500538	3.399673666993	0.00460099062972124	0.0377710657429249	0.0294915427451746	TPR/SETD2/SUPT6H/IWS1/AKAP8L/NRDE2	6
GO:0071372	BP	GO:0071372	cellular response to follicle-stimulating hormone stimulus	6/2789	12/18614	0.5	3.33703836500538	3.399673666993	0.00460099062972124	0.0377710657429249	0.0294915427451746	NOTCH1/EDN1/PLAT/POR/GCLM/GCLC	6
GO:0072683	BP	GO:0072683	T cell extravasation	6/2789	12/18614	0.5	3.33703836500538	3.399673666993	0.00460099062972124	0.0377710657429249	0.0294915427451746	CRK/CD99/F11R/CD99L2/CRKL/IL27RA	6
GO:0097084	BP	GO:0097084	vascular associated smooth muscle cell development	6/2789	12/18614	0.5	3.33703836500538	3.399673666993	0.00460099062972124	0.0377710657429249	0.0294915427451746	ENG/RAMP2/NOTCH1/SGCB/HES1/ADM	6
GO:1905245	BP	GO:1905245	regulation of aspartic-type peptidase activity	6/2789	12/18614	0.5	3.33703836500538	3.399673666993	0.00460099062972124	0.0377710657429249	0.0294915427451746	ROCK2/TMED10/EFNA1/GRN/LYN/EPHA4	6
GO:0001569	BP	GO:0001569	branching involved in blood vessel morphogenesis	12/2789	36/18614	0.333333333333333	2.22469224333692	3.08773005282636	0.00468642391261374	0.0382986549852797	0.0299034829535527	NRP1/ENG/TGFBR2/KDR/PLXND1/NOTCH4/COL4A1/MDK/NRARP/EDN1/DLL4/ACVR1	12
GO:0021799	BP	GO:0021799	cerebral cortex radially oriented cell migration	12/2789	36/18614	0.333333333333333	2.22469224333692	3.08773005282636	0.00468642391261374	0.0382986549852797	0.0299034829535527	SYNE2/LAMB1/PAFAH1B1/RTN4/SUN1/SRGAP2C/ZMIZ1/LHX6/DAB2IP/ADGRG1/BMERB1/FBXO45	12
GO:0031112	BP	GO:0031112	positive regulation of microtubule polymerization or depolymerization	12/2789	36/18614	0.333333333333333	2.22469224333692	3.08773005282636	0.00468642391261374	0.0382986549852797	0.0299034829535527	AKAP9/CLIP1/NUMA1/MAP1B/SLAIN2/HSPA1B/CLASP1/NAV3/SPAST/TOGARAM1/MECP2/HSPA1A	12
GO:0043409	BP	GO:0043409	negative regulation of MAPK cascade	41/2789	183/18614	0.224043715846995	1.49528495043957	2.82661600443186	0.00469013900583091	0.0382986549852797	0.0299034829535527	CAV1/TIMP3/EIF3A/ASH1L/PAFAH1B1/EFNA1/HYAL2/SH2B3/DUSP6/LYN/HIPK3/SEMA6A/ZMYND11/DLG1/DAG1/BMP2/MECOM/SYNJ2BP/TAOK3/FOXO1/GBP1/NF1/IGF1R/EPHA4/DAB2IP/CYLD/DUSP3/CNKSR3/DUSP1/DUSP5/ITCH/HMGCR/RANBP9/DUSP16/SPRED2/SPRY2/RNF149/DUSP4/PIK3CB/PTPN1/HDAC3	41
GO:0048675	BP	GO:0048675	axon extension	29/2789	119/18614	0.243697478991597	1.6264556737001	2.87804278751695	0.00470080067434582	0.0383348738436387	0.0299317625371034	MACF1/BMPR2/NRP1/GOLGA4/NRP2/PAFAH1B1/RTN4/ITGB1/RAB21/SEMA6A/SEMA3F/MAP1B/LAMB2/RAPH1/RYK/ADNP/USP9X/EDN1/SIN3A/CXCL12/RUFY3/DIP2B/HSP90AA1/SEMA6B/AUTS2/HSP90AB1/SPG11/SEMA3D/SEMA6D	29
GO:0007019	BP	GO:0007019	microtubule depolymerization	14/2789	45/18614	0.311111111111111	2.07637942711446	3.03485519310679	0.00475071088354547	0.0386906440608326	0.0302095469300364	TAOK1/HDGFL3/APC/CAMSAP2/MAP1B/CLASP1/ARHGEF2/NAV3/SPAST/NCKAP5L/MID1/BMERB1/TTBK2/CLASP2	14
GO:0007062	BP	GO:0007062	sister chromatid cohesion	17/2789	59/18614	0.288135593220339	1.92303905779971	2.98109757489716	0.00477486227119767	0.0388359669798732	0.0303230146597507	RAD21/NIPBL/ATRX/SMC3/STAG2/POGZ/PDS5A/STAG1/WAPL/PDS5B/FBXW7/ESCO1/SLF2/NAA50/MRE11/TENT4A/SLF1	17
GO:0045786	BP	GO:0045786	negative regulation of cell cycle	80/2789	404/18614	0.198019801980198	1.32159935247738	2.74354104427206	0.0048129082232	0.0390937677179979	0.030524304756776	NR2F2/TPR/TAOK1/RAD21/APC/ZFP36L2/PRKDC/ZFP36L1/CDC5L/ATRX/PPP1R10/BAZ1B/WAC/RHOB/ZNF207/IPO7/KLF4/DLG1/HHEX/USP47/TERF1/BTG2/GIGYF2/FOXC1/PARP9/WAPL/BMP2/CTDSP1/TAOK3/RBL2/DYNC1LI1/DTX3L/PTPRK/CTDSP2/LATS2/LATS1/BTG1/FOXN3/CDKN1A/CDK6/CLOCK/NBN/TAOK2/PLK2/DAB2IP/ATF2/IPO5/PLK3/INTS3/CUL4A/ATM/BTG3/ZNF830/HEXIM1/DUSP1/TP53BP2/SLFN11/PCID2/HTRA2/CASP2/PKD2/RNF167/MAP3K20/XPC/THAP5/TPRA1/MDM2/MRE11…	80
GO:0019882	BP	GO:0019882	antigen processing and presentation	28/2789	114/18614	0.245614035087719	1.63924691614299	2.87405972941513	0.00481973880858939	0.0390976704143411	0.0305273519711917	HLA-A/PDIA3/HLA-E/HLA-B/CALR/HLA-C/TAPBP/HLA-F/B2M/ERAP2/RAB6A/TAP2/TAP1/LNPEP/AP3D1/SAR1B/CTSH/RAB4A/MFSD6/EXT1/AP3B1/RAB8B/THBS1/RAB5B/RFTN1/PIKFYVE/RAB27A/CCL21	28
GO:0044091	BP	GO:0044091	membrane biogenesis	18/2789	64/18614	0.28125	1.87708408031553	2.95066458952882	0.00496775741718169	0.0401924867511007	0.0313821815122329	SPTBN1/SERINC1/CAV1/EMP2/UGCG/VPS4B/FLOT1/REEP3/ANKLE2/STX2/SPAST/GAK/RFTN1/MAFB/CHMP7/PEX16/HDAC3/TLCD2	18
GO:0071384	BP	GO:0071384	cellular response to corticosteroid stimulus	18/2789	64/18614	0.28125	1.87708408031553	2.95066458952882	0.00496775741718169	0.0401924867511007	0.0313821815122329	MT-ND3/ATP2B1/AQP1/CFLAR/REST/ZFP36L2/ZFP36L1/USP8/KLF9/NR3C1/EDN1/ZFP36/PLAT/IGF1R/SGK1/BCL2L11/ACVR1/ASS1	18
GO:0045621	BP	GO:0045621	positive regulation of lymphocyte differentiation	31/2789	130/18614	0.238461538461538	1.59151060484872	2.84116736776046	0.00501689272082762	0.0404186235679315	0.0315587485078589	TGFBR2/ARID1B/CD46/SMARCA2/PRKDC/PBRM1/GAS6/ARID1A/SMARCC1/ZBTB16/MMP14/SOX4/MDK/SMARCC2/ZMIZ1/AP3D1/ZBTB1/NKAP/NFKBIZ/FOXO3/ARID2/STAT5B/AP3B1/XBP1/PCID2/CBFB/IL4R/EGR3/SOX12/SART1/SMARCD2	31
GO:0045739	BP	GO:0045739	positive regulation of DNA repair	31/2789	130/18614	0.238461538461538	1.59151060484872	2.84116736776046	0.00501689272082762	0.0404186235679315	0.0315587485078589	FUS/ARID1B/EPC1/SMARCA2/YY1/PRKDC/PBRM1/ACTR2/ARID1A/SMARCC1/SMCHD1/POGZ/SMARCC2/ING3/INO80D/RNF168/ARID2/SLF2/WDR48/TRRAP/INO80/EPC2/RUVBL2/DPF2/INO80E/UIMC1/SHLD2/EYA3/SLF1/MBTD1/SMARCD2	31
GO:0032479	BP	GO:0032479	regulation of type I interferon production	26/2789	104/18614	0.25	1.66851918250269	2.87003980563627	0.00502853104645696	0.0404186235679315	0.0315587485078589	ZBTB20/YY1/TRIM56/G3BP1/DDX3X/SETD2/DHX36/IRF1/OAS2/FLOT1/TBK1/IFIH1/HSP90AA1/OAS3/CYLD/TOMM70/ILRUN/OTUD5/ITCH/RNF125/IRF7/DHX33/PPM1B/TRAF3IP1/CGAS/OAS1	26
GO:0032606	BP	GO:0032606	type I interferon production	26/2789	104/18614	0.25	1.66851918250269	2.87003980563627	0.00502853104645696	0.0404186235679315	0.0315587485078589	ZBTB20/YY1/TRIM56/G3BP1/DDX3X/SETD2/DHX36/IRF1/OAS2/FLOT1/TBK1/IFIH1/HSP90AA1/OAS3/CYLD/TOMM70/ILRUN/OTUD5/ITCH/RNF125/IRF7/DHX33/PPM1B/TRAF3IP1/CGAS/OAS1	26
GO:0110020	BP	GO:0110020	regulation of actomyosin structure organization	26/2789	104/18614	0.25	1.66851918250269	2.87003980563627	0.00502853104645696	0.0404186235679315	0.0315587485078589	NRP1/ROCK2/DLC1/TJP1/ROCK1/S1PR1/LIMCH1/ARHGEF15/CCDC88A/AKAP13/PHLDB2/CD47/PXN/ARHGAP28/F11R/EDN1/ARHGEF10/PIK3R1/CLASP1/CCN2/SMAD3/RAPGEF3/BRAF/SLC9A1/TGFBR1/CLASP2	26
GO:0060349	BP	GO:0060349	bone morphogenesis	25/2789	99/18614	0.252525252525253	1.68537291161888	2.87040555033076	0.00511315377586818	0.0409166148992296	0.0319475787498665	BMPR2/SERPINH1/TGFBR2/GLG1/MEF2C/TRIP11/CSGALNACT1/FOXC1/MMP14/LTBP3/SKI/LRP5/FOXN3/EXT2/ZMPSTE24/MSX1/ATF2/EXT1/POR/NAB1/BMP6/INSIG1/COL13A1/DHRS3/MMP16	25
GO:2001243	BP	GO:2001243	negative regulation of intrinsic apoptotic signaling pathway	25/2789	99/18614	0.252525252525253	1.68537291161888	2.87040555033076	0.00511315377586818	0.0409166148992296	0.0319475787498665	PTTG1IP/TMBIM6/DDX3X/YBX3/TXNDC12/NFE2L2/USP47/BAG5/SNAI1/WFS1/CXCL12/CLU/ACKR3/OPA1/ARHGEF2/XBP1/KDM1A/HTRA2/NOC2L/HYOU1/MDM2/HSPA1A/PIK3CB/ING2/PTPN1	25
GO:0006622	BP	GO:0006622	protein targeting to lysosome	11/2789	32/18614	0.34375	2.2942138759412	3.07606423010989	0.00513036002959319	0.0409166148992296	0.0319475787498665	GCC2/LAMP2/NCOA4/SCARB2/GNPTAB/NEDD4/CLU/HGS/AP3B1/GNPTG/HSPA8	11
GO:0031116	BP	GO:0031116	positive regulation of microtubule polymerization	11/2789	32/18614	0.34375	2.2942138759412	3.07606423010989	0.00513036002959319	0.0409166148992296	0.0319475787498665	AKAP9/CLIP1/NUMA1/MAP1B/SLAIN2/HSPA1B/CLASP1/NAV3/TOGARAM1/MECP2/HSPA1A	11
GO:0051642	BP	GO:0051642	centrosome localization	11/2789	32/18614	0.34375	2.2942138759412	3.07606423010989	0.00513036002959319	0.0409166148992296	0.0319475787498665	SYNE2/AKAP9/PAFAH1B1/RANBP2/DYNC1LI2/SUN1/NIN/DLG1/BICD2/PLXNA2/NUBP1	11
GO:0061842	BP	GO:0061842	microtubule organizing center localization	11/2789	32/18614	0.34375	2.2942138759412	3.07606423010989	0.00513036002959319	0.0409166148992296	0.0319475787498665	SYNE2/AKAP9/PAFAH1B1/RANBP2/DYNC1LI2/SUN1/NIN/DLG1/BICD2/PLXNA2/NUBP1	11
GO:0016575	BP	GO:0016575	histone deacetylation	24/2789	94/18614	0.25531914893617	1.70401959064104	2.87269002547704	0.00518040339943112	0.0411072507457538	0.0320964266869302	ELK4/NIPBL/APLNR/TBL1XR1/MIER1/SFPQ/C6orf89/PRKD2/BAZ2A/SIN3A/GATAD2B/SMARCAD1/RCOR1/CAMK2D/MBD3/AKAP8/SIN3B/AKAP8L/BRMS1/ING2/MTA1/TBL1X/RBM14/HDAC3	24
GO:0051492	BP	GO:0051492	regulation of stress fiber assembly	24/2789	94/18614	0.25531914893617	1.70401959064104	2.87269002547704	0.00518040339943112	0.0411072507457538	0.0320964266869302	NRP1/ROCK2/DLC1/TJP1/ROCK1/S1PR1/LIMCH1/ARHGEF15/CCDC88A/PHLDB2/CD47/PXN/ARHGAP28/F11R/ARHGEF10/PIK3R1/CLASP1/CCN2/SMAD3/RAPGEF3/BRAF/SLC9A1/TGFBR1/CLASP2	24
GO:1902107	BP	GO:1902107	positive regulation of leukocyte differentiation	41/2789	184/18614	0.222826086956522	1.48715840179587	2.78789894409959	0.00518096907238996	0.0411072507457538	0.0320964266869302	TGFBR2/ARID1B/CD46/SMARCA2/KLF10/PRKDC/ZFP36L1/CREB1/PBRM1/GAS6/NEDD9/ARID1A/SMARCC1/ZBTB16/ACIN1/MMP14/KITLG/SOX4/MDK/SMARCC2/ZMIZ1/AP3D1/ZBTB1/FOS/NKAP/NFKBIZ/FOXO3/ARID2/STAT5B/AP3B1/XBP1/ZBTB46/TRIB1/PCID2/CBFB/IL4R/EGR3/SOX12/TMEM64/SART1/SMARCD2	41
GO:1903708	BP	GO:1903708	positive regulation of hemopoiesis	41/2789	184/18614	0.222826086956522	1.48715840179587	2.78789894409959	0.00518096907238996	0.0411072507457538	0.0320964266869302	TGFBR2/ARID1B/CD46/SMARCA2/KLF10/PRKDC/ZFP36L1/CREB1/PBRM1/GAS6/NEDD9/ARID1A/SMARCC1/ZBTB16/ACIN1/MMP14/KITLG/SOX4/MDK/SMARCC2/ZMIZ1/AP3D1/ZBTB1/FOS/NKAP/NFKBIZ/FOXO3/ARID2/STAT5B/AP3B1/XBP1/ZBTB46/TRIB1/PCID2/CBFB/IL4R/EGR3/SOX12/TMEM64/SART1/SMARCD2	41
GO:0001892	BP	GO:0001892	embryonic placenta development	23/2789	89/18614	0.258426966292135	1.72476140213761	2.87720984705207	0.00522652802486958	0.0414153578495779	0.0323369958539313	NR2F2/HECTD1/ZFP36L1/GGNBP2/BPTF/SOCS3/SETD2/EPAS1/RBPJ/PCDH12/MAPK1/BIRC6/SP3/SNAI1/MED1/HES1/CCN1/JUNB/GATA2/STK3/PKD2/ADM/IGF2	23
GO:0016358	BP	GO:0016358	dendrite development	50/2789	234/18614	0.213675213675214	1.42608477136982	2.75354243665441	0.00531409820512543	0.0420551447930042	0.0328365397142577	APP/NRP1/KIDINS220/ASAP1/SHANK3/MEF2A/MEF2C/PDLIM5/FZD4/PREX2/HECW2/PAFAH1B1/EFNA1/ITGB1/CUX1/DHX36/CRK/SCARF1/CAMSAP2/RAB21/CAPRIN1/FYN/MAP1B/SRGAP2C/ABI2/NEDD4/FMR1/RAP2A/IQSEC1/RERE/KLF7/PRICKLE1/TANC2/DNM3/TMEM106B/ABI1/EPHA4/TAOK2/PSEN1/EEF2K/DAB2IP/PAK4/EPHB1/SLC25A46/MECP2/C21orf91/MINK1/SIPA1L1/CRKL/CAMK1D	50
GO:0031062	BP	GO:0031062	positive regulation of histone methylation	13/2789	41/18614	0.317073170731707	2.11617067049122	3.00359997382583	0.00535953900819761	0.0421978026514996	0.0329479265721342	KANSL1/BAZ2A/PHF20/PAXBP1/CTR9/AUTS2/RNF20/PAF1/MECP2/OGT/LMNA/KANSL2/PHF1	13
GO:0045023	BP	GO:0045023	G0 to G1 transition	13/2789	41/18614	0.317073170731707	2.11617067049122	3.00359997382583	0.00535953900819761	0.0421978026514996	0.0329479265721342	ARID1B/SMARCA2/PBRM1/ARID1A/SMARCC1/SMARCC2/MED1/CCN2/DAB2IP/ARID2/DPF2/RRM1/SMARCD2	13
GO:0072595	BP	GO:0072595	maintenance of protein localization in organelle	13/2789	41/18614	0.317073170731707	2.11617067049122	3.00359997382583	0.00535953900819761	0.0421978026514996	0.0329479265721342	HSPA5/KDELR1/SUN1/SYNE1/SP100/GPAA1/TOPORS/TAF3/MORC3/ANKRD13C/INSIG1/CIZ1/TAF8	13
GO:0140467	BP	GO:0140467	integrated stress response signaling	13/2789	41/18614	0.317073170731707	2.11617067049122	3.00359997382583	0.00535953900819761	0.0421978026514996	0.0329479265721342	HSPA5/PPP1R15A/JUN/NFE2L2/PPP1R15B/TMEM33/FOS/CREBZF/JUNB/MAP3K20/BOK/PTPN1/MAFB	13
GO:0072006	BP	GO:0072006	nephron development	35/2789	152/18614	0.230263157894737	1.53679398388406	2.78965596403402	0.005451948359449	0.0428052301530323	0.0334222042705177	PECAM1/IQGAP1/AQP1/WWTR1/JAG1/PODXL/NID1/MEF2C/CFLAR/TEK/EDNRB/NOTCH1/SULF2/CD34/LAMB2/DCHS1/ASXL1/DLG1/NPNT/SEC61A1/FOXC1/PBX1/BMP2/ACAT1/PDGFD/DLL1/HS2ST1/HES1/EXT1/AHI1/EGR1/PKD2/YAP1/ANGPT2/KLHL3	35
GO:0043393	BP	GO:0043393	regulation of protein binding	44/2789	201/18614	0.218905472636816	1.46099192099738	2.75860585045298	0.00545644230353748	0.0428052301530323	0.0334222042705177	APP/NRP1/TMBIM6/CAV1/ADAM15/ROCK1/PLXND1/B2M/ADD1/HIPK2/CRK/TCF7L2/NES/FLOT1/ADNP/USP9X/ATP2A2/BMP2/DTX3L/TGFBR3/DERL1/LFNG/SPPL3/CDKN1A/PSEN1/CLDN5/GTF2F1/KDM1A/HIP1R/BTBD1/AMFR/MAPK8/STK3/GNL3L/DHRS7B/TAF1/IFIT1/PLCL2/PLCL1/TTBK2/TGFBR1/TFIP11/IFIT2/NPHP3	44
GO:0000086	BP	GO:0000086	G2/M transition of mitotic cell cycle	32/2789	136/18614	0.235294117647059	1.57037099529665	2.8025927343251	0.0054575451794917	0.0428052301530323	0.0334222042705177	APP/TAOK1/RAD21/PLCB1/BRD4/VPS4B/NES/USP47/CCNY/PBX1/BACH1/TAOK3/LATS1/SIN3A/FOXN3/CDKN1A/CDK6/NBN/TAOK2/PLK3/INTS3/ATM/ZNF830/MECP2/PPM1D/MRE11/WEE1/HSPA2/UIMC1/CHFR/RRM1/PPME1	32
GO:0022011	BP	GO:0022011	myelination in peripheral nervous system	10/2789	28/18614	0.357142857142857	2.3835988321467	3.07579100475586	0.00552237802002871	0.042935833409483	0.0335241789287519	PLEC/NDRG1/DICER1/DAG1/ARHGEF10/SKI/NF1/SLC25A46/ADGRG6/ITGB4	10
GO:0032292	BP	GO:0032292	peripheral nervous system axon ensheathment	10/2789	28/18614	0.357142857142857	2.3835988321467	3.07579100475586	0.00552237802002871	0.042935833409483	0.0335241789287519	PLEC/NDRG1/DICER1/DAG1/ARHGEF10/SKI/NF1/SLC25A46/ADGRG6/ITGB4	10
GO:2000819	BP	GO:2000819	regulation of nucleotide-excision repair	10/2789	28/18614	0.357142857142857	2.3835988321467	3.07579100475586	0.00552237802002871	0.042935833409483	0.0335241789287519	ARID1B/SMARCA2/PBRM1/ARID1A/SMARCC1/SMARCC2/ARID2/CUL4A/DPF2/SMARCD2	10
GO:0030202	BP	GO:0030202	heparin metabolic process	7/2789	16/18614	0.4375	2.91990856937971	3.22528430466877	0.00552998471556278	0.042935833409483	0.0335241789287519	EDNRB/CSGALNACT1/GLCE/NDST1/HS2ST1/EXT2/EXT1	7
GO:0060841	BP	GO:0060841	venous blood vessel development	7/2789	16/18614	0.4375	2.91990856937971	3.22528430466877	0.00552998471556278	0.042935833409483	0.0335241789287519	HEG1/BMPR2/ENG/ACVRL1/NOTCH1/APLNR/EFNB2	7
GO:1902285	BP	GO:1902285	semaphorin-plexin signaling pathway involved in neuron projection guidance	7/2789	16/18614	0.4375	2.91990856937971	3.22528430466877	0.00552998471556278	0.042935833409483	0.0335241789287519	NRP1/ECE1/NRP2/PLXND1/SEMA3F/EDN1/PLXNA2	7
GO:1905269	BP	GO:1905269	positive regulation of chromatin organization	7/2789	16/18614	0.4375	2.91990856937971	3.22528430466877	0.00552998471556278	0.042935833409483	0.0335241789287519	TPR/MPHOSPH8/ATF7IP/TASOR/RESF1/DNMT1/SIN3A	7
GO:2000345	BP	GO:2000345	regulation of hepatocyte proliferation	7/2789	16/18614	0.4375	2.91990856937971	3.22528430466877	0.00552998471556278	0.042935833409483	0.0335241789287519	CFLAR/SULF2/LIMS2/MDK/FBXW7/MED1/XBP1	7
GO:0032535	BP	GO:0032535	regulation of cellular component size	71/2789	354/18614	0.200564971751412	1.33858601082137	2.70010617159439	0.00555764853131911	0.0430962745684279	0.0336494509380013	MACF1/BMPR2/NRP1/RDX/SPTBN1/SPTAN1/ESAM/RB1CC1/KANK3/MYADM/GOLGA4/AQP1/LRRC8A/SLC12A2/SHANK3/PAFAH1B1/RTN4/ANO6/CREB1/SNX9/ADD1/SVIL/LIMA1/MSN/PPP1R15A/AKT3/RAB21/SEMA6A/TMOD3/SEMA3F/MAP1B/DLG1/SSH1/BORCS7/ADD3/RYK/ADNP/PIK3CA/ARHGAP28/FCHSD2/GSN/ARHGAP5/EDN1/RASA1/LATS1/ARFGEF1/SIN3A/VAV3/CXCL12/IST1/RUFY3/DIP2B/SLC12A6/HSP90AA1/SEMA6B/CLN8/KDM1A/ARHGAP35/RICTOR/HIP1R/FER/RIN3/AKT1S1/SEMA3D/KIRR…	71
GO:0048705	BP	GO:0048705	skeletal system morphogenesis	49/2789	229/18614	0.213973799126638	1.42807755358309	2.73633311665282	0.00558883178052919	0.0432835688965009	0.0337956898267816	BMPR2/ANKRD11/FGFR1/SERPINH1/TGFBR2/ZEB1/GLG1/NIPBL/MEF2C/TRIP11/HYAL2/SETD2/MMP2/CSGALNACT1/DLG1/RYK/FOXC1/MMP14/SMAD2/SLC39A1/NDST1/PCGF2/ARID5B/LTBP3/SKI/LRP5/FOXN3/EXT2/PSEN1/CCN2/ZMPSTE24/MSX1/ATF2/SMAD3/WDR48/EXT1/POR/NAB1/BMP6/BMP1/HOXB3/INSIG1/COL13A1/DHRS3/SOX11/RAB33B/MMP16/TGFBR1/HOXD8	49
GO:0006661	BP	GO:0006661	phosphatidylinositol biosynthetic process	31/2789	131/18614	0.236641221374046	1.57936166893384	2.79357130494369	0.00565022666183341	0.0435945433043964	0.0340384977768015	PIK3C2A/SMG1/SOCS3/SOCS2/DGKE/MTMR6/PIP5K1C/GPAA1/PIK3CA/PIGT/INPP1/PIK3R1/SOCS4/DPM3/ATM/PIK3C2B/INPP4A/PIKFYVE/PIGS/DPM2/SACM1L/PIK3CB/SOCS6/PIP4K2A/SH3YL1/IP6K1/PIGM/PIP5K1A/MPPE1/SYNJ1/MTMR4	31
GO:0038127	BP	GO:0038127	ERBB signaling pathway	31/2789	131/18614	0.236641221374046	1.57936166893384	2.79357130494369	0.00565022666183341	0.0435945433043964	0.0340384977768015	PIK3C2A/IQGAP1/CDH13/RTN4/IFI6/CCDC88A/ERBIN/RBPJ/ADAM17/MAPK1/CPNE3/RNF115/PIK3CA/ITGA1/PLCG1/FBXW7/PRICKLE1/CBL/BCAR1/HBEGF/PSEN1/SOCS4/DAB2IP/DUSP3/HIP1R/WDR54/BRAF/BCAR3/FER/RHBDF2/CNOT9	31
GO:0070304	BP	GO:0070304	positive regulation of stress-activated protein kinase signaling cascade	31/2789	131/18614	0.236641221374046	1.57936166893384	2.79357130494369	0.00565022666183341	0.0435945433043964	0.0340384977768015	APP/RB1CC1/TAOK1/PLCB1/SASH1/EIF2AK2/RNF13/ARL6IP5/HIPK2/CRK/LYN/MAP3K11/RELL1/XIAP/BMP2/TAOK3/FLT4/TAOK2/CCN2/DAB2IP/KLHDC10/SPHK1/MAP3K3/STK3/MAP4K2/GADD45B/MINK1/MID1/IGFBP6/CCL21/MAPKBP1	31
GO:0045667	BP	GO:0045667	regulation of osteoblast differentiation	34/2789	147/18614	0.231292517006803	1.54366400558072	2.77812421423662	0.00567168534838297	0.0437053400375394	0.0341250075569001	IL6ST/BMPR2/CRIM1/WWTR1/JAG1/MEF2C/REST/NOTCH1/HDAC7/ATRAID/SMAD5/NBR1/NPNT/VEGFC/BMP2/SMAD1/SKI/LRP5/SUCO/CDK6/SMAD3/TOB1/CCN1/BMP6/SMAD6/YAP1/SOX11/ACVR1/JUND/IGFBP5/TWSG1/ZHX3/TMEM64/ACVR2A	34
GO:0045444	BP	GO:0045444	fat cell differentiation	52/2789	246/18614	0.211382113821138	1.41078044699414	2.72274499135306	0.00568820713459027	0.0437778641595904	0.0341816341890444	ADGRF5/WWTR1/JAG1/PLCB1/NIPBL/ARL4A/RORA/ZFP36L2/SDF4/ZFP36L1/CREB1/TBL1XR1/LRRC8C/OSBPL8/SAV1/TCF7L2/KLF4/ASXL1/ZBTB16/ZBTB7A/BMP2/FOXO1/RREB1/TRIB2/ADIRF/ARID5B/LRP5/MED1/RUNX1T1/PIAS1/HES1/ZFP36/ASXL2/ERO1A/ATF2/SMAD3/XBP1/ANKRD26/MEX3C/GATA2/FBXO9/STK3/SMAD6/INSIG1/DHRS7B/YAP1/FTO/NOC3L/MAFB/CMKLR1/TAF8/TMEM64	52
GO:0042594	BP	GO:0042594	response to starvation	45/2789	207/18614	0.217391304347826	1.45088624565451	2.73855356724688	0.00570287750839626	0.0438359760539273	0.0342270077940019	BMPR2/LAMP2/KLF10/SLC38A2/HSPA5/EIF2AK2/NUAK1/GAS6/NFE2L2/MAPK1/PDK4/TNRC6A/PRKAA1/DNAJC15/CPEB4/ACAT1/FOXO1/FNIP1/CBL/SP1/FOS/TBC1D5/ZFP36/CDKN1A/IGF1R/FOXO3/ATF2/ADSL/STK24/FADS1/XBP1/XPR1/PIK3C2B/GABARAPL1/FOXK1/MAPK8/PPM1D/RNF167/HSPA8/VPS41/PMAIP1/ADM/RRAGC/SREBF2/FOXK2	45
GO:0060350	BP	GO:0060350	endochondral bone morphogenesis	17/2789	60/18614	0.283333333333333	1.89098840683638	2.90194708250148	0.00575119370802528	0.0441522439654758	0.0344739488969044	BMPR2/SERPINH1/TGFBR2/MEF2C/TRIP11/CSGALNACT1/FOXC1/MMP14/EXT2/ZMPSTE24/ATF2/EXT1/POR/NAB1/BMP6/COL13A1/MMP16	17
GO:0035162	BP	GO:0035162	embryonic hemopoiesis	9/2789	24/18614	0.375	2.50277877375403	3.09258442683969	0.00579774022224421	0.0443988638661164	0.0346665090272183	TGFBR2/KDR/KMT2A/SH2B3/PBX1/KITLG/MED1/GATA2/STK3	9
GO:0051043	BP	GO:0051043	regulation of membrane protein ectodomain proteolysis	9/2789	24/18614	0.375	2.50277877375403	3.09258442683969	0.00579774022224421	0.0443988638661164	0.0346665090272183	TIMP3/ROCK1/TIMP2/SNX9/SH3D19/NRDC/TNFRSF1B/FURIN/LRIG2	9
GO:0002253	BP	GO:0002253	activation of immune response	95/2789	495/18614	0.191919191919192	1.28088341283035	2.65902344599249	0.00580513962585021	0.0444003039457885	0.0346676334374082	HLA-A/CAV1/WNK1/YES1/MEF2C/CD46/FOXP1/CD59/PRKDC/NECTIN2/PRKCH/A2M/RTN4/PUM1/DDX3X/APPL1/RPS6KA3/LYN/SFPQ/SLC39A10/ERBIN/FYN/IRF1/MAPK1/CREBBP/ANKRD17/BTN3A2/XIAP/LGALS3/DDX60/FLOT1/DGKZ/CD47/PIK3CA/PUM2/ZNFX1/HSPA1B/OTUD4/PLCG1/PRKD2/RC3H1/GBP1/SIN3A/VAV3/SPG21/BCAR1/CLU/CD81/SPPL3/TBK1/NFKBIZ/PSEN1/BTN3A3/DAB2IP/BTN2A1/IFIH1/CD276/HSP90AA1/PELI1/OAS3/AP3B1/CYLD/DUSP3/MAPKAPK2/TIFA/TOMM70/CD55/N…	95
GO:0071786	BP	GO:0071786	endoplasmic reticulum tubular network organization	8/2789	20/18614	0.4	2.6696306920043	3.13624217346019	0.00585331479215765	0.0446578180611086	0.0348686997401474	RTN4/ATL3/ARL6IP1/REEP3/TMEM33/RAB3GAP1/TMEM170A/RAB3GAP2	8
GO:1902236	BP	GO:1902236	negative regulation of endoplasmic reticulum stress-induced intrinsic apoptotic signaling pathway	8/2789	20/18614	0.4	2.6696306920043	3.13624217346019	0.00585331479215765	0.0446578180611086	0.0348686997401474	TMBIM6/TXNDC12/WFS1/OPA1/XBP1/HYOU1/HSPA1A/PTPN1	8
GO:0034446	BP	GO:0034446	substrate adhesion-dependent cell spreading	25/2789	100/18614	0.25	1.66851918250269	2.81400153626539	0.00586872720290457	0.04466471370616	0.0348740838405636	NRP1/LAMC1/CALR/MYADM/LAMB1/TEK/FZD4/EFNA1/PEAK1/CRK/NEDD9/ACTN4/LIMS2/DOCK1/ST6GAL1/PXN/CORO1C/MDK/RREB1/GBP1/PIK3R1/BRAF/FER/CRKL/AP1AR	25
GO:0060419	BP	GO:0060419	heart growth	25/2789	100/18614	0.25	1.66851918250269	2.81400153626539	0.00586872720290457	0.04466471370616	0.0348740838405636	HEG1/TGFBR2/S1PR1/MEF2C/VGLL4/NOTCH1/FOXP1/PDLIM5/YY1/SORBS2/DUSP6/SAV1/RBPJ/AKAP13/FOXC1/SMAD1/EDN1/TGFBR3/SKI/ARID2/DIPK2A/JARID2/TOMM70/YAP1/TGFBR1	25
GO:0044788	BP	GO:0044788	modulation by host of viral process	14/2789	46/18614	0.304347826086957	2.03124074391632	2.93979469639556	0.00590513411024925	0.0448863095269193	0.0350471052391271	STOM/ROCK2/EEA1/ZDHHC20/VAPA/FMR1/PPIB/PAIP1/IFI27/DDX56/ZDHHC9/HSPA8/CCNK/TMEM41B	14
GO:0042982	BP	GO:0042982	amyloid precursor protein metabolic process	24/2789	95/18614	0.252631578947368	1.68608254231851	2.81442702205568	0.00596848004282241	0.0452670259251057	0.0353443675405756	ADAM10/ROCK2/ITM2A/ROCK1/TMED10/EFNA1/RTN4/APH1A/ITM2B/LYN/ADAM17/DLG1/AGO2/DYRK1A/SP1/CLU/BACE2/ABCG1/EPHA4/NCSTN/PSEN1/SOAT1/ADAM19/RANBP9	24
GO:0003230	BP	GO:0003230	cardiac atrium development	12/2789	37/18614	0.324324324324324	2.16456542594943	2.9767170184608	0.00600668510326643	0.0452670259251057	0.0353443675405756	HEG1/BMPR2/ENG/NOTCH1/BMP2/SOX4/DLL4/IGF1R/CCN1/MDM2/ACVR1/NPHP3	12
GO:0006378	BP	GO:0006378	mRNA polyadenylation	12/2789	37/18614	0.324324324324324	2.16456542594943	2.9767170184608	0.00600668510326643	0.0452670259251057	0.0353443675405756	APP/YTHDC1/WDR33/PCF11/ZC3H14/TENT2/PNPT1/SCAF8/TENT4B/PAF1/CPSF7/CPSF1	12
GO:0014037	BP	GO:0014037	Schwann cell differentiation	12/2789	37/18614	0.324324324324324	2.16456542594943	2.9767170184608	0.00600668510326643	0.0452670259251057	0.0353443675405756	PLEC/NDRG1/DICER1/LAMB2/DAG1/ARHGEF10/SKI/NF1/SLC25A46/NAB1/ADGRG6/ITGB4	12
GO:0044319	BP	GO:0044319	wound healing, spreading of cells	12/2789	37/18614	0.324324324324324	2.16456542594943	2.9767170184608	0.00600668510326643	0.0452670259251057	0.0353443675405756	ACVRL1/ITGA5/ITGB1/ADAM17/PHLDB2/RREB1/HBEGF/CLASP1/CCN1/ARHGAP35/TOR1A/CLASP2	12
GO:0070536	BP	GO:0070536	protein K63-linked deubiquitination	12/2789	37/18614	0.324324324324324	2.16456542594943	2.9767170184608	0.00600668510326643	0.0452670259251057	0.0353443675405756	USP8/USP9X/ATXN3/USP16/OTUD4/CYLD/OTUD5/USP25/USP13/ABRAXAS2/UIMC1/SHMT2	12
GO:0090505	BP	GO:0090505	epiboly involved in wound healing	12/2789	37/18614	0.324324324324324	2.16456542594943	2.9767170184608	0.00600668510326643	0.0452670259251057	0.0353443675405756	ACVRL1/ITGA5/ITGB1/ADAM17/PHLDB2/RREB1/HBEGF/CLASP1/CCN1/ARHGAP35/TOR1A/CLASP2	12
GO:1901989	BP	GO:1901989	positive regulation of cell cycle phase transition	29/2789	121/18614	0.239669421487603	1.59957210884555	2.77773626441245	0.00603047395329723	0.0453907434357592	0.0354409658277036	APP/RDX/PLCB1/EIF4G1/DDX3X/BRD4/PPP1R10/KMT2E/TMOD3/ADAM17/VPS4B/ANKRD17/PBX1/DDRGK1/SIN3A/ADAMTS1/CUL4B/CUL4A/PAF1/DYRK3/MECP2/MDM2/CDC16/PLRG1/THOC1/KLHL18/HSPA2/RRM1/ANAPC7	29
GO:0050878	BP	GO:0050878	regulation of body fluid levels	72/2789	361/18614	0.199445983379501	1.33111779656724	2.66704033559708	0.00603978763927001	0.0454042995840549	0.0354515504304692	MT-CO2/IL6ST/F2R/HEG1/VWF/CAV1/GNAQ/LMAN1/AQP1/WNK1/JMJD1C/EDNRB/CD59/EMP2/NPR1/HYAL2/CD34/DGKH/CD9/ANO6/CREB1/APLNR/SH2B3/GAS6/LYN/THBD/ENTPD1/FLI1/NFE2L2/PROS1/MLLT6/SOCS2/ITGA2/DGKE/OAS2/DGKZ/PIK3CA/MYH9/WFS1/F11R/EDN1/PRICKLE1/STXBP1/PABPC4/VAV3/MED1/EXT2/PROCR/BLOC1S6/PLAT/PEAR1/STAT5B/SLC29A1/EXT1/NOS3/AP3B1/XBP1/TFPI/THBS1/NR1H2/TBXA2R/F2RL3/CHRM3/RAB27A/FZD6/C1GALT1C1/ADM/PIK3CB/PRKCE/SEL…	72
GO:0006405	BP	GO:0006405	RNA export from nucleus	23/2789	90/18614	0.255555555555556	1.7055973865583	2.81689992721481	0.00604702381986764	0.0454042995840549	0.0354515504304692	TPR/THOC2/SMG1/SETD2/YTHDC1/HHEX/FYTTD1/UPF2/AGFG1/SUPT6H/POM121C/IWS1/POM121/PCID2/POLDIP3/UPF1/MCM3AP/AKAP8L/THOC1/NXF1/NUP93/NRDE2/MAGOHB	23
GO:0016573	BP	GO:0016573	histone acetylation	35/2789	153/18614	0.228758169934641	1.52674957876063	2.74652077041312	0.00607390374018246	0.0455505789626107	0.0355657649611043	EPC1/USP22/KANSL1/BAZ1B/KAT6A/MSL1/CREBBP/PHF20L1/KAT6B/PCGF2/PHF20/SIN3A/ING3/NFKBIZ/ZMPSTE24/ATF2/SF3B3/TRRAP/AUTS2/NAA50/IWS1/MBD3/EPC2/GATA2/MSL2/PBXIP1/MECP2/OGT/RUVBL2/NOC2L/TAF6/ING4/KANSL2/JADE1/MBTD1	35
GO:0031397	BP	GO:0031397	negative regulation of protein ubiquitination	22/2789	85/18614	0.258823529411765	1.72740809482631	2.82177374556243	0.00609961161159778	0.0455553668360532	0.0355695033193293	CAV1/TRIM44/UFL1/FYN/SMAD7/N4BP1/BAG5/HSPA1B/SOX4/UBR5/DTX3L/PSEN1/NXN/U2AF2/OGT/GNL3L/TAF1/PLAA/SPRY2/HSPA1A/GCLC/PRKCE	22
GO:0035050	BP	GO:0035050	embryonic heart tube development	22/2789	85/18614	0.258823529411765	1.72740809482631	2.82177374556243	0.00609961161159778	0.0455553668360532	0.0355695033193293	ENG/ECE1/TGFBR2/MEF2C/NOTCH1/APLNR/MIB1/FOXC1/EDN1/DLL1/MED1/HES1/PSEN1/SMAD3/AHI1/SOX17/PKD2/ARL13B/YAP1/ACVR1/MICAL2/NPHP3	22
GO:0043536	BP	GO:0043536	positive regulation of blood vessel endothelial cell migration	20/2789	75/18614	0.266666666666667	1.77975379466954	2.84057043705914	0.00610413799573557	0.0455553668360532	0.0355695033193293	NRP1/FGFR1/PIK3C2A/KDR/JCAD/HDAC7/AKT3/ADAM17/RHOJ/NFE2L2/VEGFC/PLCG1/PRKD2/SP1/PLK2/NUS1/NOS3/MAP3K3/THBS1/GATA2	20
GO:0045669	BP	GO:0045669	positive regulation of osteoblast differentiation	20/2789	75/18614	0.266666666666667	1.77975379466954	2.84057043705914	0.00610413799573557	0.0455553668360532	0.0355695033193293	IL6ST/BMPR2/WWTR1/JAG1/MEF2C/ATRAID/SMAD5/NPNT/BMP2/SMAD1/LRP5/SUCO/CCN1/BMP6/YAP1/SOX11/ACVR1/JUND/ZHX3/ACVR2A	20
GO:0030307	BP	GO:0030307	positive regulation of cell growth	37/2789	164/18614	0.225609756097561	1.50573682323413	2.73091951849978	0.00619496481914541	0.0461772377620802	0.0360550584032587	MACF1/BMPR2/NRP1/ADAM10/GOLGA4/PAFAH1B1/EIF4G1/DDX3X/CSNK2A1/RPS6KA3/ITSN2/ADAM17/SMAD7/MAP1B/USP47/ADNP/MMP14/TEAD1/EDN1/CXCL12/IST1/HBEGF/RUFY3/MAPKAP1/SPHK1/RICTOR/INO80/DERL2/SLC9A1/YAP1/PLAA/EXTL3/TGFBR1/BRAT1/SLC23A2/CXCL16/SLC25A33	37
GO:0051960	BP	GO:0051960	regulation of nervous system development	89/2789	461/18614	0.193058568329718	1.28848769841856	2.63308054484823	0.00629980280606471	0.0469019176262883	0.0366208864192675	IL6ST/MACF1/BMPR2/NRP1/HOOK3/GOLGA4/SHANK3/PLXND1/REST/NOTCH1/FZD4/PCM1/PAFAH1B1/B2M/CLSTN1/NUMB/PRKCH/RTN4/ITGB1/JAM2/CUX1/DHX36/CERS2/FLRT2/NIN/UFL1/AGRN/LYN/SPEN/CHD7/RAB21/DICER1/SEMA6A/CAPRIN1/SEMA3F/SKIL/DNAJB11/MAP1B/DLG1/PPP1CC/TGM2/VEGFC/BTG2/ROBO1/RYK/IL33/ADNP/NPTN/DAG1/MAN2A1/BMP2/NRDC/CX3CL1/CTDSP1/MDK/DLL1/SKI/DLL4/CXCL12/NF1/IST1/HES1/RUFY3/EPHA4/LDLR/KIFAP3/PSEN1/EEF2K/DIP2B/EPHB1…	89
GO:0060612	BP	GO:0060612	adipose tissue development	15/2789	51/18614	0.294117647058824	1.96296374412081	2.89088974340782	0.00633247633791973	0.0470882328654249	0.0367663608381381	SPTLC2/RASAL2/TBL1XR1/PGRMC2/PIK3CA/PUM2/KLF7/ACAT1/ARID5B/LRP5/ATF2/XBP1/DHRS7B/FTO/VPS13B	15
GO:0045071	BP	GO:0045071	negative regulation of viral genome replication	16/2789	56/18614	0.285714285714286	1.90687906571736	2.85324057652791	0.0066541700561558	0.0494206574617024	0.0385875114550994	EIF2AK2/BST2/MPHOSPH8/TASOR/RESF1/OAS2/ZC3HAV1/N4BP1/SRPK2/ZNFX1/IFIH1/OAS3/MX1/IFIT5/IFIT1/OAS1	16
GO:0070167	BP	GO:0070167	regulation of biomineral tissue development	25/2789	101/18614	0.247524752475248	1.65199919059672	2.75822651705499	0.0067144798819457	0.049808497148361	0.038890335600312	ATP2B1/BMPR2/ROCK2/ROCK1/S1PR1/MEF2C/NOTCH1/ANO6/ATRAID/GAS6/NBR1/BMP2/ANKH/LTBP3/RXRA/ZMPSTE24/SMAD3/NOS3/CCN1/BMP6/SLC4A2/ACVR1/RXRB/BCOR/ACVR2A	25
GO:0003018	BP	GO:0003018	vascular process in circulatory system	55/2789	265/18614	0.207547169811321	1.38518573641733	2.65123069827038	0.00672619019624752	0.0498353225490926	0.0389112807983564	ATP2B1/F2R/BMPR2/ROCK2/CDH5/CAV1/ECE1/PIK3C2A/TJP1/ROCK1/SLC12A2/YES1/PLEC/ATP2B4/TEK/RAMP2/EDNRB/SLC38A2/SLC2A3/NPR1/PLVAP/DOCK4/MMP2/SLC44A1/KLF2/C2CD4B/FOXC1/PDE2A/ITGA1/INSR/EDN1/EXT2/SLC16A1/SLC6A6/SLCO3A1/CLDN5/AKAP12/SLC29A1/EXT1/NOS3/TJP2/PLOD3/BMP6/ARHGAP35/TBXA2R/BCR/SLC16A7/CHRM3/GCLM/HRH1/ADM/ZDHHC21/LEPR/GCLC/ATP8A1	55
GO:0009411	BP	GO:0009411	response to UV	35/2789	154/18614	0.227272727272727	1.51683562045699	2.70369399373419	0.0067542683581541	0.0499832094725418	0.0390267504955589	AQP1/YY1/SDF4/HYAL2/DHX36/MMP2/RO60/CREBBP/USP47/PRKAA1/POLK/NEDD4/N4BP1/REV1/PTPRK/ZBTB1/PIK3R1/CDKN1A/CAT/CASP7/CUL4B/CUL4A/MSH6/NLRP1/KDM1A/INO80/MAPK8/MAP3K20/RUVBL2/NOC2L/XPC/TAF1/NSMCE3/ATR/DDB2	35
GO:0140534	CC	GO:0140534	endoplasmic reticulum protein-containing complex	59/2866	126/19518	0.468253968253968	3.18889775030738	10.226119634663	6.93300006898279e-18	4.9154970489088e-15	3.50298950853867e-15	HLA-A/PDIA3/HSP90B1/RPN2/PDIA6/SPTLC2/CALR/TAPBP/DNAJC10/SPCS3/SEC63/HSPA5/B2M/HSD17B12/SPCS2/DDOST/RPN1/ARL6IP1/GANAB/MAGT1/TAP2/TAP1/HM13/EMC4/DNAJB11/EMC7/STT3B/MLEC/SEC61A1/DAD1/GPAA1/EMC10/PPIB/DERL1/SEL1L/SRPRA/ORMDL1/PIGT/EXT2/UBXN7/FAF2/P4HA1/EMC8/FAM8A1/AMFR/RNF125/DERL2/INSIG1/HYOU1/PIGS/DPM2/STT3A/RNF139/TUSC3/SREBF2/NBAS/PIGM/EMC1/ALG14	59
GO:0016607	CC	GO:0016607	nuclear speck	128/2866	415/19518	0.308433734939759	2.10049184876281	9.4009450381299	2.19941259791685e-17	7.62274198732757e-15	5.43228587917339e-15	PPIG/ZC3H13/LUC7L3/RBM25/PLCB1/CCNL1/HECTD1/MEF2C/ZNF106/TRIP11/SRRM2/AFDN/THOC2/PRPF40A/SMURF2/SON/DDX46/SREK1/CDC5L/DDX17/BCLAF1/NRIP1/EPAS1/RBBP6/YTHDC1/DHX36/DAZAP2/KMT2E/THRAP3/PRPF8/SFPQ/WAC/KAT6A/ERBIN/TAP2/MSL1/SRSF4/SRSF11/RBM27/UHMK1/PPP4R3A/PPP1CC/LUC7L2/TCF12/FNBP4/DOCK1/ZBTB16/NR3C1/ACIN1/FYTTD1/HIPK1/PRKAA1/DGKZ/TMEM179B/TOPORS/SRPK2/HSPA1B/SMC6/MECOM/SLU7/DYRK1A/YLPM1/CDC40/MAML2/B…	128
GO:0005925	CC	GO:0005925	focal adhesion	129/2866	422/19518	0.305687203791469	2.08178745415279	9.32048229782552	3.67256280566891e-17	7.62274198732757e-15	5.43228587917339e-15	SYNE2/ITGA6/FLT1/PDIA3/NRP1/RDX/ADAM10/HSP90B1/SNTB2/ENG/CAV1/AHNAK/CALR/DLC1/IQGAP1/LPP/YES1/HSPG2/PPP1R12A/DST/ITGA5/PLEC/HACD3/CDH13/TEK/BSG/CD46/CD59/SORBS2/SHROOM4/HSPA5/B2M/TSPAN4/NUMB/NECTIN2/PTPRA/FLNB/CAPN2/G3BP1/EPB41L2/CD9/ACTN1/ITGB1/ADD1/SVIL/LIMA1/MSN/TSPAN9/FLRT2/PEAK1/SCARB2/ACTR2/EFNB2/PPP1CB/RHOB/NEDD9/JAK1/CLTC/RAB21/ADAM17/MCAM/RSU1/MPRIP/ENAH/ACTN4/MAPK1/PDCD6IP/CPNE3/LIMS2/P…	129
GO:0030055	CC	GO:0030055	cell-substrate junction	131/2866	432/19518	0.303240740740741	2.06512657982477	9.28746219843003	4.3005596543456e-17	7.62274198732757e-15	5.43228587917339e-15	SYNE2/ITGA6/FLT1/PDIA3/NRP1/RDX/ADAM10/HSP90B1/SNTB2/ENG/CAV1/AHNAK/CALR/DLC1/IQGAP1/LPP/YES1/HSPG2/PPP1R12A/DST/ITGA5/PLEC/HACD3/CDH13/TEK/BSG/CD46/CD59/SORBS2/SHROOM4/HSPA5/B2M/TSPAN4/NUMB/NECTIN2/PTPRA/FLNB/CAPN2/G3BP1/EPB41L2/CD9/ACTN1/ITGB1/ADD1/SVIL/LIMA1/MSN/TSPAN9/FLRT2/PEAK1/SCARB2/ACTR2/EFNB2/PPP1CB/ERBIN/RHOB/NEDD9/JAK1/CLTC/RAB21/ADAM17/MCAM/RSU1/MPRIP/ENAH/ACTN4/MAPK1/PDCD6IP/CPNE3/L…	131
GO:0005788	CC	GO:0005788	endoplasmic reticulum lumen	97/2866	312/19518	0.310897435897436	2.11727011648505	8.25331537439666	9.90027350524404e-14	1.40385878304361e-11	1.00044869105624e-11	KTN1/APP/PDIA3/LAMC1/ADAM10/HSP90B1/PDIA6/TGOLN2/CALU/SERPINH1/FBN1/CANX/CALR/COL15A1/LAMB1/FSTL1/RCN1/TSPAN14/DNAJC3/APLP2/DNAJC10/NUCB1/HSPA5/B2M/MYDGF/SELENOF/PDIA4/ERLEC1/ERAP2/RCN2/IGFBP4/TXNDC5/MANF/GAS6/GANAB/GOLM1/COL4A1/COL4A2/SPARCL1/MIA3/TXNDC12/ADAM17/DNAJB11/MAPK1/VWA1/LAMB2/MGAT4A/ERP44/COL21A1/COL18A1/MBTPS1/IGFBP7/DAG1/TSPAN5/PPIB/EOGT/WFS1/PDGFD/EDN1/SUMF2/CLU/PRSS23/CKAP4/LTBP1/…	97
GO:0005793	CC	GO:0005793	endoplasmic reticulum-Golgi intermediate compartment	53/2866	132/19518	0.401515151515151	2.7343938336611	8.29472524858742	7.66963004135272e-13	9.0629461655318e-11	6.45863582429703e-11	PDIA6/SERPINH1/CALR/BCAP31/LMAN1/GOLGB1/TAPBP/PLPP3/NUCB2/TMED10/TMED9/TRIP11/NUCB1/CD59/HSPA5/KDELR1/MYDGF/GALNT1/COPB1/MAN1A1/ZDHHC20/TAP2/TAP1/LMAN2/VMP1/MGAT4A/MGAT1/ERP44/CNIH4/ATP6AP1/ERGIC1/ROBO1/PIEZO1/MTMR6/TMED7/VMA21/CNIH1/ERGIC2/IST1/SPPL3/UGGT1/CLN8/CD55/COPG1/SEC22B/WHAMM/SCYL1/TRAPPC12/SEC23IP/GBF1/VPS13B/MPPE1/MYO18A	53
GO:0005635	CC	GO:0005635	nuclear envelope	126/2866	490/19518	0.257142857142857	1.75119130694846	6.98656083671735	7.31256075601895e-11	7.40657939431062e-09	5.27823934269037e-09	SYNE2/APP/MTDH/UBXN4/CDH5/CANX/CALR/TPR/RB1CC1/GNAQ/AQP1/NUCB2/PLCB1/DST/TMEM109/HACD3/EPC1/BNIP2/EDNRB/PCM1/PAFAH1B1/RANBP2/RTN4/RNF13/MYO6/SUN1/KPNB1/ATRAID/SYNE1/MFSD10/TOR1AIP2/MGST2/ERBIN/DNAJB14/IPO7/OSBPL8/KPNA4/VAPA/ITPR1/LBR/VPS4B/LRPPRC/ANKRD17/ATF6/CBX5/PGRMC2/DNAJC1/CCAR1/MTMR6/BICD2/MACO1/PUM2/TOR1AIP1/AGFG1/TNKS2/INSR/NUP50/SMAD1/TMX4/LTC4S/TAF3/DPY19L4/PRICKLE1/DPY19L1/PHF20/TMEM33…	126
GO:0031252	CC	GO:0031252	cell leading edge	108/2866	422/19518	0.255924170616114	1.74289182208141	6.40061968765551	2.21775330331052e-09	1.96548386505895e-07	1.4006862968277e-07	SYNE2/APP/ATP2B1/MACF1/RDX/SPTBN1/PTPRM/MYADM/DLC1/IQGAP1/ROCK1/CTNND1/PODXL/ATP6AP2/DST/ITGA5/CD2AP/FRMD4B/PLXND1/SLK/APC/CLIP1/CTTNBP2NL/JCAD/PAFAH1B1/SORBS2/ABLIM1/ACAP2/PKN2/CDC42BPA/MYO6/DDX3X/ACTN1/ITGB1/SNX9/LIMA1/CDC42BPB/LDB2/PHACTR4/APPL1/CCDC88A/FGD6/NEDD9/DPYSL3/MYO5A/CAPRIN1/ADAM17/ENAH/SSH1/VEZT/FLOT1/ABI2/RAPH1/ARAP3/MYH10/PIEZO1/DGKZ/MTMR6/PIP5K1C/PHLDB2/PIK3CA/DAG1/PXN/INSR/KITLG…	108
GO:0031965	CC	GO:0031965	nuclear membrane	84/2866	308/19518	0.272727272727273	1.85732411343018	6.29170190309546	5.93966767123478e-09	4.67913819878385e-07	3.3345502715704e-07	SYNE2/MTDH/CDH5/CANX/TPR/RB1CC1/GNAQ/AQP1/PLCB1/TMEM109/HACD3/EPC1/EDNRB/PCM1/PAFAH1B1/RANBP2/RNF13/MYO6/SUN1/KPNB1/SYNE1/MFSD10/TOR1AIP2/ERBIN/DNAJB14/OSBPL8/KPNA4/VAPA/ITPR1/LBR/LRPPRC/ANKRD17/DNAJC1/MACO1/PUM2/TOR1AIP1/NUP50/SMAD1/TMX4/LTC4S/TAF3/DPY19L4/PRICKLE1/DPY19L1/PHF20/ZBTB1/TNRC18/IFI27/MYOF/ATP11B/NUDT9/ARL6IP6/PSEN1/SYNE3/UNC50/ZMPSTE24/SMAD3/TMEM43/POM121C/NAV3/SPAST/POM121/TOR1A/M…	84
GO:0036464	CC	GO:0036464	cytoplasmic ribonucleoprotein granule	72/2866	253/19518	0.284584980237154	1.93807733575324	6.23054189033855	1.05577984310737e-08	7.48547908763127e-07	5.33446657570041e-07	PRRC2C/ROCK2/IQGAP1/ROCK1/DDX6/NUFIP2/MBNL1/TNRC6B/EIF4G1/ZFP36L1/G3BP1/PUM1/DDX3X/KPNB1/SMG1/HIPK2/DHX36/DAZAP2/SYNE1/XRN1/CELF1/CAPRIN1/UHMK1/POLR2G/GIGYF2/TNRC6A/TUT4/UPF2/EIF3B/AGO2/PUM2/FMR1/TIA1/HELZ/ZNFX1/CNOT2/TRIM25/RC3H1/LARP4/PABPC4/YTHDF3/ZFP36/CTSH/CNOT8/AGO3/CLOCK/SAMD4B/NFKBIZ/ATXN2L/DCP1A/TNRC6C/CNOT1/SNCAIP/LARP4B/SERPINB1/NYNRIN/UBAP2/MCC/POLDIP3/BTBD1/AGO4/ZFAND1/DYRK3/UPF1/DIS…	72
GO:0035770	CC	GO:0035770	ribonucleoprotein granule	75/2866	271/19518	0.276752767527675	1.8847384914882	6.08456405373061	1.94894852783394e-08	1.25618591475842e-06	8.95210807043341e-07	PRRC2C/ROCK2/IQGAP1/ROCK1/DDX6/NUFIP2/MBNL1/TNRC6B/EIF4G1/ZFP36L1/G3BP1/PUM1/DDX3X/KPNB1/SMG1/HIPK2/DHX36/DAZAP2/SYNE1/XRN1/CELF1/CAPRIN1/UHMK1/POLR2G/GIGYF2/TNRC6A/TUT4/UPF2/EIF3B/AGO2/PUM2/FMR1/TIA1/HELZ/ZNFX1/CNOT2/TRIM25/RC3H1/LARP4/PABPC4/YTHDF3/ZFP36/CTSH/CNOT8/AGO3/CLOCK/SAMD4B/NFKBIZ/ATXN2L/DCP1A/TNRC6C/CNOT1/SNCAIP/LARP4B/SERPINB1/NYNRIN/UBAP2/MCC/POLDIP3/BTBD1/AGO4/ZFAND1/DYRK3/UPF1/DIS…	75
GO:0033116	CC	GO:0033116	endoplasmic reticulum-Golgi intermediate compartment membrane	32/2866	80/19518	0.4	2.72407536636427	6.41042575030977	2.85934533905224e-08	1.68939653782337e-06	1.20393487960094e-06	CALR/BCAP31/LMAN1/TAPBP/PLPP3/TMED10/TMED9/TRIP11/CD59/KDELR1/GALNT1/ZDHHC20/TAP2/TAP1/LMAN2/VMP1/MGAT1/ATP6AP1/ERGIC1/ROBO1/PIEZO1/TMED7/VMA21/CNIH1/ERGIC2/SPPL3/CLN8/CD55/SEC22B/WHAMM/VPS13B/MPPE1	32
GO:0010494	CC	GO:0010494	cytoplasmic stress granule	33/2866	85/19518	0.388235294117647	2.64395550264767	6.30145760441495	4.14363472486072e-08	2.2598746307125e-06	1.61048151249647e-06	PRRC2C/ROCK1/DDX6/NUFIP2/MBNL1/EIF4G1/G3BP1/PUM1/DDX3X/KPNB1/HIPK2/DHX36/DAZAP2/CELF1/CAPRIN1/GIGYF2/EIF3B/PUM2/FMR1/TIA1/ZNFX1/TRIM25/RC3H1/LARP4/PABPC4/YTHDF3/ZFP36/ATXN2L/LARP4B/ZFAND1/DYRK3/ENDOV/NXF1	33
GO:0000118	CC	GO:0000118	histone deacetylase complex	30/2866	79/19518	0.379746835443038	2.58614749971292	5.86045829502494	2.98704896367433e-07	1.51272693946079e-05	1.0780327086945e-05	ARID4B/JMJD1C/CSNK2A1/NRIP1/ARID4A/TBL1XR1/CBX5/RERE/SIN3A/GATAD2B/ING3/ANP32E/TRRAP/SAP30L/RCOR1/SINHCAF/MBD3/TET1/SIN3B/SRCAP/OGT/RUVBL2/BRMS1/PHF21A/ING2/MTA1/ACTR6/PHF12/TBL1X/HDAC3	30
GO:0030027	CC	GO:0030027	lamellipodium	57/2866	202/19518	0.282178217821782	1.92168683023222	5.46275711493318	4.71574410739403e-07	2.22897504809491e-05	1.58846117301694e-05	SYNE2/APP/RDX/PTPRM/ROCK1/CTNND1/PODXL/PLXND1/APC/CTTNBP2NL/SORBS2/ABLIM1/PKN2/CDC42BPA/DDX3X/ITGB1/CDC42BPB/PHACTR4/CCDC88A/FGD6/NEDD9/DPYSL3/CAPRIN1/ENAH/SSH1/FLOT1/ABI2/RAPH1/ARAP3/MYH10/PIEZO1/DGKZ/PIK3CA/DAG1/PXN/KITLG/GSN/PLCG1/CORO1C/EPHA2/BCAR1/ABI1/RUFY3/MYO9B/STX2/DOCK8/SPATA13/MCC/FGD4/RAPGEF3/ITSN1/PKD2/SLC9A1/STX3/FER/IQGAP2/PIP5K1A	57
GO:0005765	CC	GO:0005765	lysosomal membrane	98/2866	415/19518	0.236144578313253	1.60818907170903	5.19545150866457	7.56411187176229e-07	3.15467959828204e-05	2.24815708882099e-05	STOM/LAPTM4A/AHNAK/ECE1/GNAQ/SLC44A2/TMEM165/TMEM30A/HLA-F/LRRC8A/ATP6AP2/TMEM59/LAMP2/LAMP1/PRCP/PSAP/CD164/SPAG9/GRN/RNF13/DDOST/ATP11A/MYO6/BST2/ATRAID/VPS13C/GNAI3/GNB1/LYN/SCARB2/MAGT1/CLTC/VAPA/VPS35/CPNE3/ATP6V0E1/BORCS7/FLOT1/LMBRD1/GNA11/FNIP2/GNB4/TMEM179B/VPS13A/GOPC/HGSNAT/TMEM150C/DTX3L/LNPEP/TM9SF1/FNIP1/GNAI1/ATP6V1A/AP3D1/ATP11C/B4GALT1/TMEM106B/OSTM1/CKAP4/TMEM9B/DNAJC13/ATP11B/L…	98
GO:0098852	CC	GO:0098852	lytic vacuole membrane	98/2866	415/19518	0.236144578313253	1.60818907170903	5.19545150866457	7.56411187176229e-07	3.15467959828204e-05	2.24815708882099e-05	STOM/LAPTM4A/AHNAK/ECE1/GNAQ/SLC44A2/TMEM165/TMEM30A/HLA-F/LRRC8A/ATP6AP2/TMEM59/LAMP2/LAMP1/PRCP/PSAP/CD164/SPAG9/GRN/RNF13/DDOST/ATP11A/MYO6/BST2/ATRAID/VPS13C/GNAI3/GNB1/LYN/SCARB2/MAGT1/CLTC/VAPA/VPS35/CPNE3/ATP6V0E1/BORCS7/FLOT1/LMBRD1/GNA11/FNIP2/GNB4/TMEM179B/VPS13A/GOPC/HGSNAT/TMEM150C/DTX3L/LNPEP/TM9SF1/FNIP1/GNAI1/ATP6V1A/AP3D1/ATP11C/B4GALT1/TMEM106B/OSTM1/CKAP4/TMEM9B/DNAJC13/ATP11B/L…	98
GO:0030667	CC	GO:0030667	secretory granule membrane	79/2866	319/19518	0.247648902821317	1.68653568920672	5.12897496151502	1.26281605638916e-06	4.97409213322173e-05	3.54474682495202e-05	STOM/PTPRB/ADAM10/PECAM1/CAV1/HLA-B/HLA-C/SLC44A2/IQGAP1/CD109/TMEM30A/TSPAN14/CD93/APLP2/ATP6AP2/DEGS1/TMED10/BSG/CD46/LAMP2/TRIP11/CD59/LAMP1/PRCP/PSAP/SLC2A3/DDOST/ATP11A/BST2/CD9/ANO6/VPS13C/RAB6A/COPB1/MAGT1/TMX3/VAPA/ITPR2/ITPR1/CPNE3/SCAMP1/MLEC/LGALS3/TMEM179B/CD47/HGSNAT/DYNC1LI1/DIAPH1/B4GALT1/SPARC/PGRMC1/CKAP4/VAMP2/DNAJC13/ATP11B/NCSTN/PSEN1/GAA/NRAS/ARL8A/TNFRSF1B/LHFPL2/MOSPD2/CD55…	79
GO:0030135	CC	GO:0030135	coated vesicle	77/2866	312/19518	0.246794871794872	1.6807195770036	5.02850050998545	1.97073584614416e-06	7.35395639429584e-05	5.24073798420608e-05	HLA-A/APP/VWF/ADAM10/HLA-E/TGOLN2/HLA-B/ECE1/PIK3C2A/HLA-C/BCAP31/LMAN1/HLA-F/ATP6AP2/TMED10/TMED9/CD59/FZD4/B2M/KDELR1/NUMB/MYO6/CD9/SNX9/COPB1/SCARB2/CLTC/LMAN2/RASSF9/MALL/SCAMP1/CNIH4/LMBRD1/ATP6AP1/ERGIC1/SEC23A/TMED7/GOPC/VMA21/CNIH1/ERGIC2/EDN1/AAK1/ATP6V1A/SAR1B/SPG21/HBEGF/YIPF6/VAMP2/LDLR/EPN2/DIPK2A/AP2A1/SYT11/AP3B1/SEC24D/SCYL2/SNX18/RAB8B/SYNRG/COPG1/SH3BP4/HIP1R/FURIN/SEC24A/SEC22B…	77
GO:0042470	CC	GO:0042470	melanosome	36/2866	112/19518	0.321428571428571	2.18898913368557	5.23516418272313	2.3192602179904e-06	7.83026425978665e-05	5.58017496057841e-05	STOM/PDIA3/HSP90B1/PDIA6/CALU/CANX/ATP1A1/TMED10/BSG/SYPL1/LAMP1/HSPA5/PDIA4/ITGB1/RPN1/GANAB/CLTC/MYO5A/PDCD6IP/FLOT1/MMP14/PPIB/TMEM33/BACE2/NCSTN/ANXA11/HSP90AA1/HSP90AB1/RAB5B/SEC22B/HSPA8/STX3/RAB27A/GGH/MYRIP/MFSD12	36
GO:0048770	CC	GO:0048770	pigment granule	36/2866	112/19518	0.321428571428571	2.18898913368557	5.23516418272313	2.3192602179904e-06	7.83026425978665e-05	5.58017496057841e-05	STOM/PDIA3/HSP90B1/PDIA6/CALU/CANX/ATP1A1/TMED10/BSG/SYPL1/LAMP1/HSPA5/PDIA4/ITGB1/RPN1/GANAB/CLTC/MYO5A/PDCD6IP/FLOT1/MMP14/PPIB/TMEM33/BACE2/NCSTN/ANXA11/HSP90AA1/HSP90AB1/RAB5B/SEC22B/HSPA8/STX3/RAB27A/GGH/MYRIP/MFSD12	36
GO:0005774	CC	GO:0005774	vacuolar membrane	104/2866	460/19518	0.226086956521739	1.53969477229285	4.85959289972317	2.98914991770358e-06	9.6332149620538e-05	6.86503330381682e-05	STOM/RPN2/LAPTM4A/AHNAK/ECE1/RB1CC1/GNAQ/SLC44A2/TMEM165/TMEM30A/HLA-F/LRRC8A/ATP6AP2/TMEM59/LAMP2/LAMP1/PRCP/PSAP/CD164/SPAG9/GRN/RNF13/DDOST/ATP11A/MYO6/BST2/ATRAID/VPS13C/GNAI3/GNB1/LYN/SCARB2/THBD/MAGT1/CLTC/VAPA/VPS35/VMP1/CPNE3/ATP6V0E1/BORCS7/FLOT1/LMBRD1/GNA11/FNIP2/CALCOCO2/GNB4/TMEM179B/VPS13A/GOPC/HGSNAT/TMEM150C/DTX3L/LNPEP/TM9SF1/FNIP1/GNAI1/ATP6V1A/AP3D1/ATP11C/B4GALT1/TMEM106B/OSTM…	104
GO:0016605	CC	GO:0016605	PML body	34/2866	105/19518	0.323809523809524	2.20520386800917	5.13712652219747	3.64311211441102e-06	0.000112302890831192	8.00317535431255e-05	ATRX/HIPK2/HIPK3/KAT6A/UBN1/SP100/TCF7L2/CBX5/ZBTB16/TRIM8/SP3/HIPK1/CALCOCO2/N4BP1/TOPORS/SMC6/ZNF451/PIAS2/SKI/PIAS1/HMBOX1/MKNK2/NBN/MORC3/KLHL20/TRIM27/AKAP8L/DAXX/SATB1/MRE11/PATL1/CHFR/RPA1/ATR	34
GO:0005912	CC	GO:0005912	adherens junction	51/2866	185/19518	0.275675675675676	1.87740329303484	4.97447121063593	3.88440359058479e-06	0.000112552915099282	8.02099313304957e-05	BMPR2/RDX/ADAM10/PTPRM/CDH5/ESAM/ADAM15/TJP1/PLPP3/CTNND1/JAG1/FRMD4B/CDH13/APC/NOTCH1/PDLIM5/AFDN/JCAD/SHROOM4/PKP4/NECTIN2/ADD1/MSN/NDRG1/LYN/EFNB2/TMOD3/SMAD7/FRMD4A/DLG1/TMEM47/VEZT/FLOT1/ABI2/PGM5/MAGI1/PIP5K1C/DAG1/MYH9/PTPRK/DLL1/SYNM/EPHA4/CDC42EP4/PAK4/LIN7C/TJP2/AHI1/HMCN1/CD99L2/PVR	51
GO:0000151	CC	GO:0000151	ubiquitin ligase complex	75/2866	307/19518	0.244299674267101	1.66372681170456	4.86289605248575	3.96872056062348e-06	0.000112552915099282	8.02099313304957e-05	SMURF2/FBXO11/CRBN/RNF19A/DCAF7/USP47/RNF11/NEDD4/RMND5A/TOPORS/FBXL3/WDR26/SPOP/FBXW7/PCGF2/DERL1/SEL1L/MKLN1/DCAF5/SPSB3/ZSWIM6/RNF168/PHC3/KLHL42/FBH1/FBXL5/KLHDC10/DCAF13/CUL4B/FBXO21/CUL4A/FBXO3/KLHL9/UBE4A/ZYG11B/APPBP2/UBE2E1/KLHL20/FAM8A1/DYRK2/RNF20/RNF2/TRPC4AP/AMFR/TRAF7/FBXL20/DERL2/FBXO9/TSPAN17/ANAPC10/TMEM183A/RANBP9/OTULIN/DCUN1D4/DCAF6/PCGF3/CDC16/CBX4/FEM1C/UBR1/ARMC8/KLHL8/KEAP…	75
GO:0005604	CC	GO:0005604	basement membrane	29/2866	84/19518	0.345238095238095	2.35113647692154	5.14836329895828	4.48280938502203e-06	0.000122242763614639	8.71153240813997e-05	MMRN2/LAMC1/FBN1/TIMP3/COL15A1/LAMB1/NID1/HSPG2/DST/PXDN/COL4A1/AGRN/NID2/LAMA4/COL4A2/ERBIN/VWA1/LAMB2/DLG1/NPNT/COL18A1/DAG1/SPARC/ADAMTS1/CASK/HMCN1/COL8A1/COL4A5/ITGB4	29
GO:0070603	CC	GO:0070603	SWI/SNF superfamily-type complex	31/2866	93/19518	0.333333333333333	2.27006280530356	5.09328034248411	4.91689502974752e-06	0.000126947741214283	9.04682885945453e-05	ARID1B/RSF1/SMARCA2/YY1/CSNK2A1/PBRM1/BPTF/BAZ1B/ARID1A/SMARCC1/BAZ1A/BAZ2A/SMARCC2/GATAD2B/ING3/CHRAC1/HMGXB4/INO80D/ANP32E/ARID2/TRRAP/SMARCA1/MBD3/INO80/SRCAP/RUVBL2/DPF2/MTA1/ACTR6/INO80E/SMARCD2	31
GO:0098791	CC	GO:0098791	Golgi apparatus subcompartment	88/2866	378/19518	0.232804232804233	1.58544068941836	4.76836245468224	5.01345099294772e-06	0.000126947741214283	9.04682885945453e-05	HLA-A/APP/TGOLN2/AKAP9/TMBIM4/PIK3C2A/BCAP31/GOLGB1/GOLGA4/TMEM165/PLPP3/GCC2/TMEM59/ATP8B1/GALNT1/SULF2/GRN/APH1A/TMEM87A/SNX9/ASAP2/RAB6A/GOLIM4/CLTC/RAB21/CSGALNACT1/YIPF4/MGAT4A/SCAMP1/BIRC6/ST6GAL1/ARL5B/MBTPS1/SLC66A2/MAN2A1/ARL5A/GOLPH3/NDST1/LPCAT2/B4GALT5/ARFGEF1/ATP2C1/STX16/SAR1B/B4GALT1/DENND5A/BACE2/YIPF6/VAMP2/FUT11/FAM91A1/SCAMP4/ZDHHC14/TBC1D23/PLK3/SYT11/ST3GAL1/VPS51/BICD1/KIF13…	88
GO:0005938	CC	GO:0005938	cell cortex	73/2866	302/19518	0.241721854304636	1.64617137205788	4.69495152513752	7.91097682372241e-06	0.0001934097437248	0.000137831901102968	RDX/SPTBN1/SPTAN1/CAV1/MYADM/DLC1/IQGAP1/CTNND1/DST/FRYL/DYNC1H1/CLIP1/PAFAH1B1/SHROOM4/ERC1/FLNB/CAPN2/EPB41L2/MYO6/ACTN1/SNX9/ACTR2/NEDD9/SEPTIN10/NDFIP1/ITPR2/AKAP13/NUMA1/ACTN4/ASPH/ADD3/FLOT1/MYH10/PHLDB2/EXOC5/NEDD4/PXN/GSN/MYH9/CORO1C/MKLN1/GNAI1/STXBP1/AGTRAP/TNFAIP2/EXOC4/SEPTIN6/MYO9B/PSEN1/CLASP1/CCN2/CLDN5/AKAP12/SELE/PHLDB1/FNBP1/HMCN1/EXOC3L1/ITCH/HIP1R/RAPGEF3/SEPTIN8/PKD2/EXOC6/FE…	73
GO:0090575	CC	GO:0090575	RNA polymerase II transcription regulator complex	63/2866	254/19518	0.248031496062992	1.68914122126918	4.5863086090099	1.37010448444103e-05	0.000323801359822897	0.000230754439484806	TCF4/STAT3/HYAL2/USP22/CREB1/HIPK2/SMAD5/SFPQ/TCF7L2/SMAD7/JUN/NFE2L2/ATF6/IRF9/TCF12/GTF2A1/ADNP/SMAD2/PBX1/TEAD1/SMAD1/BACH1/TLE4/ATF6B/TAF3/TCF7L1/RXRA/MED1/FOS/TLE3/CREBZF/CLOCK/ATF2/STAT5B/GTF2F1/SMAD3/TRRAP/XBP1/SMAD9/MXI1/ASCC3/NR1H2/JUNB/CBFB/HLTF/SMAD6/YAP1/MED29/MED16/TFDP2/TAF1/RXRB/ASCC2/TAF6/E2F3/ATF1/ING2/JUND/MAFB/TAF8/MED14/POU2F1/NR5A2	63
GO:0016580	CC	GO:0016580	Sin3 complex	12/2866	22/19518	0.545454545454545	3.71464822686037	5.2852260337883	1.50285805481457e-05	0.000332976987769853	0.000237293377075985	ARID4B/CSNK2A1/ARID4A/SIN3A/SAP30L/SINHCAF/TET1/SIN3B/OGT/BRMS1/ING2/PHF12	12
GO:0070822	CC	GO:0070822	Sin3-type complex	12/2866	22/19518	0.545454545454545	3.71464822686037	5.2852260337883	1.50285805481457e-05	0.000332976987769853	0.000237293377075985	ARID4B/CSNK2A1/ARID4A/SIN3A/SAP30L/SINHCAF/TET1/SIN3B/OGT/BRMS1/ING2/PHF12	12
GO:0001726	CC	GO:0001726	ruffle	48/2866	181/19518	0.265193370165746	1.80601681747907	4.51960276044758	2.25967349377869e-05	0.000485487426390633	0.000345978716750804	MACF1/MYADM/DLC1/IQGAP1/ROCK1/PODXL/ITGA5/CD2AP/FRMD4B/APC/CLIP1/JCAD/ACAP2/MYO6/ACTN1/ITGB1/SNX9/LIMA1/APPL1/FGD6/MYO5A/ADAM17/ARAP3/MTMR6/PIP5K1C/MYH9/PLCG1/CORO1C/RASA1/DIAPH1/MKLN1/EPHA2/BCAR1/CDK6/MYO9B/MTMR9/ARHGEF2/AIF1L/SPATA13/HIP1R/FGD4/KSR1/SPRY2/IFIT5/SH3YL1/CLASP2/PIP5K1A/TLN2	48
GO:0030496	CC	GO:0030496	midbody	52/2866	203/19518	0.25615763546798	1.74448176171111	4.42350119150358	2.96053920354646e-05	0.000617359498621894	0.00043995629031031	RDX/HSP90B1/TACC1/IQGAP1/CTNND1/RAD21/PKP4/HSPA5/PKN2/SVIL/GNAI3/USP8/TTC19/PDCD6IP/VPS4B/SSH1/PPP1CC/CLIC4/BIRC6/MYH10/EXOC5/C6orf89/TOPORS/RAP2A/LAP3/CENPC/LATS1/GNAI1/TTC28/IST1/EXOC4/SEPTIN6/ANXA11/VPS37B/ARL8A/MBD5/KLHL9/CYLD/KIF13A/SPAST/CNTRL/EXOC6/MICAL3/PIK3CB/KEAP1/CCDC69/ABRAXAS2/CHMP7/TBCK/EXOC3/KATNA1/ZNF330	52
GO:0008250	CC	GO:0008250	oligosaccharyltransferase complex	9/2866	14/19518	0.642857142857143	4.37797826737115	5.24530139547131	3.10794174353231e-05	0.000629580198904117	0.000448665274254289	RPN2/DDOST/RPN1/MAGT1/STT3B/MLEC/DAD1/STT3A/TUSC3	9
GO:0035577	CC	GO:0035577	azurophil granule membrane	21/2866	58/19518	0.362068965517241	2.46575787472628	4.63784508299454	4.04075527676818e-05	0.000774422078978362	0.000551885677246847	STOM/TMEM30A/LAMP2/LAMP1/PRCP/PSAP/DDOST/BST2/MAGT1/VAPA/CPNE3/TMEM179B/B4GALT1/CKAP4/DNAJC13/ATP11B/NCSTN/PSEN1/GAA/ARL8A/ATP8A1	21
GO:0005766	CC	GO:0005766	primary lysosome	42/2866	155/19518	0.270967741935484	1.84534137721451	4.38352084800865	4.15064019762733e-05	0.000774422078978362	0.000551885677246847	STOM/TMEM30A/DNAJC3/CYB5R3/DYNC1H1/LAMP2/LAMP1/PRCP/PSAP/GRN/DDOST/BST2/TXNDC5/ACTR2/MAGT1/PSMD1/VAPA/MAPK1/CPNE3/GNS/TMEM179B/B4GALT1/IST1/CKAP4/DNAJC13/FAF2/ATP11B/NCSTN/ANXA11/PSEN1/GAA/ARL8A/NAPRT/HEXA/STX3/GUSB/GGH/FUCA2/AGA/NHLRC3/ATP8A1/PTGES2	42
GO:0042582	CC	GO:0042582	azurophil granule	42/2866	155/19518	0.270967741935484	1.84534137721451	4.38352084800865	4.15064019762733e-05	0.000774422078978362	0.000551885677246847	STOM/TMEM30A/DNAJC3/CYB5R3/DYNC1H1/LAMP2/LAMP1/PRCP/PSAP/GRN/DDOST/BST2/TXNDC5/ACTR2/MAGT1/PSMD1/VAPA/MAPK1/CPNE3/GNS/TMEM179B/B4GALT1/IST1/CKAP4/DNAJC13/FAF2/ATP11B/NCSTN/ANXA11/PSEN1/GAA/ARL8A/NAPRT/HEXA/STX3/GUSB/GGH/FUCA2/AGA/NHLRC3/ATP8A1/PTGES2	42
GO:0044232	CC	GO:0044232	organelle membrane contact site	19/2866	50/19518	0.38	2.58787159804606	4.6639204792149	4.30558331397047e-05	0.0007827329665654	0.000557808364562976	CANX/BCAP31/SARAF/VPS13A/ACSL4/ESYT2/IMMT/TMX2/PDZD8/APOOL/MOSPD2/TMCC1/RMDN3/TOMM40/OSBPL1A/SACM1L/CLCC1/STARD3/TMEM41B	19
GO:0019867	CC	GO:0019867	outer membrane	58/2866	238/19518	0.243697478991597	1.65962574841521	4.24760366316704	5.05733255413079e-05	0.000896412195219683	0.000638820954205995	SYNE2/CYB5R3/PLEC/TMEM109/ARMCX3/VPS13C/PPP1R15A/SYNE1/MCL1/TUFM/ACSL3/SLC44A1/LRPPRC/PPP1CC/VPS13A/PDE2A/ZNFX1/SYNJ2BP/ANKH/LTC4S/ACSL4/MLXIP/DNM1L/HSPA9/AGPAT5/FAM210B/PGRMC1/IFI27/IMMT/OPA1/EPHA4/PSEN1/CPT1A/SYNE3/FOXO3/SAMM50/ATF2/MFF/QTRT2/APOOL/RAF1/NAV3/TOMM70/SLC25A46/RMDN3/TOMM40/MIGA1/BCL2L11/ATAD1/RHOT1/BOK/PMAIP1/ACSL5/RETSAT/DNAJC11/AGPAT4/MIEF1/ASS1	58
GO:0005769	CC	GO:0005769	early endosome	92/2866	423/19518	0.217494089834515	1.48117573112005	4.15073961693258	5.23676910147048e-05	0.000904531550891572	0.000644607147840479	HLA-A/APP/F2R/NRP1/HLA-E/CAV1/HLA-B/HLA-C/TMEM165/TMEM30A/HLA-F/KDR/EEA1/B2M/NUMB/ATP11A/APH1A/PTP4A2/LRP6/APPL1/RHOB/RAB21/MYO5A/USP8/VPS35/MAPK1/FLOT1/RNF11/WASHC4/TMEM127/DIAPH2/SAMD9L/DTX3L/DERL1/LNPEP/TRAK2/AP3D1/ATP11C/ACKR3/TMEM9B/DNAJC13/RAB4A/HGS/EPHA4/ATP11B/LDLR/NCSTN/PSEN1/SNX13/ZMPSTE24/SNX4/EPHB1/PRDX3/AP3B1/SPHK1/SERPINB1/ACKR1/RAB5B/ITCH/ANKFY1/RFTN1/LDLRAD4/SGK3/HTT/DERL2/TRIM27/…	92
GO:0098857	CC	GO:0098857	membrane microdomain	74/2866	324/19518	0.228395061728395	1.55541340363392	4.18232269996464	5.35829691642398e-05	0.000904531550891572	0.000644607147840479	IL6ST/APP/STOM/ATP2B1/F2R/BMPR2/PECAM1/SERPINH1/CAV1/AHNAK/TGFBR2/MYADM/DLC1/PLPP3/PODXL/KDR/CDH13/S1PR1/ATP1A1/ATP2B4/CFLAR/TEK/BSG/EDNRB/LAMP2/EMP2/SMURF2/CD320/HYAL2/CAPN2/BST2/ITGB1/PLVAP/PLPP1/CAVIN2/LRP6/GNAI3/ORAI1/CRK/LYN/ADAM17/FYN/MAPK1/DLG1/MALL/FLOT1/PRKAR2A/PTGIS/DAG1/ITGA1/INSR/CORO1C/GJA1/DLL1/CBL/MYOF/IGF1R/PSEN1/SELE/EPHB1/NOS3/TFPI/TNFRSF1B/CAVIN1/CD55/ADGRG1/FURIN/RFTN1/UNC5B/E…	74
GO:1904949	CC	GO:1904949	ATPase complex	40/2866	147/19518	0.272108843537415	1.85311249412535	4.30725290113624	5.64175300037132e-05	0.000930233227270528	0.000662923241169703	MT-ATP6/ARID1B/RSF1/ATP6AP2/SMARCA2/YY1/CSNK2A1/PBRM1/BPTF/BAZ1B/ARID1A/SMARCC1/VPS4B/ATP6V0E1/BAZ1A/ATP6AP1/BAZ2A/SMARCC2/ATP6V1A/GATAD2B/ING3/CHRAC1/HMGXB4/INO80D/ANP32E/ARID2/TRRAP/SMARCA1/MBD3/INO80/PTPA/SRCAP/RUVBL2/MT-ATP8/DPF2/ATP6V1H/MTA1/ACTR6/INO80E/SMARCD2	40
GO:0031968	CC	GO:0031968	organelle outer membrane	57/2866	236/19518	0.241525423728814	1.64483364282588	4.13465305383829	7.6082415995669e-05	0.00122596438502112	0.00087367367650529	SYNE2/CYB5R3/PLEC/TMEM109/ARMCX3/VPS13C/PPP1R15A/SYNE1/MCL1/TUFM/ACSL3/SLC44A1/LRPPRC/PPP1CC/VPS13A/PDE2A/ZNFX1/SYNJ2BP/LTC4S/ACSL4/MLXIP/DNM1L/HSPA9/AGPAT5/FAM210B/PGRMC1/IFI27/IMMT/OPA1/EPHA4/PSEN1/CPT1A/SYNE3/FOXO3/SAMM50/ATF2/MFF/QTRT2/APOOL/RAF1/NAV3/TOMM70/SLC25A46/RMDN3/TOMM40/MIGA1/BCL2L11/ATAD1/RHOT1/BOK/PMAIP1/ACSL5/RETSAT/DNAJC11/AGPAT4/MIEF1/ASS1	57
GO:0045121	CC	GO:0045121	membrane raft	73/2866	323/19518	0.226006191950464	1.53914475034514	4.05344240702183	8.55077896185587e-05	0.00134722272976796	0.000960087462383817	IL6ST/APP/STOM/ATP2B1/F2R/BMPR2/PECAM1/SERPINH1/CAV1/AHNAK/TGFBR2/MYADM/DLC1/PLPP3/PODXL/KDR/CDH13/S1PR1/ATP1A1/ATP2B4/CFLAR/TEK/BSG/EDNRB/EMP2/SMURF2/CD320/HYAL2/CAPN2/BST2/ITGB1/PLVAP/PLPP1/CAVIN2/LRP6/GNAI3/ORAI1/CRK/LYN/ADAM17/FYN/MAPK1/DLG1/MALL/FLOT1/PRKAR2A/PTGIS/DAG1/ITGA1/INSR/CORO1C/GJA1/DLL1/CBL/MYOF/IGF1R/PSEN1/SELE/EPHB1/NOS3/TFPI/TNFRSF1B/CAVIN1/CD55/ADGRG1/FURIN/RFTN1/UNC5B/ERLIN2/…	73
GO:0016363	CC	GO:0016363	nuclear matrix	35/2866	127/19518	0.275590551181102	1.87682357918798	4.11268455759915	0.000121180738618066	0.00186776399304802	0.00133104701456915	PPIG/RAD21/YY1/PRPF40A/PBRM1/SMC3/SFPQ/STAG2/SMARCC1/NUMA1/DCAF7/CLIC4/ATXN3/STAG1/ATXN1/SMARCC2/ARFGEF1/SPARC/RUNX1T1/HES1/MORC3/ARID2/CASK/SCAF8/AKAP8/HLTF/AKAP8L/SATB1/RUVBL2/PSPC1/LMNA/THOC1/SMARCD2/MBD1/LRIF1	35
GO:0000145	CC	GO:0000145	exocyst	8/2866	13/19518	0.615384615384615	4.19088517902196	4.77442745248234	0.000137709432788544	0.00207736144355485	0.00148041495494964	EXOC5/TNFAIP2/EXOC4/EXOC3L1/EXOC6/MYRIP/EXOC3/EXOC6B	8
GO:0017053	CC	GO:0017053	transcription repressor complex	24/2866	78/19518	0.307692307692308	2.09544258951098	4.0216124417757	0.000228334549470223	0.00333509095297322	0.00237672579233486	N4BP2L2/REST/ARID4A/TBL1XR1/MIER1/SPEN/RBPJ/JUN/CBX5/ZBTB16/SP3/SIN3A/SKI/SP1/FOXO3/RCOR1/RLIM/C1D/MDM2/JUND/PHF12/TBL1X/DDX20/HDAC3	24
GO:0005795	CC	GO:0005795	Golgi stack	39/2866	151/19518	0.258278145695364	1.75892283589746	3.8838848128625	0.000230492886735808	0.00333509095297322	0.00237672579233486	HLA-A/AKAP9/TMBIM4/BCAP31/GOLGB1/TMEM59/GALNT1/SULF2/APH1A/TMEM87A/ASAP2/GOLIM4/RAB21/CSGALNACT1/MGAT4A/ST6GAL1/MBTPS1/MAN2A1/GOLPH3/LPCAT2/B4GALT5/ATP2C1/STX16/SAR1B/B4GALT1/YIPF6/FUT11/ZDHHC14/PLK3/ST3GAL1/VCPIP1/MGAT2/SGMS1/GOLGA5/TMEM115/GALNT2/B4GALT2/GOLPH3L/B3GALT6	39
GO:0031092	CC	GO:0031092	platelet alpha granule membrane	9/2866	17/19518	0.529411764705882	3.60539386724683	4.45841846842146	0.000248041005569414	0.00351722145897429	0.00250651963522776	PECAM1/CD109/APLP2/CD9/TMX3/SPARC/LHFPL2/SELP/CYB5R1	9
GO:0034399	CC	GO:0034399	nuclear periphery	38/2866	147/19518	0.258503401360544	1.76045686941909	3.83944682506673	0.000270108291605568	0.00360794355807859	0.00257117201080502	PPIG/TPR/RAD21/YY1/PRPF40A/PBRM1/SMC3/SFPQ/STAG2/SMARCC1/NUMA1/DCAF7/CLIC4/ATXN3/STAG1/DAG1/ATXN1/SMARCC2/ARFGEF1/SPARC/RUNX1T1/HES1/MORC3/ARID2/CASK/SCAF8/AKAP8/HLTF/AKAP8L/SATB1/RUVBL2/PSPC1/LMNA/THOC1/NUP93/SMARCD2/MBD1/LRIF1	38
GO:0030134	CC	GO:0030134	COPII-coated ER to Golgi transport vesicle	27/2866	93/19518	0.290322580645161	1.97715147558697	3.91863015077189	0.000278558231702302	0.00360794355807859	0.00257117201080502	HLA-A/APP/HLA-E/HLA-B/HLA-C/LMAN1/HLA-F/TMED10/TMED9/CD59/B2M/LMAN2/CNIH4/ERGIC1/SEC23A/TMED7/VMA21/CNIH1/ERGIC2/SAR1B/YIPF6/SEC24D/SEC24A/SEC22B/SEC24B/SREBF2/SEC23IP	27
GO:0034663	CC	GO:0034663	endoplasmic reticulum chaperone complex	7/2866	11/19518	0.636363636363636	4.33375626467043	4.58824255293702	0.000279389551009751	0.00360794355807859	0.00257117201080502	HSP90B1/PDIA6/DNAJC10/HSPA5/DNAJB11/PPIB/HYOU1	7
GO:0030014	CC	GO:0030014	CCR4-NOT complex	8/2866	14/19518	0.571428571428571	3.89153623766324	4.48995756099825	0.000279882786592839	0.00360794355807859	0.00257117201080502	CNOT6L/CNOT2/CNOT4/CNOT8/TOB1/CNOT1/CNOT6/CNOT9	8
GO:0031010	CC	GO:0031010	ISWI-type complex	8/2866	14/19518	0.571428571428571	3.89153623766324	4.48995756099825	0.000279882786592839	0.00360794355807859	0.00257117201080502	RSF1/BPTF/BAZ1B/BAZ1A/BAZ2A/CHRAC1/HMGXB4/SMARCA1	8
GO:0000932	CC	GO:0000932	P-body	28/2866	98/19518	0.285714285714286	1.94576811883162	3.89389752615995	0.000290735063667784	0.00364524402985252	0.0025977538925532	DDX6/TNRC6B/ZFP36L1/PUM1/SYNE1/XRN1/CAPRIN1/POLR2G/TNRC6A/AGO2/CNOT2/RC3H1/YTHDF3/ZFP36/CNOT8/AGO3/SAMD4B/DCP1A/TNRC6C/CNOT1/UBAP2/BTBD1/AGO4/UPF1/DIS3L2/TRIM5/PATL1/CNOT9	28
GO:0015629	CC	GO:0015629	actin cytoskeleton	100/2866	489/19518	0.204498977505112	1.3926765676709	3.64831942648562	0.000293059111003658	0.00364524402985252	0.0025977538925532	MACF1/FLT1/RDX/SPTBN1/SPTAN1/AHNAK/MYADM/DLC1/IQGAP1/TJP1/LPP/ASAP1/YES1/PPP1R12A/CD2AP/LIMCH1/TEK/DAAM1/PDLIM5/CTTNBP2NL/SORBS2/SHROOM4/ABLIM1/FLNB/CAPN2/CDC42BPA/EPB41L2/MYO6/DGKH/ACTN1/SNX9/ADD1/SVIL/LIMA1/ARHGAP21/CDC42BPB/AFAP1L1/PEAK1/CRK/JAM3/ACTR2/SH3PXD2A/DPYSL3/FILIP1/MYO5A/TMOD3/ADAM17/AKAP13/FYN/MPRIP/ACTN4/PDCD6IP/TTC17/CLIC4/FLOT1/INTS6/TLNRD1/PGM5/MYH10/PXN/DIAPH2/GSN/MYH9/CORO1C/M…	100
GO:0055037	CC	GO:0055037	recycling endosome	48/2866	200/19518	0.24	1.63444521981856	3.7414458971044	0.00031446730032521	0.00384409165397541	0.00273946105546463	HLA-A/APP/PDIA3/HLA-E/HLA-B/HLA-C/HLA-F/B2M/ATP11A/ITGB1/NDRG1/MYO5A/RASSF9/SCAMP1/RNF11/RAP2A/FCHSD2/RAB11B/ATP11C/MCTP1/ACKR3/PLEKHB2/RAB4A/ABCG1/ABHD17B/DENND6A/ATP11B/SCAMP4/SYT11/VPS51/SNX18/RAB8B/ACKR1/ARFGEF2/SGK3/AMOTL2/ITSN1/INPP4A/AP1G1/BOK/GPR161/RAB4B/RAP2C/RAB11FIP2/AVL9/VPS13B/CLCN4/SLC9A9	48
GO:1902493	CC	GO:1902493	acetyltransferase complex	29/2866	104/19518	0.278846153846154	1.89899484674432	3.81353540061391	0.000359303581144253	0.00431773286493688	0.00307699766189548	EPC1/USP22/KANSL1/KAT6A/MSL1/CREBBP/PHF20L1/KAT6B/PHF20/ING3/NAA15/ATF2/SF3B3/TRRAP/NAA50/EPC2/MSL2/OGT/RUVBL2/DLD/NAA16/NAA30/TAF6/ING4/KANSL2/JADE1/NAA35/KANSL1L/MBTD1	29
GO:0030133	CC	GO:0030133	transport vesicle	88/2866	425/19518	0.207058823529412	1.41010960141209	3.54624501868021	0.00043291727822698	0.00511142828307468	0.00364261832956105	HLA-A/APP/ATP2B1/HLA-E/SNTB2/TGOLN2/HLA-B/HLA-C/LMAN1/TMEM30A/HLA-F/ATP6AP2/TMED10/TMED9/TRIP11/SYPL1/CD59/LAMP1/B2M/KDELR1/YIPF3/APH1A/RAB6A/COPB1/GOLIM4/CLTC/DPYSL3/ITPR1/RASSF9/SCAMP1/ATP6AP1/IL33/SEC23A/TMED7/GOPC/IQSEC1/VMA21/CNIH1/WFS1/RAB11B/EDN1/DNM1L/STX16/ATP6V1A/SAR1B/SPG21/MCTP1/BLOC1S6/MYOF/VAMP2/SEPTIN6/NCSTN/PSEN1/STX2/AP2A1/MFF/SYT11/SNCAIP/SEC24D/RAB8B/CD55/SYNRG/COPG1/EXOC3L1/RA…	88
GO:0098553	CC	GO:0098553	lumenal side of endoplasmic reticulum membrane	12/2866	29/19518	0.413793103448276	2.81800899968718	4.06454253641807	0.000443064802728937	0.00511142828307468	0.00364261832956105	HLA-A/HLA-E/HLA-B/CANX/CALR/HLA-C/BCAP31/TAPBP/HLA-F/HM13/SPPL3/PKD2	12
GO:0031901	CC	GO:0031901	early endosome membrane	45/2866	187/19518	0.240641711229947	1.6388153942031	3.64150104634319	0.000446979624189887	0.00511142828307468	0.00364261832956105	HLA-A/HLA-E/CAV1/HLA-B/HLA-C/TMEM165/TMEM30A/HLA-F/EEA1/B2M/LRP6/APPL1/RAB21/WASHC4/DTX3L/ATP11C/TMEM9B/DNAJC13/RAB4A/HGS/EPHA4/ATP11B/PSEN1/SNX13/SNX4/EPHB1/SPHK1/RAB5B/ITCH/LDLRAD4/WLS/INPP4A/PIKFYVE/VPS41/MON2/BOK/SLC39A14/SNX27/TMEM163/PLEKHF2/STAM/VPS13B/RBSN/MTMR4/CLCN4	45
GO:0012507	CC	GO:0012507	ER to Golgi transport vesicle membrane	20/2866	63/19518	0.317460317460317	2.16196457647958	3.83229531770603	0.000470267955266227	0.00521558287088035	0.00371684326037052	HLA-A/HLA-E/HLA-B/HLA-C/LMAN1/HLA-F/TMED10/CD59/B2M/SEC23A/TMED7/VMA21/CNIH1/SAR1B/SEC24D/SEC24A/SEC22B/SEC24B/SREBF2/SEC23IP	20
GO:0031091	CC	GO:0031091	platelet alpha granule	26/2866	91/19518	0.285714285714286	1.94576811883162	3.75157747151458	0.0004708001463136	0.00521558287088035	0.00371684326037052	APP/VWF/PECAM1/CD109/APLP2/A2M/CD9/ACTN1/GAS6/TMX3/ACTN4/PROS1/VEGFC/MAGED2/STXBP1/SPARC/CLU/NHLRC2/QSOX1/APOOL/LHFPL2/THBS1/SELP/SERPINE1/IGF2/CYB5R1	26
GO:0070160	CC	GO:0070160	tight junction	34/2866	131/19518	0.259541984732824	1.76752981786995	3.65668055300756	0.000510166250681654	0.0055647364882045	0.00396566478262662	MTDH/CDH5/ESAM/TJP1/FRMD4B/APC/AFDN/ASH1L/YBX3/JAM2/JAM3/UBN1/MPDZ/VAPA/FRMD4A/PDCD6IP/DLG1/MAGI1/PMP22/F11R/GJA1/SYNPO/EPHA2/CLDN5/ARHGEF2/LIN7C/TJP2/ARHGAP17/USP53/AMOTL2/CLDN11/PRKCI/RAP2C/TGFBR1	34
GO:0005905	CC	GO:0005905	clathrin-coated pit	22/2866	73/19518	0.301369863013699	2.05238555000048	3.73717775910816	0.000563784663315001	0.00605641403470206	0.00431605483877513	APP/BMPR2/RAMP2/LRP10/NUMB/MYO6/SNX9/CLTC/FCHSD2/AAK1/DNM1L/ACKR3/LDLR/SELE/AP2A1/FNBP1/SPHK1/SH3BP4/HIP1R/ITSN1/AP1G1/SYNJ1	22
GO:0005797	CC	GO:0005797	Golgi medial cisterna	7/2866	12/19518	0.583333333333333	3.97260990928123	4.27322595189684	0.000585379344153911	0.00610344051478122	0.00434956788225816	HLA-A/TMEM59/ST6GAL1/MAN2A1/YIPF6/ST3GAL1/B3GALT6	7
GO:0042405	CC	GO:0042405	nuclear inclusion body	7/2866	12/19518	0.583333333333333	3.97260990928123	4.27322595189684	0.000585379344153911	0.00610344051478122	0.00434956788225816	TPR/RANBP2/ATXN3/ATXN1/NBN/NXF1/SLF1	7
GO:0005901	CC	GO:0005901	caveola	24/2866	83/19518	0.289156626506024	1.96921110821514	3.67093402797971	0.000632472082290163	0.00649887980208298	0.00463137451562591	F2R/BMPR2/CAV1/TGFBR2/DLC1/CDH13/ATP2B4/CD320/PLVAP/PLPP1/CAVIN2/LRP6/MAPK1/FLOT1/PTGIS/INSR/CORO1C/CBL/MYOF/IGF1R/SELE/NOS3/TFPI/CAVIN1	24
GO:0098687	CC	GO:0098687	chromosomal region	81/2866	390/19518	0.207692307692308	1.41442374791991	3.42967982699902	0.000649983135345545	0.00658340061371417	0.0046916075934716	TPR/RAD21/PPP1R12A/APC/CLIP1/PAFAH1B1/PRKDC/THOC2/DYNC1LI2/ATRX/PBRM1/KANSL1/SMC3/DHX36/PPP1R10/BAZ1B/PPP2R5A/STAG2/PPP1CB/ZNF207/SP100/SETX/SMARCC1/PURA/SMCHD1/DNMT1/BAZ1A/PPP1CC/CBX5/WDR82/TERF1/PDS5A/C9orf78/FMR1/STAG1/WAPL/TNKS2/PDS5B/SMC6/SNAI1/CENPC/DYNC1LI1/SMARCC2/SIN3A/GATAD2B/POLR2B/HMBOX1/CHRAC1/SEPTIN6/NBN/PSEN1/CLASP1/ARID2/SLF2/ATM/UHRF2/KDM1A/ZNF618/UPF1/PHF2/ZNF827/DAXX/DCTN5/TRAP…	81
GO:0035097	CC	GO:0035097	histone methyltransferase complex	19/2866	60/19518	0.316666666666667	2.15655966503838	3.72225387650648	0.000668487137852903	0.00667545606672829	0.00475721017300806	BOD1L1/KMT2A/KANSL1/KMT2C/CBX5/WDR82/PHF20/MGA/CHD8/JARID2/AEBP2/RNF2/RUVBL2/KMT2D/TAF1/TAF6/RBBP5/HCFC2/EED	19
GO:0031248	CC	GO:0031248	protein acetyltransferase complex	28/2866	103/19518	0.271844660194175	1.85131335578154	3.59377418528269	0.000701596898603549	0.00690878057097106	0.0049234870077442	EPC1/USP22/KANSL1/KAT6A/MSL1/CREBBP/PHF20L1/KAT6B/PHF20/ING3/NAA15/ATF2/SF3B3/TRRAP/NAA50/EPC2/MSL2/OGT/RUVBL2/NAA16/NAA30/TAF6/ING4/KANSL2/JADE1/NAA35/KANSL1L/MBTD1	28
GO:0030662	CC	GO:0030662	coated vesicle membrane	47/2866	202/19518	0.232673267326733	1.5845487898406	3.46456947846677	0.000747635438540744	0.0072612811770601	0.00517469373467278	HLA-A/HLA-E/TGOLN2/HLA-B/HLA-C/LMAN1/HLA-F/ATP6AP2/TMED10/CD59/FZD4/B2M/KDELR1/MYO6/CD9/COPB1/SCARB2/CLTC/RASSF9/ATP6AP1/SEC23A/TMED7/VMA21/CNIH1/ATP6V1A/SAR1B/HBEGF/VAMP2/LDLR/EPN2/DIPK2A/AP2A1/SYT11/AP3B1/SEC24D/SYNRG/COPG1/HIP1R/SEC24A/SEC22B/HSPA8/AP1G1/SCYL1/ATP6V1H/SEC24B/SREBF2/SEC23IP	47
GO:0005741	CC	GO:0005741	mitochondrial outer membrane	48/2866	208/19518	0.230769230769231	1.57158194213323	3.43819459567504	0.000800453888555029	0.00766921360791237	0.00546540350649237	CYB5R3/PLEC/ARMCX3/VPS13C/PPP1R15A/MCL1/TUFM/ACSL3/SLC44A1/PPP1CC/VPS13A/PDE2A/ZNFX1/SYNJ2BP/ACSL4/MLXIP/DNM1L/HSPA9/AGPAT5/FAM210B/PGRMC1/IFI27/IMMT/OPA1/EPHA4/CPT1A/FOXO3/SAMM50/ATF2/MFF/QTRT2/APOOL/RAF1/TOMM70/SLC25A46/RMDN3/TOMM40/MIGA1/BCL2L11/ATAD1/RHOT1/BOK/PMAIP1/ACSL5/DNAJC11/AGPAT4/MIEF1/ASS1	48
GO:0090734	CC	GO:0090734	site of DNA damage	29/2866	110/19518	0.263636363636364	1.79541330964918	3.47064527222992	0.000972018042408927	0.00918881056090573	0.00654833207517593	UFL1/ACTR2/SMCHD1/CBX5/POLK/ZBTB7A/PARP9/SMC6/SAMHD1/PAXX/ZMYND8/SMARCAD1/NBN/RNF168/ATF2/SLF2/INTS3/SLFN11/XPC/MRE11/RNF138/CGAS/LMNA/STN1/RPA1/DDB2/SHLD2/SLF1/PHF1	29
GO:1902562	CC	GO:1902562	H4 histone acetyltransferase complex	15/2866	44/19518	0.340909090909091	2.32165514178773	3.64106413048285	0.00103108047741274	0.00961889550638988	0.00685482865869964	EPC1/KANSL1/MSL1/PHF20L1/PHF20/ING3/ATF2/TRRAP/EPC2/MSL2/OGT/RUVBL2/KANSL2/KANSL1L/MBTD1	15
GO:0005802	CC	GO:0005802	trans-Golgi network	56/2866	255/19518	0.219607843137255	1.49557078937646	3.3046483337076	0.00110879267239346	0.0101914601252002	0.00726286223754152	APP/TGOLN2/PIK3C2A/GOLGA4/TMEM165/PLPP3/GCC2/ATP8B1/GRN/SNX9/RAB6A/CLTC/RAB21/YIPF4/SCAMP1/BIRC6/ARL5B/SLC66A2/ARL5A/GOLPH3/NDST1/ARFGEF1/ATP2C1/STX16/DENND5A/BACE2/YIPF6/VAMP2/FAM91A1/SCAMP4/TBC1D23/SYT11/ST3GAL1/VPS51/BICD1/KIF13A/PLOD3/KLHL20/ARFGEF2/FURIN/WLS/ATP8B2/TRAPPC6B/USP6NL/AP1G1/BOK/ATP9B/SYS1/SLC30A6/COG5/CLASP2/RHOBTB3/GBF1/GOLPH3L/MYO18A/ATP8A1	56
GO:0005798	CC	GO:0005798	Golgi-associated vesicle	25/2866	91/19518	0.274725274725275	1.87093088349194	3.45472068332256	0.00112120435792047	0.0101914601252002	0.00726286223754152	APP/ADAM10/TGOLN2/TMED10/TMED9/KDELR1/ITM2B/COPB1/CLTC/RASSF9/ZDHHC17/TMED7/GOPC/GJA1/SPG21/SPPL3/DIPK2A/AP2A1/RAB8B/SYNRG/COPG1/FURIN/PACS1/AP1G1/SCYL1	25
GO:0098576	CC	GO:0098576	lumenal side of membrane	13/2866	36/19518	0.361111111111111	2.45923470574552	3.63555780292055	0.00120097819530649	0.0107491879212088	0.00766032247372906	HLA-A/HLA-E/HLA-B/CANX/CALR/HLA-C/BCAP31/TAPBP/HLA-F/HM13/SPPL3/PKD2/HSPA8	13
GO:0000138	CC	GO:0000138	Golgi trans cisterna	6/2866	10/19518	0.6	4.08611304954641	4.04964431675937	0.00122804544656969	0.0107491879212088	0.00766032247372906	TMEM59/ST6GAL1/B4GALT1/YIPF6/ST3GAL1/SGMS1	6
GO:0000805	CC	GO:0000805	X chromosome	6/2866	10/19518	0.6	4.08611304954641	4.04964431675937	0.00122804544656969	0.0107491879212088	0.00766032247372906	XIST/SMCHD1/SIN3B/PCGF3/PCGF5/LRIF1	6
GO:0034708	CC	GO:0034708	methyltransferase complex	25/2866	92/19518	0.271739130434783	1.8505946782366	3.39262849677962	0.00132840183914777	0.0113012530802824	0.00805374727716655	BOD1L1/ZC3H13/KMT2A/KANSL1/KMT2C/CBX5/WDR82/SNRPD3/PHF20/MGA/RNMT/CHD8/JARID2/AEBP2/TRMT10C/RNF2/METTL14/RUVBL2/KMT2D/TAF1/TAF6/RBBP5/HCFC2/METTL4/EED	25
GO:0055038	CC	GO:0055038	recycling endosome membrane	27/2866	102/19518	0.264705882352941	1.80269693362341	3.37196634329742	0.00133793983775285	0.0113012530802824	0.00805374727716655	HLA-A/PDIA3/HLA-E/HLA-B/HLA-C/HLA-F/B2M/NDRG1/SCAMP1/RAP2A/RAB11B/ATP11C/PLEKHB2/RAB4A/ABHD17B/ATP11B/SCAMP4/SYT11/SNX18/RAB8B/INPP4A/BOK/RAP2C/RAB11FIP2/VPS13B/CLCN4/SLC9A9	27
GO:0045178	CC	GO:0045178	basal part of cell	61/2866	285/19518	0.214035087719298	1.45761927498439	3.22860299943657	0.00133989171603657	0.0113012530802824	0.00805374727716655	ATP2B1/IQGAP1/TJP1/AQP1/PLPP3/SLC12A2/DST/ATP1A1/ATP2B4/TEK/BSG/PRCP/SHROOM4/NUMB/CD34/MSN/ORAI1/ERBIN/NEDD9/DLG1/ITGA2/FLOT1/PHLDB2/DSTYK/DAG1/ITGA1/EDN1/SLCO2A1/B4GALT1/CD81/SLC16A1/SLC6A6/LDLR/SLCO3A1/CLASP1/STX2/SLC12A6/SLC4A7/SLC29A1/PHLDB1/HSP90AA1/ITGA9/CASK/LIN7C/SLC4A2/SLC41A1/PKD2/MAP4K2/CLDN11/SLC9A1/SLC16A7/CHRM3/GPIHBP1/SLC39A14/CD300LG/LEPR/SLC16A3/CLASP2/SLC39A8/SLC23A2/ITGB4	61
GO:1903293	CC	GO:1903293	phosphatase complex	17/2866	54/19518	0.314814814814815	2.14394820500892	3.49219604469317	0.00135487519298167	0.0113012530802824	0.00805374727716655	PPP1R12A/PPP1R15A/PPP1R10/PPP2R5A/PPP1CB/ITPR1/PPP4R3A/PPP1CC/WDR82/PPP2R5E/SHOC2/PPP1R15B/PPP4C/PPP4R1/PTPA/PDPR/PDP1	17
GO:0030175	CC	GO:0030175	filopodium	28/2866	108/19518	0.259259259259259	1.76560440412499	3.30990063396173	0.00155044115683519	0.012782125351118	0.00910907901200601	SYNE2/APP/RDX/UTRN/PODXL/DYNC1H1/MYO6/ITGB1/MSN/MYO5A/ADGRA2/ENAH/ABI2/RAPH1/FMR1/DAG1/KITLG/B4GALT1/ABI1/RUFY3/EPHA4/EPHB1/AP2A1/SPATA13/FGD4/RAPGEF3/VCAM1/IQGAP2	28
GO:0031461	CC	GO:0031461	cullin-RING ubiquitin ligase complex	41/2866	177/19518	0.231638418079096	1.57750127148213	3.20192782673216	0.00171228923545835	0.0137113105409538	0.00977125537771188	CRBN/DCAF7/USP47/FBXL3/SPOP/FBXW7/DCAF5/SPSB3/ZSWIM6/KLHL42/FBH1/FBXL5/KLHDC10/DCAF13/CUL4B/CUL4A/FBXO3/KLHL9/ZYG11B/APPBP2/KLHL20/TRPC4AP/FBXL20/FBXO9/ANAPC10/TMEM183A/DCAF6/CDC16/FEM1C/KLHL8/KEAP1/DMAC2/COP1/FBXL12/FBXL4/FBXO38/ANAPC7/CUL1/DDB2/KLHL3/FBXO45	41
GO:0044233	CC	GO:0044233	mitochondria-associated endoplasmic reticulum membrane	9/2866	21/19518	0.428571428571429	2.91865217824743	3.64950048376323	0.00172019051668731	0.0137113105409538	0.00977125537771188	CANX/BCAP31/VPS13A/ACSL4/TMX2/PDZD8/TOMM40/CLCC1/TMEM41B	9
GO:0008023	CC	GO:0008023	transcription elongation factor complex	15/2866	46/19518	0.326086956521739	2.22071361388392	3.4387360881529	0.00172116592121987	0.0137113105409538	0.00977125537771188	AFF4/AFF1/CCNT2/ICE1/SUPT16H/SUPT6H/CDK13/ICE2/CTR9/TCEA2/NELFCD/PAF1/CCNT1/CCNK/MLLT1	15
GO:0044322	CC	GO:0044322	endoplasmic reticulum quality control compartment	10/2866	25/19518	0.4	2.72407536636427	3.57847784375464	0.00180329468033178	0.0142059547595025	0.0101237596088801	CANX/CALR/ERLEC1/DERL1/EDEM3/UGGT1/MAN1B1/RNF103/AMFR/RNF139	10
GO:0098685	CC	GO:0098685	Schaffer collateral - CA1 synapse	25/2866	94/19518	0.265957446808511	1.8112203233805	3.27073107767572	0.00184312690310324	0.0143601865307714	0.0102336716424471	ROCK1/CTNND1/EEA1/PAFAH1B1/PTPRA/ITGB1/EFNB2/RHOB/FYN/ITPR1/NPTN/RAP2A/PLCG1/PLAT/EPHA4/AKAP12/CASK/FBXL20/ABR/STX3/PRKCI/BCR/MAPK9/SNX27/ADCY1	25
GO:1990531	CC	GO:1990531	phospholipid-translocating ATPase complex	7/2866	14/19518	0.5	3.40509420795534	3.7346137265252	0.00193543902823417	0.0149155029458482	0.010629413427373	TMEM30A/ATP8B1/ATP11A/ATP11C/ATP11B/ATP8B2/ATP8A1	7
GO:0005923	CC	GO:0005923	bicellular tight junction	31/2866	126/19518	0.246031746031746	1.67552254677167	3.15591460506975	0.002223192579575	0.0169488552571901	0.0120784656275722	MTDH/CDH5/ESAM/TJP1/FRMD4B/APC/ASH1L/YBX3/JAM2/JAM3/UBN1/MPDZ/VAPA/FRMD4A/PDCD6IP/DLG1/MAGI1/PMP22/F11R/SYNPO/CLDN5/ARHGEF2/LIN7C/TJP2/ARHGAP17/USP53/AMOTL2/CLDN11/PRKCI/RAP2C/TGFBR1	31
GO:0044545	CC	GO:0044545	NSL complex	6/2866	11/19518	0.545454545454545	3.71464822686037	3.73616531080358	0.00236643252124162	0.0178489431655352	0.0127199060492271	KANSL1/PHF20L1/PHF20/OGT/KANSL2/KANSL1L	6
GO:0005721	CC	GO:0005721	pericentric heterochromatin	11/2866	30/19518	0.366666666666667	2.49706908583391	3.40431906714669	0.00245652637604641	0.0181424708397594	0.012929086189718	ATRX/BAZ1B/DNMT1/BAZ1A/CBX5/SNAI1/CENPC/CHRAC1/UHRF2/ZNF618/KDM4A	11
GO:0071007	CC	GO:0071007	U2-type catalytic step 2 spliceosome	11/2866	30/19518	0.366666666666667	2.49706908583391	3.40431906714669	0.00245652637604641	0.0181424708397594	0.012929086189718	SRRM2/CDC5L/PRPF8/SNRPD3/CDC40/RBM22/AQR/SNRNP40/CRNKL1/PLRG1/EFTUD2	11
GO:0042641	CC	GO:0042641	actomyosin	21/2866	76/19518	0.276315789473684	1.8817625886069	3.19521008566869	0.00249571132592736	0.0182418487637371	0.0129999070693992	LPP/LIMCH1/TEK/DAAM1/PDLIM5/SHROOM4/ABLIM1/FLNB/CDC42BPA/ACTN1/LIMA1/CDC42BPB/PDCD6IP/TLNRD1/PGM5/MYH10/PXN/MYH9/SYNPO/BAG3/MYO18A	21
GO:0000792	CC	GO:0000792	heterochromatin	22/2866	81/19518	0.271604938271605	1.84968080432142	3.17903362874715	0.00252830760329763	0.0182534777504544	0.0130081943734216	ATRX/MPHOSPH8/BAZ1B/TASOR/DNMT1/BAZ1A/CBX5/FOXC1/TOP2B/SNAI1/CENPC/BAZ2A/PCGF2/CHRAC1/SMARCAD1/UHRF2/ZNF618/MBD3/RNF2/MECP2/KDM4A/ANAPC7	22
GO:0097346	CC	GO:0097346	INO80-type complex	10/2866	26/19518	0.384615384615385	2.61930323688872	3.42766270888215	0.00254879308504229	0.0182534777504544	0.0130081943734216	YY1/ING3/INO80D/ANP32E/TRRAP/INO80/SRCAP/RUVBL2/ACTR6/INO80E	10
GO:0098636	CC	GO:0098636	protein complex involved in cell adhesion	17/2866	57/19518	0.298245614035088	2.03110882579792	3.23422908777162	0.0025997500950635	0.0184322281740002	0.0131355794276892	ITGA6/MMRN2/LAMC1/LAMB1/NID1/ITGA5/ITGB1/JAM2/JAM3/LYN/LAMB2/ITGA2/ITGA1/TNXB/ITGA9/ITGA10/ITGB4	17
GO:0005791	CC	GO:0005791	rough endoplasmic reticulum	22/2866	82/19518	0.268292682926829	1.82712372134189	3.11376175620128	0.00298512980295256	0.0208931637495079	0.0148893454083049	APP/CCDC47/RPN2/SEC62/CANX/SEC63/RPN1/ARL6IP1/HM13/SEC61A1/MACO1/EDN1/SRPRA/SPPL3/SUCO/PLOD1/CKAP4/PSEN1/SYNE3/PLOD3/TMCC1/KCNJ2	22
GO:0061695	CC	GO:0061695	transferase complex, transferring phosphorus-containing groups	63/2866	306/19518	0.205882352941176	1.40209761504043	2.94115115219082	0.00300578660430155	0.0208931637495079	0.0148893454083049	TGFBR2/PIK3C2A/RB1CC1/CCNL1/PRKDC/ERC1/REV3L/POLR2A/USP22/MYO6/CSNK2A1/SOCS3/NUAK1/POLR1D/SOCS2/GTF2A1/POLR2G/PRKAR2A/PHKB/PRKAA1/PIK3CA/CCNY/POLR2J3/INSR/ZNFX1/CCNT2/TAF3/PRKAG2/CCNG2/RPRD2/POLR2B/CDK13/PIK3R1/CHRAC1/CDKN1A/TBK1/IGF1R/CDK6/SOCS4/TENT2/PRPSAP1/CAB39/GTF2F1/CTR9/TRRAP/PIK3C2B/GNPTG/PAF1/CCNT1/PRKCI/CCNK/ACVR1/TAF1/TAF6/PIK3CB/SOCS6/PRKAG1/TBKBP1/DAPK1/TGFBR1/TAF8/PRKAB2/ACVR2A	63
GO:0031985	CC	GO:0031985	Golgi cisterna	29/2866	118/19518	0.245762711864407	1.67369037340178	3.04517252890264	0.00307746362358177	0.0211837059137813	0.0150963979490981	HLA-A/BCAP31/TMEM59/GALNT1/APH1A/TMEM87A/ASAP2/GOLIM4/RAB21/CSGALNACT1/ST6GAL1/MAN2A1/GOLPH3/B4GALT5/ATP2C1/STX16/SAR1B/B4GALT1/YIPF6/FUT11/ZDHHC14/ST3GAL1/SGMS1/GOLGA5/TMEM115/GALNT2/B4GALT2/GOLPH3L/B3GALT6	29
GO:0043296	CC	GO:0043296	apical junction complex	35/2866	150/19518	0.233333333333333	1.58904396371249	3.00443196675529	0.00314303755512927	0.0214270541017947	0.0152698180815997	MTDH/CDH5/ESAM/TJP1/CTNND1/FRMD4B/APC/ASH1L/SHROOM4/NECTIN2/PKN2/YBX3/JAM2/JAM3/UBN1/MPDZ/VAPA/FRMD4A/PDCD6IP/DLG1/MAGI1/PMP22/F11R/SYNPO/CLDN5/ARHGEF2/LIN7C/TJP2/ARHGAP17/USP53/AMOTL2/CLDN11/PRKCI/RAP2C/TGFBR1	35
GO:0071339	CC	GO:0071339	MLL1 complex	11/2866	31/19518	0.354838709677419	2.41651847016185	3.27447756364665	0.00330902582361325	0.0223438029423028	0.0159231317828006	KMT2A/KANSL1/PHF20/MGA/CHD8/RNF2/RUVBL2/TAF1/TAF6/RBBP5/HCFC2	11
GO:0030864	CC	GO:0030864	cortical actin cytoskeleton	20/2866	73/19518	0.273972602739726	1.86580504545498	3.0746026107984	0.0034785495092176	0.0230837100704336	0.0164504206574243	RDX/SPTBN1/SPTAN1/MYADM/DLC1/IQGAP1/SHROOM4/CAPN2/EPB41L2/ACTN1/SNX9/ACTR2/AKAP13/ACTN4/FLOT1/GSN/MYH9/CLDN5/RAPGEF3/MYRIP	20
GO:0035861	CC	GO:0035861	site of double-strand break	21/2866	78/19518	0.269230769230769	1.83351226582211	3.06000819276093	0.00350728631736309	0.0230837100704336	0.0164504206574243	UFL1/ACTR2/SMCHD1/ZBTB7A/SMC6/SAMHD1/PAXX/SMARCAD1/NBN/RNF168/ATF2/SLF2/INTS3/MRE11/RNF138/CGAS/LMNA/STN1/SHLD2/SLF1/PHF1	21
GO:0000164	CC	GO:0000164	protein phosphatase type 1 complex	8/2866	19/19518	0.421052631578947	2.86744775406765	3.37855127271853	0.00354883553974226	0.0230837100704336	0.0164504206574243	PPP1R12A/PPP1R15A/PPP1R10/PPP1CB/PPP1CC/WDR82/SHOC2/PPP1R15B	8
GO:0099522	CC	GO:0099522	cytosolic region	8/2866	19/19518	0.421052631578947	2.86744775406765	3.37855127271853	0.00354883553974226	0.0230837100704336	0.0164504206574243	PLCB1/ARL6IP5/DAG1/STXBP1/HTT/HSPA8/PLCB3/FBXO45	8
GO:0005637	CC	GO:0005637	nuclear inner membrane	18/2866	64/19518	0.28125	1.91536549197488	3.04292669568356	0.00399915299818186	0.0257763588700994	0.0183693152069597	RNF13/SUN1/MFSD10/ITPR1/LBR/LRPPRC/TOR1AIP1/SMAD1/TMX4/DPY19L4/DPY19L1/IFI27/ATP11B/ARL6IP6/UNC50/ZMPSTE24/SMAD3/TMEM43	18
GO:0099524	CC	GO:0099524	postsynaptic cytosol	6/2866	12/19518	0.5	3.40509420795534	3.45740319108221	0.00414748569832932	0.0264915978388783	0.018879024515866	PLCB1/DAG1/HTT/HSPA8/PLCB3/FBXO45	6
GO:0044665	CC	GO:0044665	MLL1/2 complex	11/2866	32/19518	0.34375	2.3410022679693	3.14959400682852	0.00438310425726958	0.0275010700743729	0.0195984168000876	KMT2A/KANSL1/PHF20/MGA/CHD8/RNF2/RUVBL2/TAF1/TAF6/RBBP5/HCFC2	11
GO:0070971	CC	GO:0070971	endoplasmic reticulum exit site	11/2866	32/19518	0.34375	2.3410022679693	3.14959400682852	0.00438310425726958	0.0275010700743729	0.0195984168000876	HLA-A/PLPP3/MIA3/PDCD6IP/SEC23A/SAR1B/MIA2/SEC24D/SEC24A/SEC24B/MPPE1	11
GO:0005801	CC	GO:0005801	cis-Golgi network	20/2866	75/19518	0.266666666666667	1.81605024424285	2.93749621507948	0.00486052158015019	0.0301331317715935	0.0214741344374804	AKAP9/HOOK3/GOLGB1/TMED10/TRIP11/KDELR1/GOLIM4/MAN2A1/ATP2C1/PIK3R1/YIPF6/CCN2/B3GAT3/PHTF1/GOLGA5/TRAPPC6B/SCYL1/BOK/GBF1/MPPE1	20
GO:0030136	CC	GO:0030136	clathrin-coated vesicle	46/2866	215/19518	0.213953488372093	1.45706356805531	2.79572759551963	0.00489954749248772	0.0301331317715935	0.0214741344374804	VWF/ADAM10/TGOLN2/ECE1/PIK3C2A/BCAP31/ATP6AP2/TMED10/TMED9/FZD4/NUMB/MYO6/CD9/SNX9/SCARB2/CLTC/RASSF9/MALL/SCAMP1/LMBRD1/ATP6AP1/GOPC/EDN1/AAK1/ATP6V1A/SPG21/HBEGF/VAMP2/LDLR/EPN2/AP2A1/SYT11/AP3B1/SCYL2/SNX18/RAB8B/SYNRG/SH3BP4/HIP1R/FURIN/GPR107/HSPA8/AP1G1/VPS41/RAB27A/ATP6V1H	46
GO:0045239	CC	GO:0045239	tricarboxylic acid cycle enzyme complex	7/2866	16/19518	0.4375	2.97945743196092	3.28607903763733	0.00493010336460487	0.0301331317715935	0.0214741344374804	SUCLG2/DBT/DLD/FH/OGDH/DLST/BCKDHA	7
GO:0031519	CC	GO:0031519	PcG protein complex	12/2866	37/19518	0.324324324324324	2.20870975651157	3.05301325275583	0.00509376735242787	0.030867359426251	0.0219973758809301	YY1/ASXL1/PCGF2/PHC3/ASXL2/JARID2/AEBP2/RNF2/PCGF3/CBX4/PCGF5/EED	12
GO:0032587	CC	GO:0032587	ruffle membrane	25/2866	101/19518	0.247524752475248	1.68569020195809	2.86621647706037	0.00518209483958715	0.0310267867336234	0.0221109904715897	MACF1/DLC1/ITGA5/APC/JCAD/MYO6/ITGB1/ADAM17/MTMR6/PIP5K1C/PLCG1/CORO1C/DIAPH1/EPHA2/MTMR9/ARHGEF2/AIF1L/SPATA13/HIP1R/KSR1/SPRY2/IFIT5/SH3YL1/CLASP2/PIP5K1A	25
GO:0042581	CC	GO:0042581	specific granule	36/2866	160/19518	0.225	1.5322923935799	2.80473240176952	0.00520759890169419	0.0310267867336234	0.0221109904715897	STOM/PTPRB/ADAM10/SPTAN1/SLC44A2/TMEM30A/TSPAN14/CD93/DEGS1/CD59/TIMP2/B2M/SLC2A3/ATP11A/KPNB1/ANO6/ERP44/SCAMP1/MLEC/CD47/HGSNAT/CEP290/PGRMC1/CKAP4/ANXA11/QSOX1/TNFRSF1B/MOSPD2/DNASE1L1/STX3/RAB27A/GGH/UBR4/ARMC8/DGAT1/ATP8A1	36
GO:0035579	CC	GO:0035579	specific granule membrane	23/2866	91/19518	0.252747252747253	1.72125641281259	2.8610071069385	0.00545367121043299	0.0322221074016416	0.0229628261491916	STOM/PTPRB/ADAM10/SLC44A2/TMEM30A/TSPAN14/CD93/DEGS1/CD59/SLC2A3/ATP11A/ANO6/SCAMP1/MLEC/CD47/HGSNAT/PGRMC1/CKAP4/TNFRSF1B/MOSPD2/UBR4/DGAT1/ATP8A1	23
GO:0008287	CC	GO:0008287	protein serine/threonine phosphatase complex	15/2866	52/19518	0.288461538461538	1.96447742766654	2.88912813319906	0.00638278057447746	0.037399929151277	0.0266527592496667	PPP1R12A/PPP1R15A/PPP1R10/PPP2R5A/PPP1CB/ITPR1/PPP4R3A/PPP1CC/WDR82/PPP2R5E/SHOC2/PPP1R15B/PPP4C/PPP4R1/PTPA	15
GO:0099023	CC	GO:0099023	vesicle tethering complex	16/2866	57/19518	0.280701754385965	1.9116318360451	2.85947140370376	0.00658403327003706	0.0382629474463629	0.0272677823090405	EXOC5/TNFAIP2/EXOC4/VPS51/EXOC3L1/TRAPPC6B/EXOC6/VPS41/TRAPPC12/MYRIP/TGFBRAP1/TRAPPC11/NBAS/COG5/EXOC3/EXOC6B	16
GO:0000812	CC	GO:0000812	Swr1 complex	6/2866	13/19518	0.461538461538462	3.14316388426647	3.20675295729282	0.00675304980482858	0.0383513761734296	0.0273308003314471	ING3/ANP32E/TRRAP/SRCAP/RUVBL2/ACTR6	6
GO:0031464	CC	GO:0031464	Cul4A-RING E3 ubiquitin ligase complex	6/2866	13/19518	0.461538461538462	3.14316388426647	3.20675295729282	0.00675304980482858	0.0383513761734296	0.0273308003314471	CRBN/CUL4B/CUL4A/TRPC4AP/COP1/DDB2	6
GO:0005811	CC	GO:0005811	lipid droplet	25/2866	103/19518	0.242718446601942	1.65295835337638	2.75642906162849	0.0067615261236653	0.0383513761734296	0.0273308003314471	CAV1/BCAP31/CYB5R3/RNF213/VPS13C/ACSL3/UBE2G2/VPS13A/LPCAT2/ACSL4/AUP1/RAB3GAP1/CKAP4/FAF2/ABHD5/PNPLA2/SPAST/CLDN11/DHRS3/STARD13/TMEM135/SYNGR2/ATG2B/GBF1/PISD	25
GO:0044853	CC	GO:0044853	plasma membrane raft	27/2866	114/19518	0.236842105263158	1.61293936166306	2.72292530129642	0.00710279190521339	0.0399672973079071	0.0284823735547404	F2R/BMPR2/CAV1/TGFBR2/DLC1/CDH13/ATP2B4/CD320/PLVAP/PLPP1/CAVIN2/LRP6/ORAI1/MAPK1/FLOT1/PRKAR2A/PTGIS/DAG1/INSR/CORO1C/CBL/MYOF/IGF1R/SELE/NOS3/TFPI/CAVIN1	27
GO:0000123	CC	GO:0000123	histone acetyltransferase complex	23/2866	93/19518	0.247311827956989	1.68424014587038	2.74397995905968	0.00721444031553279	0.0402758912103366	0.0287022905218047	EPC1/USP22/KANSL1/KAT6A/MSL1/CREBBP/PHF20L1/KAT6B/PHF20/ING3/ATF2/SF3B3/TRRAP/EPC2/MSL2/OGT/RUVBL2/TAF6/ING4/KANSL2/JADE1/KANSL1L/MBTD1	23
GO:1990752	CC	GO:1990752	microtubule end	11/2866	34/19518	0.323529411764706	2.2032962522064	2.9132944742668	0.00734931438068933	0.0404044090017057	0.0287938776940372	DST/CLIP1/SVIL/CAMSAP2/NUMA1/SLAIN2/CLASP1/NAV3/NCKAP5L/SPRY2/ABRAXAS2	11
GO:0005681	CC	GO:0005681	spliceosomal complex	42/2866	197/19518	0.213197969543147	1.45191834247842	2.64478092921402	0.00738595900677304	0.0404044090017057	0.0287938776940372	SF1/LUC7L3/SRRM2/PRPF40A/DDX46/SREK1/CDC5L/PRPF38B/PRPF8/WAC/ADAR/LUC7L2/LGALS3/C9orf78/SNRPD3/SLU7/CDC40/RBM22/DHX15/PDCD7/CWC25/AQR/SF3B3/RBM28/ZNF830/U2AF2/API5/PRKRIP1/UPF1/PTBP2/HSPA8/SNRNP40/CRNKL1/RBM41/PLRG1/EFTUD2/SNRNP48/TFIP11/SART1/MAGOHB/GCFC2/RNPC3	42
GO:0000781	CC	GO:0000781	chromosome, telomeric region	37/2866	169/19518	0.218934911242604	1.49098799638281	2.65947791181019	0.00740842478169499	0.0404044090017057	0.0287938776940372	PRKDC/THOC2/ATRX/DHX36/PPP1R10/PPP1CB/SP100/SETX/PURA/SMCHD1/PPP1CC/CBX5/WDR82/TERF1/TNKS2/SMC6/GATAD2B/POLR2B/HMBOX1/NBN/SLF2/ATM/KDM1A/UPF1/ZNF827/TEN1/MRE11/NSMCE3/THOC1/STN1/ORC4/RPA1/ATR/WRNIP1/TFIP11/SLF1/LRIF1	37
GO:0030660	CC	GO:0030660	Golgi-associated vesicle membrane	16/2866	58/19518	0.275862068965517	1.87867266645812	2.78023251722628	0.0078795753249794	0.0426459458428275	0.0303912909280041	KDELR1/ITM2B/COPB1/CLTC/RASSF9/ZDHHC17/TMED7/GOPC/GJA1/SPPL3/DIPK2A/AP2A1/SYNRG/COPG1/AP1G1/SCYL1	16
GO:0034451	CC	GO:0034451	centriolar satellite	27/2866	115/19518	0.234782608695652	1.59891380199642	2.67233083498567	0.00801424712535477	0.0430462213020949	0.0306765440204967	HOOK3/CEP68/PODXL/CD2AP/ODF2L/TEK/PCM1/SPAG9/UBN1/TAP1/FLOT1/FNIP2/CEP290/LATS2/PIBF1/FRMD8/UPF3B/CNTRL/CSPP1/IL4R/KLHL4/CCDC14/MID1/KEAP1/CCDC112/CEP162/LRIF1	27
GO:0030140	CC	GO:0030140	trans-Golgi network transport vesicle	12/2866	39/19518	0.307692307692308	2.09544258951098	2.84086122734664	0.0081184481519667	0.0432780431559729	0.0308417500035142	TGOLN2/TMED10/TMED9/CLTC/RASSF9/GOPC/SPG21/AP2A1/RAB8B/SYNRG/FURIN/AP1G1	12
GO:0005640	CC	GO:0005640	nuclear outer membrane	10/2866	30/19518	0.333333333333333	2.27006280530356	2.88810921652309	0.00827358143003194	0.043775889805169	0.0311965364211731	SYNE2/TMEM109/SYNE1/LRPPRC/LTC4S/PSEN1/SYNE3/NAV3/BOK/RETSAT	10
GO:0031414	CC	GO:0031414	N-terminal protein acetyltransferase complex	5/2866	10/19518	0.5	3.40509420795534	3.15600107129865	0.00899024574461233	0.0458567211002168	0.032679424137932	NAA15/NAA50/NAA16/NAA30/NAA35	5
GO:0042564	CC	GO:0042564	NLS-dependent protein nuclear import complex	5/2866	10/19518	0.5	3.40509420795534	3.15600107129865	0.00899024574461233	0.0458567211002168	0.032679424137932	KPNB1/KPNA4/KPNA3/KPNA5/KPNA1	5
GO:0072546	CC	GO:0072546	EMC complex	5/2866	10/19518	0.5	3.40509420795534	3.15600107129865	0.00899024574461233	0.0458567211002168	0.032679424137932	EMC4/EMC7/EMC10/EMC8/EMC1	5
GO:0097197	CC	GO:0097197	tetraspanin-enriched microdomain	5/2866	10/19518	0.5	3.40509420795534	3.15600107129865	0.00899024574461233	0.0458567211002168	0.032679424137932	ADAM10/TSPAN14/TSPAN9/SAMHD1/CD81	5
GO:0140092	CC	GO:0140092	bBAF complex	5/2866	10/19518	0.5	3.40509420795534	3.15600107129865	0.00899024574461233	0.0458567211002168	0.032679424137932	ARID1B/SMARCA2/ARID1A/SMARCC2/SMARCD2	5
GO:0016234	CC	GO:0016234	inclusion body	19/2866	74/19518	0.256756756756757	1.74856189057166	2.67646882996778	0.00916718410424371	0.0464252394993485	0.0330845742108044	TPR/RANBP2/ZDHHC17/ATXN3/BAG5/HSPA1B/ATXN1/PSMC6/CLU/BAG3/NBN/PSEN1/HTT/KLF8/HSPA1A/KEAP1/SFMBT2/NXF1/SLF1	19
GO:0030658	CC	GO:0030658	transport vesicle membrane	48/2866	234/19518	0.205128205128205	1.39696172634065	2.53436653850106	0.0093342103706065	0.0469358521472341	0.0334484582149393	HLA-A/ATP2B1/HLA-E/SNTB2/HLA-B/HLA-C/LMAN1/TMEM30A/HLA-F/ATP6AP2/TMED10/SYPL1/CD59/B2M/CLTC/ITPR1/RASSF9/SCAMP1/ATP6AP1/SEC23A/TMED7/VMA21/CNIH1/WFS1/RAB11B/DNM1L/STX16/ATP6V1A/SAR1B/MCTP1/MYOF/VAMP2/AP2A1/SEC24D/SYNRG/RAB5B/SEPTIN8/SEC24A/SEC22B/AP1G1/SPRED2/SLC18B1/SYNGR2/SEC24B/SREBF2/SEC23IP/TMEM163/SLC17A5	48
GO:0030137	CC	GO:0030137	COPI-coated vesicle	8/2866	22/19518	0.363636363636364	2.47643215124025	2.87450785175283	0.00999146027176134	0.049538079249502	0.0353029144677618	TMED10/KDELR1/COPB1/TMED7/DIPK2A/COPG1/PACS1/SCYL1	8
GO:1990391	CC	GO:1990391	DNA repair complex	8/2866	22/19518	0.363636363636364	2.47643215124025	2.87450785175283	0.00999146027176134	0.049538079249502	0.0353029144677618	PRKDC/PAXX/RCOR1/ATM/ASCC3/KDM1A/ASCC2/PHF21A	8
GO:0031267	MF	GO:0031267	small GTPase binding	81/2837	273/18369	0.296703296703297	1.92109371066015	6.55300891738904	1.64313046106995e-09	1.45514949799731e-06	1.19696789543701e-06	MYCBP2/ROCK2/CAV1/IQGAP1/GOLGA4/ROCK1/GCC2/DAAM1/TRIP11/AFDN/ERC1/RANBP2/PRKCH/PKN2/KPNB1/YBX3/NDRG1/DOCK4/CDC42BPB/RASGRP3/FGD6/MAP3K11/IPO7/MYO5A/AKAP13/FMNL2/TNPO1/DOCK1/RABGAP1/ATP6AP1/ABI2/BICD2/EXOC5/TMEM127/EVI5/DIAPH2/CORO1C/DIAPH1/DNM1L/INF2/GAPVD1/IPO9/STRN3/DENND5A/RAB3GAP1/EXOC4/CHM/MYO9B/MAPKAP1/ARHGEF2/CDC42EP4/IPO5/BICD1/TSC2/SH3BP4/FGD4/RAB3GAP2/ANKFY1/IPO8/RAPGEF4/RABGGTB/ARHGAP1…	81
GO:0045296	MF	GO:0045296	cadherin binding	93/2837	333/18369	0.279279279279279	1.80827672932008	6.36149208530297	3.31184582463432e-09	1.45514949799731e-06	1.19696789543701e-06	KTN1/ITGA6/MACF1/PTPRB/BMPR2/RDX/SPTBN1/DOCK9/PTPRM/SPTAN1/CDH5/AHNAK/IQGAP1/TJP1/CTNND1/ASAP1/KDR/DDX6/PLEC/CD2AP/CDH13/BSG/SLK/CD46/PDLIM5/AFDN/PKP4/HSPA5/ERC1/NUMB/PKN2/FLNB/RTN4/DDX3X/ITGB1/SNX9/ADD1/LIMA1/NDRG1/ARGLU1/USP8/VAPA/TMOD3/MPRIP/DCHS1/DLG1/FMNL2/BZW1/ZC3HAV1/GIGYF2/PCMT1/PHLDB2/TES/CEMIP2/MYH9/TRIM25/SERBP1/RAB11B/F11R/CBL/ESYT2/GAPVD1/TMPO/EPHA2/BZW2/IST1/BAG3/ABI1/DNAJB1/ATXN2L/…	93
[truncated: 115 more rows]
