# Supplementary material for: Case Report: Single-cell RNA sequencing reveals cellular and molecular mechanisms in newborn cardiac hemangioma formation
Source: Front Cardiovasc Med. 2025 Dec 8;12:1682677. doi: 10.3389/fcvm.2025.1682677 (PMC12722891; doi:10.3389/fcvm.2025.1682677)
Supplement: Supplementary file 7 [file Datasheet6.csv]

	ONTOLOGY	ID	Description	GeneRatio	BgRatio	RichFactor	FoldEnrichment	zScore	pvalue	p.adjust	qvalue	geneID	Count
GO:0002181	BP	GO:0002181	cytoplasmic translation	36/721	159/18614	0.226415094339623	5.84534059089839	12.3168623402555	4.57377581301153e-18	1.93653667922908e-14	1.75825571253875e-14	RPLP1/RPS12/RPS27/RBM4/RPL14/RPL41/RPL32/RPL12/RWDD1/RPL19/SH3BGRL/RPS24/EIF3J/RPL11/RPL28/RPL30/RPS6/RPL35/EIF3H/RPS27A/NCBP2/EIF2S2/RPS3A/MCTS1/RPL7A/RPL6/RPS7/RPS18/RPL21/SLBP/RPL29/RPL26/EIF3F/RPL15/RPS15A/RPL13	36
GO:0009060	BP	GO:0009060	aerobic respiration	34/721	196/18614	0.173469387755102	4.47844546972742	9.8271195837521	1.71236273832335e-13	3.62507191703054e-10	3.29134143176678e-10	SDHD/ATP5F1E/CYCS/BLOC1S1/COX7A2L/UQCRC2/SDHC/UQCRC1/NDUFB7/IDH2/STOML2/IDH3B/PINK1/NDUFA12/NDUFB6/MDH2/ISCU/NDUFA1/UQCC3/NDUFV1/NDUFA3/IDH3G/MDH1/NDUFS4/PDHA1/ARL2/COA6/COX8A/UQCRFS1/SDHAF2/NDUFA2/IDH1/NDUFB1/NDUFA13	34
GO:0022613	BP	GO:0022613	ribonucleoprotein complex biogenesis	55/721	475/18614	0.115789473684211	2.98932768815242	8.81618514039326	3.66912510877695e-13	5.1783585701872e-10	4.70162978850997e-10	RPS27/RPL14/PRPF31/SNRPD1/SNRPB2/C1QBP/GTPBP4/LUC7L/PIN4/SBDS/GTF3A/RPS24/EIF3J/RPL11/MRTO4/STRAP/RPS6/RPL35/EIF3H/NOP56/NIFK/TRMT112/SNRNP200/EIF2S2/EBNA1BP2/MCTS1/RBIS/CLNS1A/UTP11/SNU13/BMS1/RPL6/RPS7/RPF2/DDX23/RPP30/SNRPC/METTL5/WBP11/WDR18/MRPL22/UTP3/NSA2/NGDN/ISY1/RPL26/EIF3F/LSM2/SNRPE/MTREX/GNL2/EIF4A3/MRPS2/GAR1/NOM1	55
GO:0045333	BP	GO:0045333	cellular respiration	37/721	243/18614	0.152263374485597	3.93097150162954	9.23171894240302	9.26488276921796e-13	9.80687841121721e-10	8.90403996662737e-10	SDHD/ATP5F1E/CYCS/BLOC1S1/COX7A2L/UQCRC2/SDHC/UQCRC1/NDUFB7/IDH2/STOML2/IDH3B/PINK1/NDUFA12/NDUFB6/MDH2/ISCU/NDUFA1/UQCC3/NDUFV1/NDUFA3/IDH3G/MDH1/NDUFS4/ETFB/PDHA1/ARL2/COA6/COX8A/UQCRFS1/SDHAF2/NDUFA2/IDH1/NDUFB1/ETFRF1/NDUFA13/CISD1	37
GO:0016236	BP	GO:0016236	macroautophagy	42/721	322/18614	0.130434782608696	3.36742447084364	8.60216387776262	5.23525443408799e-12	4.43321345478571e-09	4.02508404069249e-09	RAB7A/PAFAH1B2/RAB1B/ATP6V1D/VDAC1/ATG3/SNX6/GAPDH/TSG101/AKT1/WDR45B/MAP1LC3B/TEX264/MVB12A/SNX5/PINK1/VPS25/VTI1B/CHMP4A/MAP1LC3A/ATP13A2/CHMP2B/SLC25A4/ATP6V1E1/GABARAPL2/UBXN6/CHMP3/EMC6/NSFL1C/SCOC/CHMP5/CHMP2A/WIPI2/CHMP4B/UBQLN1/TRIM13/ULK1/TP53/UFC1/PACS2/SCFD1/SNAP29	42
GO:0015980	BP	GO:0015980	energy derivation by oxidation of organic compounds	42/721	337/18614	0.124629080118694	3.21753910863991	8.24646884189489	2.32935747097668e-11	1.64374992201921e-08	1.49242341824681e-08	SDHD/PPP1CA/ACADVL/ATP5F1E/CYCS/BLOC1S1/COX7A2L/UQCRC2/SDHC/UQCRC1/NDUFB7/AKT1/IDH2/STOML2/IDH3B/PINK1/NDUFA12/NDUFB6/MDH2/ISCU/NDUFA1/UGP2/UQCC3/NDUFV1/NDUFA3/IDH3G/MDH1/NDUFS4/ETFB/PDHA1/ARL2/COA6/COX8A/UQCRFS1/SDHAF2/NDUFA2/IDH1/NDUFB1/ETFRF1/TP53/NDUFA13/CISD1	42
GO:0042773	BP	GO:0042773	ATP synthesis coupled electron transport	22/721	102/18614	0.215686274509804	5.56835549753882	9.28683110589773	4.0663071073702e-11	2.099833955384e-08	1.90651955474787e-08	SDHD/CYCS/COX7A2L/UQCRC2/SDHC/UQCRC1/NDUFB7/PINK1/NDUFA12/NDUFB6/ISCU/NDUFA1/UQCC3/NDUFV1/NDUFA3/NDUFS4/COA6/COX8A/UQCRFS1/SDHAF2/NDUFA2/NDUFB1	22
GO:0042775	BP	GO:0042775	mitochondrial ATP synthesis coupled electron transport	22/721	102/18614	0.215686274509804	5.56835549753882	9.28683110589773	4.0663071073702e-11	2.099833955384e-08	1.90651955474787e-08	SDHD/CYCS/COX7A2L/UQCRC2/SDHC/UQCRC1/NDUFB7/PINK1/NDUFA12/NDUFB6/ISCU/NDUFA1/UQCC3/NDUFV1/NDUFA3/NDUFS4/COA6/COX8A/UQCRFS1/SDHAF2/NDUFA2/NDUFB1	22
GO:0022900	BP	GO:0022900	electron transport chain	29/721	177/18614	0.163841807909605	4.22989100198249	8.66689653478748	4.4635110057761e-11	2.099833955384e-08	1.90651955474787e-08	SDHD/CYCS/CYB5A/COX7A2L/UQCRC2/SDHC/UQCRC1/NDUFB7/AKR7A2/IDH3B/PINK1/NDUFA12/ALDH2/NDUFB6/ADH5/ISCU/NDUFA1/UQCC3/NDUFV1/NDUFA3/NDUFS4/ETFB/COA6/COX8A/UQCRFS1/SDHAF2/NDUFA2/NDUFB1/ETFRF1	29
GO:0022904	BP	GO:0022904	respiratory electron transport chain	24/721	124/18614	0.193548387096774	4.99682340834862	8.96378822104124	5.98349555982057e-11	2.53341202002803e-08	2.3001816615226e-08	SDHD/CYCS/COX7A2L/UQCRC2/SDHC/UQCRC1/NDUFB7/PINK1/NDUFA12/NDUFB6/ISCU/NDUFA1/UQCC3/NDUFV1/NDUFA3/NDUFS4/ETFB/COA6/COX8A/UQCRFS1/SDHAF2/NDUFA2/NDUFB1/ETFRF1	24
GO:0042254	BP	GO:0042254	ribosome biogenesis	38/721	298/18614	0.12751677852349	3.29209059006414	8.00679727855095	1.07704836382401e-10	4.14565706584624e-08	3.76400059778497e-08	RPS27/RPL14/C1QBP/GTPBP4/PIN4/SBDS/GTF3A/RPS24/RPL11/MRTO4/RPS6/RPL35/NOP56/NIFK/TRMT112/EBNA1BP2/RBIS/UTP11/SNU13/BMS1/RPL6/RPS7/RPF2/RPP30/METTL5/WBP11/WDR18/MRPL22/UTP3/NSA2/NGDN/RPL26/MTREX/GNL2/EIF4A3/MRPS2/GAR1/NOM1	38
GO:0032543	BP	GO:0032543	mitochondrial translation	24/721	132/18614	0.181818181818182	4.69398562602446	8.54952376601532	2.3357044932873e-10	8.24114402048201e-08	7.48244983288176e-08	MRPL42/C1QBP/MRPS34/MRPL52/MRPL11/MRPL14/CHCHD1/DAP3/MRPL28/GADD45GIP1/MRPS26/MRPL4/MRPS24/MRPL41/MRPL9/MRPS18C/COA3/MRPL40/MRPL22/MRPS16/MRPL27/MRPL15/MRPL2/MRPS2	24
GO:0016072	BP	GO:0016072	rRNA metabolic process	34/721	257/18614	0.132295719844358	3.41546814033686	7.8271068287464	3.9027171144794e-10	1.22692774396769e-07	1.11397462172638e-07	RPS27/RPL14/GTPBP4/PIN4/SBDS/GTF3A/RPS24/RPL11/MRTO4/RPS6/RPL35/NOP56/NIFK/TRMT112/EBNA1BP2/UTP11/SNU13/BMS1/RPS7/RPF2/SMARCB1/RPP30/METTL5/WBP11/WDR18/UTP3/NSA2/NGDN/GTF3C3/RPL26/TP53/MTREX/EIF4A3/GAR1	34
GO:0019646	BP	GO:0019646	aerobic electron transport chain	20/721	94/18614	0.212765957446809	5.49296190279458	8.76618056130227	4.05691743399803e-10	1.22692774396769e-07	1.11397462172638e-07	SDHD/CYCS/COX7A2L/UQCRC2/SDHC/UQCRC1/NDUFB7/PINK1/NDUFB6/ISCU/NDUFA1/UQCC3/NDUFV1/NDUFA3/NDUFS4/COX8A/UQCRFS1/SDHAF2/NDUFA2/NDUFB1	20
GO:0006119	BP	GO:0006119	oxidative phosphorylation	25/721	148/18614	0.168918918918919	4.36096637552948	8.24029671148944	5.03282348293767e-10	1.42059830845054e-07	1.28981553401322e-07	SDHD/ATP5F1E/CYCS/COX7A2L/UQCRC2/SDHC/UQCRC1/NDUFB7/STOML2/PINK1/NDUFA12/NDUFB6/ISCU/NDUFA1/UQCC3/NDUFV1/NDUFA3/NDUFS4/COA6/COX8A/UQCRFS1/SDHAF2/NDUFA2/NDUFB1/NDUFA13	25
GO:0006364	BP	GO:0006364	rRNA processing	30/721	218/18614	0.137614678899083	3.55278728575246	7.6105389782773	1.64019258621811e-09	4.34035963127967e-07	3.94077850320298e-07	RPS27/RPL14/GTPBP4/PIN4/SBDS/RPS24/RPL11/MRTO4/RPS6/RPL35/NOP56/NIFK/TRMT112/EBNA1BP2/UTP11/SNU13/BMS1/RPS7/RPF2/RPP30/METTL5/WBP11/WDR18/UTP3/NSA2/NGDN/RPL26/MTREX/EIF4A3/GAR1	30
GO:0022411	BP	GO:0022411	cellular component disassembly	48/721	488/18614	0.0983606557377049	2.5393692730952	6.9172898937611	3.25219303032832e-09	8.09987370024125e-07	7.35418510635235e-07	PPP1CA/EIF5A/CTTN/CAPZA1/VDAC1/KIF2A/ATG3/BAX/TSG101/WDR45B/SSRP1/MAP1LC3B/TEX264/CSNK2A2/SMARCD1/PINK1/MAP1S/NAPA/CHMP4A/TMOD2/MAP1LC3A/CISD2/PPP1R9B/ATP13A2/CFL2/PLIN2/DCTN1/MCTS1/CHMP2B/SLC25A4/CAPZA2/GABARAPL2/CKAP5/CHMP3/SMARCB1/SCAF4/CHMP5/CHMP2A/IRAK3/TWF2/WIPI2/CHMP4B/UBQLN1/ULK1/TP53/UFC1/CFL1/SNAP29	48
GO:0140053	BP	GO:0140053	mitochondrial gene expression	25/721	164/18614	0.152439024390244	3.93550624133148	7.57950749826334	4.55230469298952e-09	1.07080322611765e-06	9.72223201099283e-07	MRPL42/C1QBP/MRPS34/MRPL52/HSD17B10/MRPL11/MRPL14/CHCHD1/DAP3/MRPL28/GADD45GIP1/MRPS26/MRPL4/MRPS24/MRPL41/MRPL9/MRPS18C/COA3/MRPL40/MRPL22/MRPS16/MRPL27/MRPL15/MRPL2/MRPS2	25
GO:0033108	BP	GO:0033108	mitochondrial respiratory chain complex assembly	19/721	99/18614	0.191919191919192	4.95476260524804	7.91973040678593	6.88265618218366e-09	1.5337455934403e-06	1.39254628129278e-06	NDUFB7/PET100/NDUFA12/NDUFB6/NDUFA1/UQCC3/NDUFA3/NDUFAF3/NDUFS4/COA3/UQCRFS1/SDHAF2/NDUFA2/COA8/COX20/NDUFB1/COX16/TMEM126A/NDUFA13	19
GO:0032984	BP	GO:0032984	protein-containing complex disassembly	29/721	240/18614	0.120833333333333	3.11954461396209	6.63407790651374	5.89642424808608e-08	1.24827301331982e-05	1.13335480810581e-05	PPP1CA/EIF5A/CAPZA1/KIF2A/TSG101/SSRP1/MAP1LC3B/SMARCD1/MAP1S/NAPA/CHMP4A/TMOD2/MAP1LC3A/PPP1R9B/CFL2/CHMP2B/CAPZA2/CKAP5/CHMP3/SMARCB1/SCAF4/CHMP5/CHMP2A/IRAK3/TWF2/CHMP4B/UBQLN1/CFL1/SNAP29	29
GO:0032510	BP	GO:0032510	endosome to lysosome transport via multivesicular body sorting pathway	8/721	17/18614	0.470588235294118	12.1491392673574	9.23163437477348	8.69034197133668e-08	1.75213847174474e-05	1.59083352778554e-05	MVB12A/CHMP4A/CHMP2B/UBXN6/CHMP3/CHMP5/CHMP2A/CHMP4B	8
GO:0043161	BP	GO:0043161	proteasome-mediated ubiquitin-dependent protein catabolic process	41/721	439/18614	0.0933940774487472	2.41114751405129	6.00622649519164	1.92404795332736e-07	3.70291774290366e-05	3.36202063423518e-05	RAD23A/ANAPC16/PSMD7/RAD23B/PSMB5/PCNP/PSMC4/PSMB7/CAMLG/TLK2/PSMB2/AKT1/PSMB3/SH3BGRL/NUB1/PSMB6/RPL11/SVIP/UBE2J1/UBXN1/EIF3H/SIRT2/PSMA3/COMMD1/PSMA6/UBE2B/PSMC1/SUMO1/FBXW5/RNF187/RBX1/PSMF1/NSFL1C/UFD1/PSMA1/DDA1/PSMA2/ANAPC5/UBQLN1/TRIM13/ANAPC13	41
GO:0006099	BP	GO:0006099	tricarboxylic acid cycle	10/721	32/18614	0.3125	8.06778779472954	8.03242174182933	2.12573590034592e-07	3.72470767042274e-05	3.38180454277002e-05	SDHD/SDHC/IDH2/IDH3B/MDH2/IDH3G/MDH1/PDHA1/SDHAF2/IDH1	10
GO:0031468	BP	GO:0031468	nuclear membrane reassembly	9/721	25/18614	0.36	9.29409153952843	8.33000102665636	2.18394161279103e-07	3.72470767042274e-05	3.38180454277002e-05	UBE2I/CHMP4A/SIRT2/CHMP2B/CHMP3/NSFL1C/CHMP5/CHMP2A/CHMP4B	9
GO:0042776	BP	GO:0042776	proton motive force-driven mitochondrial ATP synthesis	14/721	67/18614	0.208955223880597	5.39458049558035	7.2335623509454	2.19928417006539e-07	3.72470767042274e-05	3.38180454277002e-05	SDHD/ATP5F1E/SDHC/NDUFB7/STOML2/NDUFA12/NDUFB6/NDUFA1/NDUFV1/NDUFA3/NDUFS4/NDUFA2/NDUFB1/NDUFA13	14
GO:0007033	BP	GO:0007033	vacuole organization	26/721	217/18614	0.119815668202765	3.09327163373962	6.22610142381706	3.35726770901021e-07	5.46718133844201e-05	4.96386302562967e-05	RAB7A/RAB1B/ATP6V1D/ATG3/WDR45B/MAP1LC3B/PINK1/CHMP4A/MAP1LC3A/ATP13A2/CHMP2B/GABARAPL2/CHMP3/EMC6/NSFL1C/CHMP5/CHMP2A/WIPI2/CHMP4B/WASHC5/PI4KB/UBQLN1/ULK1/PACS2/SCFD1/SPNS1	26
GO:1905037	BP	GO:1905037	autophagosome organization	18/721	115/18614	0.156521739130435	4.04090936501236	6.56617586010228	4.38058640954679e-07	6.86940846593375e-05	6.23699866185766e-05	RAB7A/RAB1B/ATG3/WDR45B/MAP1LC3B/PINK1/CHMP4A/MAP1LC3A/ATP13A2/GABARAPL2/EMC6/NSFL1C/WIPI2/CHMP4B/UBQLN1/ULK1/PACS2/SCFD1	18
GO:0042176	BP	GO:0042176	regulation of protein catabolic process	35/721	361/18614	0.0969529085872576	2.50302557620418	5.78878053610284	6.35087548685919e-07	9.3500583811205e-05	8.48927559054572e-05	RAB7A/RAD23A/RAD23B/PSMC4/CAMLG/TLK2/AKT1/CTSA/NUB1/EZR/RPL11/SVIP/PINK1/CDKN1B/UBXN1/EIF3H/SIRT2/ATP13A2/NQO1/COMMD1/PIN1/ADAM9/PSMC1/SUMO1/GABARAPL2/RBX1/PSMF1/SNX1/IRAK3/GGA1/DDA1/UBQLN1/ODC1/NDUFA13/TNFSF12	35
GO:0006754	BP	GO:0006754	ATP biosynthetic process	17/721	106/18614	0.160377358490566	4.14044958521969	6.50877491600143	6.40414957610993e-07	9.3500583811205e-05	8.48927559054572e-05	SDHD/ATP5F1E/TMSB4X/SDHC/NDUFB7/STOML2/PINK1/NDUFA12/NDUFB6/NDUFA1/UQCC3/NDUFV1/NDUFA3/NDUFS4/NDUFA2/NDUFB1/NDUFA13	17
GO:0045116	BP	GO:0045116	protein neddylation	9/721	28/18614	0.321428571428571	8.2982960174361	7.75785688557622	6.65051022424007e-07	9.38608676314415e-05	8.52198713646482e-05	COPS2/RPL11/COPS6/COPS9/COPS8/COPS3/RBX1/UBE2M/NAE1	9
GO:0050821	BP	GO:0050821	protein stabilization	25/721	213/18614	0.117370892018779	3.03015504027401	5.98180890313325	8.30866778303392e-07	0.00011348032062376	0.000103033123068387	CCT4/PFDN2/CRTAP/CCT3/GAPDH/CAMLG/GTPBP4/CCT5/RPL11/PINK1/PDCD10/BAG1/PIN1/UBE2B/POLR2E/SUMO1/NCLN/RPS7/GET1/URI1/PFN1/DVL3/COA8/TP53/PDCL3	25
GO:0034504	BP	GO:0034504	protein localization to nucleus	31/721	304/18614	0.101973684210526	2.63264654354332	5.76128066800775	9.48703968106804e-07	0.000123253874069478	0.000111906906024348	CCT4/COL1A1/ARL2BP/IPO11/HDGF/CCT3/DNAJB6/ELAVL1/LARP7/AKT1/MAPK14/CCT5/RPL11/ATP13A2/PIN1/NXT1/SUMO1/SEC13/RPF2/XPA/ARL2/KAT7/RPAIN/NUP153/NUTF2/KPNA2/TXN/NUP58/CARD10/STK11/TP53	31
GO:0000045	BP	GO:0000045	autophagosome assembly	17/721	109/18614	0.155963302752294	4.02649225718612	6.36125069742385	9.60646633040336e-07	0.000123253874069478	0.000111906906024348	RAB7A/RAB1B/ATG3/WDR45B/MAP1LC3B/PINK1/CHMP4A/MAP1LC3A/GABARAPL2/EMC6/NSFL1C/WIPI2/CHMP4B/UBQLN1/ULK1/PACS2/SCFD1	17
GO:0015986	BP	GO:0015986	proton motive force-driven ATP synthesis	14/721	76/18614	0.184210526315789	4.75574859478794	6.58576319558885	1.11869548173043e-06	0.000139310490283725	0.000126485321959119	SDHD/ATP5F1E/SDHC/NDUFB7/STOML2/NDUFA12/NDUFB6/NDUFA1/NDUFV1/NDUFA3/NDUFS4/NDUFA2/NDUFB1/NDUFA13	14
GO:0051469	BP	GO:0051469	vesicle fusion with vacuole	6/721	11/18614	0.545454545454545	14.0819568780734	8.71187835832491	1.29384935977709e-06	0.000148808766034058	0.00013510916976764	CHMP4A/CHMP2B/CHMP3/CHMP5/CHMP2A/CHMP4B	6
GO:0061763	BP	GO:0061763	multivesicular body-lysosome fusion	6/721	11/18614	0.545454545454545	14.0819568780734	8.71187835832491	1.29384935977709e-06	0.000148808766034058	0.00013510916976764	CHMP4A/CHMP2B/CHMP3/CHMP5/CHMP2A/CHMP4B	6
GO:0016197	BP	GO:0016197	endosomal transport	27/721	248/18614	0.108870967741935	2.8107131671961	5.76238737429647	1.3535478813258e-06	0.000148808766034058	0.00013510916976764	RAB7A/BLOC1S1/PICALM/VAMP3/SNX6/TSG101/MVB12A/SNX5/VPS25/VTI1B/SNX17/CHMP4A/DCTN1/CHMP2B/UBXN6/CHMP3/SNX1/CHMP5/CHMP2A/GGA1/CHMP4B/TRAPPC10/WASHC5/ARFIP1/WASHC3/STX6/RAB35	27
GO:0000377	BP	GO:0000377	RNA splicing, via transesterification reactions with bulged adenosine as nucleophile	32/721	325/18614	0.0984615384615385	2.54197375440094	5.62934573496204	1.37069954542472e-06	0.000148808766034058	0.00013510916976764	RBM4/PRPF31/FXR1/SNRPD1/HNRNPR/SNRPB2/RSRC1/C1QBP/LARP7/LUC7L/HNRNPH3/HNRNPH1/STRAP/BUD31/CWF19L2/NCBP2/SNRNP200/CLNS1A/SNU13/SNRPN/DDX23/MFAP1/SNRPC/RBM23/PQBP1/BCAS2/ISY1/LSM2/SNRPE/MTREX/EIF4A3/LSM7	32
GO:0000398	BP	GO:0000398	mRNA splicing, via spliceosome	32/721	325/18614	0.0984615384615385	2.54197375440094	5.62934573496204	1.37069954542472e-06	0.000148808766034058	0.00013510916976764	RBM4/PRPF31/FXR1/SNRPD1/HNRNPR/SNRPB2/RSRC1/C1QBP/LARP7/LUC7L/HNRNPH3/HNRNPH1/STRAP/BUD31/CWF19L2/NCBP2/SNRNP200/CLNS1A/SNU13/SNRPN/DDX23/MFAP1/SNRPC/RBM23/PQBP1/BCAS2/ISY1/LSM2/SNRPE/MTREX/EIF4A3/LSM7	32
GO:0039702	BP	GO:0039702	viral budding via host ESCRT complex	8/721	23/18614	0.347826086956522	8.97979858891636	7.68667842328938	1.42511071681023e-06	0.000150847969374363	0.000136960640468183	TSG101/MVB12A/CHMP4A/CHMP2B/CHMP3/CHMP5/CHMP2A/CHMP4B	8
GO:0036258	BP	GO:0036258	multivesicular body assembly	9/721	31/18614	0.290322580645161	7.49523511252293	7.26527486847854	1.74866442740781e-06	0.000180059155435004	0.000163482593453655	TSG101/MVB12A/VPS25/CHMP4A/CHMP2B/CHMP3/CHMP5/CHMP2A/CHMP4B	9
GO:0000375	BP	GO:0000375	RNA splicing, via transesterification reactions	32/721	329/18614	0.0972644376899696	2.51106829842038	5.55096898834475	1.78613238740439e-06	0.000180059155435004	0.000163482593453655	RBM4/PRPF31/FXR1/SNRPD1/HNRNPR/SNRPB2/RSRC1/C1QBP/LARP7/LUC7L/HNRNPH3/HNRNPH1/STRAP/BUD31/CWF19L2/NCBP2/SNRNP200/CLNS1A/SNU13/SNRPN/DDX23/MFAP1/SNRPC/RBM23/PQBP1/BCAS2/ISY1/LSM2/SNRPE/MTREX/EIF4A3/LSM7	32
GO:1903008	BP	GO:1903008	organelle disassembly	19/721	140/18614	0.135714285714286	3.50372498513969	5.96903893220044	1.98205139962818e-06	0.000195162921535482	0.000177195880329061	CTTN/VDAC1/ATG3/WDR45B/MAP1LC3B/TEX264/CSNK2A2/PINK1/MAP1LC3A/CISD2/ATP13A2/PLIN2/MCTS1/SLC25A4/GABARAPL2/WIPI2/ULK1/TP53/UFC1	19
GO:0034470	BP	GO:0034470	ncRNA processing	38/721	432/18614	0.087962962962963	2.27093286073869	5.3651009186908	2.33103652902183e-06	0.000221084750452919	0.000200731300165095	RPS27/RPL14/SSB/LARP7/GTPBP4/PIN4/SBDS/HSD17B10/RPS24/RPL11/MRTO4/RTCB/RPS6/RPL35/NOP56/NIFK/TRMT112/NCBP2/EBNA1BP2/UTP11/SNU13/BMS1/RPS7/RPF2/RPP30/METTL5/WBP11/WDR18/UTP3/NSA2/NGDN/TPRKB/RPL26/TP53/RTRAF/MTREX/EIF4A3/GAR1	38
GO:0036257	BP	GO:0036257	multivesicular body organization	9/721	32/18614	0.28125	7.26100901525659	7.11553125257079	2.34974345072777e-06	0.000221084750452919	0.000200731300165095	TSG101/MVB12A/VPS25/CHMP4A/CHMP2B/CHMP3/CHMP5/CHMP2A/CHMP4B	9
GO:0097576	BP	GO:0097576	vacuole fusion	6/721	12/18614	0.5	12.9084604715673	8.28324796543783	2.50275887383422e-06	0.000230362631995959	0.000209155043643995	CHMP4A/CHMP2B/CHMP3/CHMP5/CHMP2A/CHMP4B	6
GO:0009206	BP	GO:0009206	purine ribonucleoside triphosphate biosynthetic process	17/721	117/18614	0.145299145299145	3.75117654729305	5.99231980585658	2.63736935464463e-06	0.000237574657347401	0.000215703117279345	SDHD/ATP5F1E/TMSB4X/SDHC/NDUFB7/STOML2/PINK1/NDUFA12/NDUFB6/NDUFA1/UQCC3/NDUFV1/NDUFA3/NDUFS4/NDUFA2/NDUFB1/NDUFA13	17
GO:0032509	BP	GO:0032509	endosome transport via multivesicular body sorting pathway	10/721	41/18614	0.24390243902439	6.29680998613037	6.81552841398778	2.69333574697101e-06	0.000237574657347401	0.000215703117279345	TSG101/MVB12A/VPS25/CHMP4A/CHMP2B/UBXN6/CHMP3/CHMP5/CHMP2A/CHMP4B	10
GO:0061952	BP	GO:0061952	midbody abscission	7/721	18/18614	0.388888888888889	10.0399137001079	7.70238119609385	2.78289806775154e-06	0.00024046511058898	0.000218327470320701	CHMP4A/CHMP2B/CHMP3/CHMP5/CHMP2A/CHMP4B/MITD1	7
GO:0009145	BP	GO:0009145	purine nucleoside triphosphate biosynthetic process	17/721	118/18614	0.144067796610169	3.71938691553633	5.94849826071816	2.97210032995478e-06	0.000251677455940571	0.000228507587473576	SDHD/ATP5F1E/TMSB4X/SDHC/NDUFB7/STOML2/PINK1/NDUFA12/NDUFB6/NDUFA1/UQCC3/NDUFV1/NDUFA3/NDUFS4/NDUFA2/NDUFB1/NDUFA13	17
GO:0140694	BP	GO:0140694	non-membrane-bounded organelle assembly	35/721	390/18614	0.0897435897435897	2.31690316156336	5.27592399555757	3.73469021784277e-06	0.000310052517300907	0.00028150853819529	RPS27/LSM14A/KIF3B/DBNL/KIF2A/C1QBP/SBDS/EZR/RPL11/MRTO4/ACTG1/CHMP4A/TMOD2/MAPRE1/CNOT7/CFL2/EIF2S1/CHMP2B/RPL6/E2F4/RPF2/CHMP3/HAUS1/CENPX/CHMP5/CHMP2A/MRPL22/CSRP1/CHMP4B/CCP110/WASHC5/UBAP2L/CETN2/PLA2G4C/MRPS2	35
GO:0006739	BP	GO:0006739	NADP metabolic process	10/721	43/18614	0.232558139534884	6.00393510305454	6.59420571591766	4.29439542710682e-06	0.000343065476195666	0.000311482266132952	IDH2/NQO1/RPIA/MDH1/TALDO1/TKT/PGLS/IDH1/DERA/TP53	10
GO:0071763	BP	GO:0071763	nuclear membrane organization	10/721	43/18614	0.232558139534884	6.00393510305454	6.59420571591766	4.29439542710682e-06	0.000343065476195666	0.000311482266132952	UBE2I/CHMP4A/SIRT2/DCTN1/CHMP2B/CHMP3/NSFL1C/CHMP5/CHMP2A/CHMP4B	10
GO:0006289	BP	GO:0006289	nucleotide-excision repair	14/721	85/18614	0.164705882352941	4.2521987435751	6.03246471004615	4.48189304543179e-06	0.000345024275533786	0.000313260734964917	RAD23A/RAD23B/BCL7C/SMARCD1/HMGN1/POLR2I/COMMD1/MNAT1/ACTL6A/XPA/SMARCB1/KAT7/TP53/CETN2	14
GO:0072524	BP	GO:0072524	pyridine-containing compound metabolic process	14/721	85/18614	0.164705882352941	4.2521987435751	6.03246471004615	4.48189304543179e-06	0.000345024275533786	0.000313260734964917	IDH2/IDH3B/MDH2/NQO1/RPIA/MDH1/PNP/TALDO1/NAMPT/TKT/PGLS/IDH1/DERA/TP53	14
GO:0046034	BP	GO:0046034	ATP metabolic process	24/721	219/18614	0.10958904109589	2.82925161020652	5.46612863024211	4.62197592562777e-06	0.000349454394091214	0.000317283009029937	SDHD/ATP5F1E/TMSB4X/SDHC/GAPDH/NDUFB7/PGK1/STOML2/PINK1/NDUFA12/NDUFB6/NDUFA1/UQCC3/GPI/AK2/NDUFV1/NDUFA3/NDUFS4/ARL2/BAD/NDUFA2/NUDT5/NDUFB1/NDUFA13	24
GO:0009201	BP	GO:0009201	ribonucleoside triphosphate biosynthetic process	17/721	123/18614	0.138211382113821	3.56819232547388	5.73633016937026	5.29132559971113e-06	0.00039304337875749	0.000356859115238136	SDHD/ATP5F1E/TMSB4X/SDHC/NDUFB7/STOML2/PINK1/NDUFA12/NDUFB6/NDUFA1/UQCC3/NDUFV1/NDUFA3/NDUFS4/NDUFA2/NDUFB1/NDUFA13	17
GO:0046755	BP	GO:0046755	viral budding	8/721	27/18614	0.296296296296296	7.64945805722505	6.940611310573	5.62282732897446e-06	0.000410466395015136	0.000372678138029306	TSG101/MVB12A/CHMP4A/CHMP2B/CHMP3/CHMP5/CHMP2A/CHMP4B	8
GO:0009141	BP	GO:0009141	nucleoside triphosphate metabolic process	27/721	269/18614	0.100371747211896	2.5912894626938	5.2771654324162	6.35202377497378e-06	0.000455838451919305	0.000413873163714616	SDHD/DUT/ATP5F1E/TMSB4X/SDHC/GAPDH/NDUFB7/PGK1/STOML2/PINK1/NDUFA12/NDUFB6/NDUFA1/UQCC3/GPI/AK2/NDUFV1/NDUFA3/ITPA/DCTPP1/NDUFS4/ARL2/BAD/NDUFA2/NUDT5/NDUFB1/NDUFA13	27
GO:0019068	BP	GO:0019068	virion assembly	9/721	36/18614	0.25	6.45423023578363	6.5753591276527	6.86307381037596e-06	0.00048430424188553	0.000439718343078825	RAB1B/TSG101/MVB12A/CHMP4A/CHMP2B/CHMP3/CHMP5/CHMP2A/CHMP4B	9
GO:0046761	BP	GO:0046761	viral budding from plasma membrane	6/721	14/18614	0.428571428571429	11.0643946899148	7.56187415817031	7.60927851355712e-06	0.000528158774203293	0.000479535550155489	CHMP4A/CHMP2B/CHMP3/CHMP5/CHMP2A/CHMP4B	6
GO:0043162	BP	GO:0043162	ubiquitin-dependent protein catabolic process via the multivesicular body sorting pathway	9/721	37/18614	0.243243243243243	6.27979158076246	6.45303604086098	8.75956019337715e-06	0.000583632888772726	0.000529902620341098	TSG101/MVB12A/VPS25/CHMP4A/CHMP2B/CHMP3/CHMP5/CHMP2A/CHMP4B	9
GO:0045324	BP	GO:0045324	late endosome to vacuole transport	9/721	37/18614	0.243243243243243	6.27979158076246	6.45303604086098	8.75956019337715e-06	0.000583632888772726	0.000529902620341098	TSG101/MVB12A/VPS25/CHMP4A/CHMP2B/CHMP3/CHMP5/CHMP2A/CHMP4B	9
GO:0031647	BP	GO:0031647	regulation of protein stability	30/721	322/18614	0.093167701863354	2.40530319345974	5.10624457800591	8.82203705277621e-06	0.000583632888772726	0.000529902620341098	CCT4/RAD23A/PFDN2/CRTAP/CCT3/SERF2/GAPDH/CAMLG/GTPBP4/SUGT1/CTSA/CCT5/RPL11/PINK1/PDCD10/BAG1/PIN1/UBE2B/POLR2E/SUMO1/NCLN/RPS7/GET1/URI1/PFN1/DVL3/COA8/TP53/PDCL3/MOSMO	30
GO:0009205	BP	GO:0009205	purine ribonucleoside triphosphate metabolic process	25/721	244/18614	0.102459016393443	2.64517632614083	5.19262579625394	9.71439275269803e-06	0.000613848337248003	0.000557336381580118	SDHD/ATP5F1E/TMSB4X/SDHC/GAPDH/NDUFB7/PGK1/STOML2/PINK1/NDUFA12/NDUFB6/NDUFA1/UQCC3/GPI/AK2/NDUFV1/NDUFA3/ITPA/NDUFS4/ARL2/BAD/NDUFA2/NUDT5/NDUFB1/NDUFA13	25
GO:0019362	BP	GO:0019362	pyridine nucleotide metabolic process	13/721	79/18614	0.164556962025316	4.24835407924999	5.80784280087985	9.89132158570843e-06	0.000613848337248003	0.000557336381580118	IDH2/IDH3B/MDH2/NQO1/RPIA/MDH1/TALDO1/NAMPT/TKT/PGLS/IDH1/DERA/TP53	13
GO:0046496	BP	GO:0046496	nicotinamide nucleotide metabolic process	13/721	79/18614	0.164556962025316	4.24835407924999	5.80784280087985	9.89132158570843e-06	0.000613848337248003	0.000557336381580118	IDH2/IDH3B/MDH2/NQO1/RPIA/MDH1/TALDO1/NAMPT/TKT/PGLS/IDH1/DERA/TP53	13
GO:0071985	BP	GO:0071985	multivesicular body sorting pathway	10/721	47/18614	0.212765957446809	5.49296190279458	6.19077523225003	1.00819554709709e-05	0.000613848337248003	0.000557336381580118	TSG101/MVB12A/VPS25/CHMP4A/CHMP2B/UBXN6/CHMP3/CHMP5/CHMP2A/CHMP4B	10
GO:0019076	BP	GO:0019076	viral release from host cell	8/721	29/18614	0.275862068965517	7.12190922569228	6.62275732995118	1.01486498836467e-05	0.000613848337248003	0.000557336381580118	RAB7A/TSG101/CHMP4A/CHMP2B/CHMP3/CHMP5/CHMP2A/CHMP4B	8
GO:0035891	BP	GO:0035891	exit from host cell	8/721	29/18614	0.275862068965517	7.12190922569228	6.62275732995118	1.01486498836467e-05	0.000613848337248003	0.000557336381580118	RAB7A/TSG101/CHMP4A/CHMP2B/CHMP3/CHMP5/CHMP2A/CHMP4B	8
GO:1903050	BP	GO:1903050	regulation of proteolysis involved in protein catabolic process	24/721	230/18614	0.104347826086957	2.69393957667491	5.18890915410827	1.07097867491145e-05	0.000638665311207759	0.000579868661345682	RAD23A/RAD23B/PSMC4/CAMLG/TLK2/AKT1/CSNK2A2/NUB1/RPL11/SVIP/PINK1/UBXN1/EIF3H/SIRT2/COMMD1/PSMC1/SUMO1/GABARAPL2/RPS7/RBX1/PSMF1/DDA1/UBQLN1/PDCL3	24
GO:0002183	BP	GO:0002183	cytoplasmic translational initiation	9/721	38/18614	0.236842105263158	6.11453390758449	6.33513682833468	1.10864772034651e-05	0.000651946451103765	0.000591927116185006	RBM4/SH3BGRL/EIF3J/EIF3H/NCBP2/EIF2S2/MCTS1/SLBP/EIF3F	9
GO:0051656	BP	GO:0051656	establishment of organelle localization	37/721	445/18614	0.0831460674157303	2.14657544920444	4.91418352274777	1.14001599332242e-05	0.00065334058439255	0.000593192903115529	RAB7A/PDCD6/KIF3B/BLOC1S1/KIF1C/PICALM/DNM2/STK25/TSG101/LGALS9/EZR/SNAP23/PINK1/MAP1S/CHMP4A/PDCD10/MAPRE1/TMEM230/ATP13A2/DCTN1/CHMP2B/MAP2/UBE2B/CHMP3/DCTN2/NSFL1C/TRAPPC2L/CHMP5/S100A13/YWHAZ/CHMP2A/NDEL1/CHMP4B/TRAPPC10/STK11/CFL1/SNAP29	37
GO:0000422	BP	GO:0000422	autophagy of mitochondrion	14/721	92/18614	0.152173913043478	3.92866188265091	5.65266760875335	1.15731090763914e-05	0.00065334058439255	0.000593192903115529	CTTN/VDAC1/ATG3/WDR45B/MAP1LC3B/CSNK2A2/PINK1/MAP1LC3A/CISD2/ATP13A2/SLC25A4/GABARAPL2/WIPI2/TP53	14
GO:0061726	BP	GO:0061726	mitochondrion disassembly	14/721	92/18614	0.152173913043478	3.92866188265091	5.65266760875335	1.15731090763914e-05	0.00065334058439255	0.000593192903115529	CTTN/VDAC1/ATG3/WDR45B/MAP1LC3B/CSNK2A2/PINK1/MAP1LC3A/CISD2/ATP13A2/SLC25A4/GABARAPL2/WIPI2/TP53	14
GO:0097352	BP	GO:0097352	autophagosome maturation	11/721	58/18614	0.189655172413793	4.89631259266345	5.96567853020701	1.1784188282967e-05	0.00065650333144845	0.00059606448212459	TSG101/MAP1LC3B/CHMP4A/MAP1LC3A/CHMP2B/CHMP3/CHMP5/CHMP2A/CHMP4B/UBQLN1/SNAP29	11
GO:0042273	BP	GO:0042273	ribosomal large subunit biogenesis	12/721	69/18614	0.173913043478261	4.48989929445818	5.82986182575185	1.20799312539963e-05	0.000657433671976238	0.00059690917386998	RPL14/GTPBP4/GTF3A/RPL11/MRTO4/RPL35/NIFK/EBNA1BP2/RPL6/RPF2/NSA2/RPL26	12
GO:0046753	BP	GO:0046753	non-lytic viral release	6/721	15/18614	0.4	10.3267683772538	7.25381147092285	1.22667123491079e-05	0.000657433671976238	0.00059690917386998	CHMP4A/CHMP2B/CHMP3/CHMP5/CHMP2A/CHMP4B	6
GO:0097212	BP	GO:0097212	lysosomal membrane organization	6/721	15/18614	0.4	10.3267683772538	7.25381147092285	1.22667123491079e-05	0.000657433671976238	0.00059690917386998	CHMP4A/CHMP2B/CHMP3/CHMP5/CHMP2A/CHMP4B	6
GO:0016241	BP	GO:0016241	regulation of macroautophagy	19/721	159/18614	0.119496855345912	3.08504086741859	5.30017670709092	1.31139418606921e-05	0.000694055372977129	0.000630159416779572	PAFAH1B2/ATP6V1D/VDAC1/SNX6/GAPDH/AKT1/SNX5/PINK1/CHMP4A/ATP13A2/SLC25A4/ATP6V1E1/SCOC/CHMP4B/UBQLN1/TRIM13/ULK1/TP53/SCFD1	19
GO:0008380	BP	GO:0008380	RNA splicing	38/721	466/18614	0.0815450643776824	2.10524248034144	4.85031988592916	1.35155996118619e-05	0.000704839583292069	0.000639950813758953	RBM4/PRPF31/FXR1/SNRPD1/HNRNPR/SNRPB2/RSRC1/C1QBP/LARP7/LUC7L/HNRNPH3/HNRNPH1/ZCRB1/STRAP/RTCB/BUD31/HNRNPH2/PPP1R9B/CWF19L2/NCBP2/SNRNP200/CLNS1A/SNU13/SNRPN/DDX23/MFAP1/SNRPC/RBM23/PQBP1/BCAS2/ISY1/LSM2/SNRPE/RTRAF/MTREX/AKAP17A/EIF4A3/LSM7	38
GO:0009144	BP	GO:0009144	purine nucleoside triphosphate metabolic process	25/721	249/18614	0.100401606425703	2.59206033565608	5.07689252597942	1.38039449102107e-05	0.000704839583292069	0.000639950813758953	SDHD/ATP5F1E/TMSB4X/SDHC/GAPDH/NDUFB7/PGK1/STOML2/PINK1/NDUFA12/NDUFB6/NDUFA1/UQCC3/GPI/AK2/NDUFV1/NDUFA3/ITPA/NDUFS4/ARL2/BAD/NDUFA2/NUDT5/NDUFB1/NDUFA13	25
GO:0010257	BP	GO:0010257	NADH dehydrogenase complex assembly	11/721	59/18614	0.186440677966102	4.81332424363525	5.88889079956237	1.39835911659267e-05	0.000704839583292069	0.000639950813758953	NDUFB7/NDUFA12/NDUFB6/NDUFA1/NDUFA3/NDUFAF3/NDUFS4/NDUFA2/NDUFB1/TMEM126A/NDUFA13	11
GO:0032981	BP	GO:0032981	mitochondrial respiratory chain complex I assembly	11/721	59/18614	0.186440677966102	4.81332424363525	5.88889079956237	1.39835911659267e-05	0.000704839583292069	0.000639950813758953	NDUFB7/NDUFA12/NDUFB6/NDUFA1/NDUFA3/NDUFAF3/NDUFS4/NDUFA2/NDUFB1/TMEM126A/NDUFA13	11
GO:0010506	BP	GO:0010506	regulation of autophagy	31/721	348/18614	0.0890804597701149	2.29978318746313	4.91329737620721	1.5385015331617e-05	0.000766354763694897	0.000695802798650961	PAFAH1B2/CTTN/ATP6V1D/VDAC1/SNX6/GAPDH/TLK2/AKT1/CTSA/CSNK2A2/SNX5/SVIP/PINK1/CHMP4A/SIRT2/CISD2/ATP13A2/SLC25A4/ATP6V1E1/SCOC/BAD/CHMP4B/STK11/DAPK3/UBQLN1/TRIM13/ULK1/TP53/CISD1/SCFD1/DAP	31
GO:0009199	BP	GO:0009199	ribonucleoside triphosphate metabolic process	25/721	251/18614	0.099601593625498	2.57140646843969	5.03138812265399	1.58371235675518e-05	0.000779702106802493	0.000707921361917984	SDHD/ATP5F1E/TMSB4X/SDHC/GAPDH/NDUFB7/PGK1/STOML2/PINK1/NDUFA12/NDUFB6/NDUFA1/UQCC3/GPI/AK2/NDUFV1/NDUFA3/ITPA/NDUFS4/ARL2/BAD/NDUFA2/NUDT5/NDUFB1/NDUFA13	25
GO:0071709	BP	GO:0071709	membrane assembly	11/721	60/18614	0.183333333333333	4.733102172908	5.81381175420636	1.653051709748e-05	0.000804485165410694	0.000730422848638802	PICALM/UBE2I/CHMP4A/SIRT2/CHMP2B/CHMP3/NSFL1C/CHMP5/CHMP2A/PACSIN2/CHMP4B	11
GO:0009142	BP	GO:0009142	nucleoside triphosphate biosynthetic process	17/721	134/18614	0.126865671641791	3.27528101517378	5.30604219048529	1.68660327322855e-05	0.000811486165778372	0.000736779324620892	SDHD/ATP5F1E/TMSB4X/SDHC/NDUFB7/STOML2/PINK1/NDUFA12/NDUFB6/NDUFA1/UQCC3/NDUFV1/NDUFA3/NDUFS4/NDUFA2/NDUFB1/NDUFA13	17
GO:0046390	BP	GO:0046390	ribose phosphate biosynthetic process	24/721	238/18614	0.100840336134454	2.60338698586231	4.99730183861123	1.8987429112144e-05	0.000903289605177729	0.000820131178208753	SDHD/ATP5F1E/TMSB4X/SDHC/NDUFB7/STOML2/PINK1/UPP1/RFK/NDUFA12/NDUFB6/NDUFA1/UQCC3/AK2/DIP2A/NDUFV1/NDUFA3/NDUFS4/PDHA1/TKT/PAPSS1/NDUFA2/NDUFB1/NDUFA13	24
GO:1903320	BP	GO:1903320	regulation of protein modification by small protein conjugation or removal	25/721	255/18614	0.0980392156862745	2.53107068069946	4.94168500992306	2.07376490922213e-05	0.000975591180627388	0.000885776543681779	PDCD6/COPS2/UBE2L3/UBE2I/CAMLG/GTPBP4/AKT1/RPL11/SVBP/PINK1/CDKN1B/UBXN1/COPS6/COPS9/COPS8/COMMD1/PIN1/TNIP1/RPS7/COPS3/RBX1/CENPX/BCL10/UBQLN1/TANK	25
GO:0006120	BP	GO:0006120	mitochondrial electron transport, NADH to ubiquinone	10/721	51/18614	0.196078431372549	5.06214136139893	5.83109716772555	2.16312549896044e-05	0.00099676919271064	0.00090500487079016	NDUFB7/PINK1/NDUFB6/ISCU/NDUFA1/NDUFV1/NDUFA3/NDUFS4/NDUFA2/NDUFB1	10
GO:0061136	BP	GO:0061136	regulation of proteasomal protein catabolic process	21/721	194/18614	0.108247422680412	2.79461515363827	5.04384373040422	2.16586598321632e-05	0.00099676919271064	0.00090500487079016	RAD23A/RAD23B/PSMC4/CAMLG/TLK2/AKT1/NUB1/RPL11/SVIP/PINK1/UBXN1/EIF3H/SIRT2/COMMD1/PSMC1/SUMO1/GABARAPL2/RBX1/PSMF1/DDA1/UBQLN1	21
GO:1902410	BP	GO:1902410	mitotic cytokinetic process	7/721	24/18614	0.291666666666667	7.52993527508091	6.425531287144	2.46943807121615e-05	0.00112425814984185	0.00102075697069399	CHMP4A/CHMP2B/CHMP3/CHMP5/CHMP2A/CHMP4B/MITD1	7
GO:0008333	BP	GO:0008333	endosome to lysosome transport	12/721	74/18614	0.162162162162162	4.1865277205083	5.51331664479673	2.51951911566792e-05	0.00113485573784447	0.00103037892613877	RAB7A/TSG101/MVB12A/RAB12/CHMP4A/CHMP2B/UBXN6/CHMP3/CHMP5/CHMP2A/DENND3/CHMP4B	12
GO:0051650	BP	GO:0051650	establishment of vesicle localization	21/721	197/18614	0.106598984771574	2.75205756246612	4.96256581518054	2.7293415716436e-05	0.00121642444361463	0.00110443827364459	RAB7A/PDCD6/KIF3B/BLOC1S1/KIF1C/PICALM/DNM2/TSG101/SNAP23/PINK1/TMEM230/ATP13A2/DCTN1/MAP2/DCTN2/TRAPPC2L/CHMP2A/NDEL1/TRAPPC10/STK11/SNAP29	21
GO:0051258	BP	GO:0051258	protein polymerization	26/721	276/18614	0.0942028985507246	2.43202878449818	4.81132334338165	2.85708585348343e-05	0.00126009390663009	0.00114408744922385	TMSB10/NCKAP1/CTTN/TMSB4X/CAPZA1/VASP/SSNA1/PINK1/CDKN1B/CHMP4A/TMOD2/MAPRE1/DCTN1/MAP2/CAPZA2/CKAP5/CHMP3/ARL2/CHMP2A/NDEL1/TWF2/CHMP4B/WASHC5/WASHC3/PFN1/ARHGAP6	26
GO:0044091	BP	GO:0044091	membrane biogenesis	11/721	64/18614	0.171875	4.43728328710125	5.52926744090786	3.11603706868227e-05	0.00136013411843306	0.00123491778348645	PICALM/UBE2I/CHMP4A/SIRT2/CHMP2B/CHMP3/NSFL1C/CHMP5/CHMP2A/PACSIN2/CHMP4B	11
GO:0051648	BP	GO:0051648	vesicle localization	22/721	215/18614	0.102325581395349	2.641731445344	4.86024852303891	3.34114083754148e-05	0.00144350921491333	0.00131061722220209	RAB7A/PDCD6/KIF3B/BLOC1S1/KIF1C/PICALM/DNM2/TSG101/SNAP23/PINK1/TMEM230/ATP13A2/DCTN1/MAP2/DCTN2/TRAPPC2L/CHMP2A/NDEL1/CTBP1/TRAPPC10/STK11/SNAP29	22
GO:0009260	BP	GO:0009260	ribonucleotide biosynthetic process	23/721	231/18614	0.0995670995670996	2.57051593806101	4.82141355485357	3.44401260009236e-05	0.0014581949348791	0.00132395094900392	SDHD/ATP5F1E/TMSB4X/SDHC/NDUFB7/STOML2/PINK1/UPP1/RFK/NDUFA12/NDUFB6/NDUFA1/UQCC3/AK2/DIP2A/NDUFV1/NDUFA3/NDUFS4/PDHA1/PAPSS1/NDUFA2/NDUFB1/NDUFA13	23
GO:0022618	BP	GO:0022618	ribonucleoprotein complex assembly	23/721	231/18614	0.0995670995670996	2.57051593806101	4.82141355485357	3.44401260009236e-05	0.0014581949348791	0.00132395094900392	RPS27/PRPF31/SNRPD1/SNRPB2/LUC7L/EIF3J/RPL11/MRTO4/STRAP/EIF3H/SNRNP200/EIF2S2/MCTS1/CLNS1A/SNU13/RPL6/RPF2/DDX23/SNRPC/ISY1/EIF3F/LSM2/SNRPE	23
GO:0090148	BP	GO:0090148	membrane fission	9/721	44/18614	0.204545454545455	5.28073382927752	5.70653980842904	3.91611100560338e-05	0.00164166475224997	0.00149053021286749	TSG101/MVB12A/VPS25/CHMP4A/CHMP2B/CHMP3/CHMP5/CHMP2A/CHMP4B	9
GO:1903051	BP	GO:1903051	negative regulation of proteolysis involved in protein catabolic process	11/721	66/18614	0.166666666666667	4.30282015718909	5.39563534179827	4.19543098843321e-05	0.00174151517696335	0.00158118823217318	CAMLG/TLK2/CSNK2A2/RPL11/SVIP/UBXN1/EIF3H/GABARAPL2/RPS7/PSMF1/PDCL3	11
GO:2000058	BP	GO:2000058	regulation of ubiquitin-dependent protein catabolic process	19/721	173/18614	0.109826589595376	2.8353843810379	4.86846541622662	4.31760485433535e-05	0.00177482902458795	0.00161143514849593	RAD23A/RAD23B/CAMLG/TLK2/AKT1/CSNK2A2/NUB1/RPL11/SVIP/UBXN1/EIF3H/SIRT2/COMMD1/SUMO1/RPS7/RBX1/DDA1/UBQLN1/PDCL3	19
GO:1902850	BP	GO:1902850	microtubule cytoskeleton organization involved in mitosis	18/721	161/18614	0.111801242236025	2.88636383215169	4.82546475807498	5.38630152913213e-05	0.00219284621868706	0.00199096894578852	LSM14A/KIF3B/KIF2A/SBDS/MAP1S/CHMP4A/MAPRE1/DCTN1/CHMP2B/CKAP5/CHMP3/DCTN2/DCTN6/NSFL1C/CHMP5/CHMP2A/NDEL1/CHMP4B	18
GO:0006098	BP	GO:0006098	pentose-phosphate shunt	6/721	19/18614	0.315789473684211	8.15271187677933	6.26157634999786	5.82175627057584e-05	0.00229772861797752	0.00208619568725702	RPIA/TALDO1/TKT/PGLS/DERA/TP53	6
GO:2000434	BP	GO:2000434	regulation of protein neddylation	6/721	19/18614	0.315789473684211	8.15271187677933	6.26157634999786	5.82175627057584e-05	0.00229772861797752	0.00208619568725702	COPS2/RPL11/COPS6/COPS9/COPS8/COPS3	6
GO:0016032	BP	GO:0016032	viral process	34/721	426/18614	0.07981220657277	2.06050542738632	4.44487408077128	5.85334652027068e-05	0.00229772861797752	0.00208619568725702	RAB7A/RAD23A/LGALS1/RAB1B/SSB/PLSCR1/CTSB/LARP7/TSG101/TNFRSF14/LGALS9/MVB12A/CHMP4A/CNOT7/MCTS1/CHMP2B/TNIP1/TAF11/VAPB/CHMP3/SMARCB1/USF2/CHMP5/CCL4/CHMP2A/MON1B/NUP153/CTBP1/KPNA2/CHMP4B/TRIM13/EIF3F/TP53/CFL1	34
GO:0071826	BP	GO:0071826	ribonucleoprotein complex subunit organization	23/721	239/18614	0.096234309623431	2.48447356356525	4.63651836645028	5.86099883659831e-05	0.00229772861797752	0.00208619568725702	RPS27/PRPF31/SNRPD1/SNRPB2/LUC7L/EIF3J/RPL11/MRTO4/STRAP/EIF3H/SNRNP200/EIF2S2/MCTS1/CLNS1A/SNU13/RPL6/RPF2/DDX23/SNRPC/ISY1/EIF3F/LSM2/SNRPE	23
GO:0006397	BP	GO:0006397	mRNA processing	38/721	500/18614	0.076	1.96208599167822	4.37749795369018	6.29013418748664e-05	0.00244334203209343	0.00221840367481422	RBM4/PRPF31/FXR1/SNRPD1/HNRNPR/SNRPB2/RSRC1/C1QBP/LARP7/LUC7L/HNRNPH3/HNRNPH1/STRAP/BUD31/CWF19L2/NCBP2/SNRNP200/CLNS1A/SNU13/LEO1/SNRPN/DDX23/SCAF4/MFAP1/SNRPC/RBM23/SSU72/PQBP1/SLBP/BCAS2/ISY1/LSM2/SNRPE/SYMPK/MTREX/AKAP17A/EIF4A3/LSM7	38
GO:0006998	BP	GO:0006998	nuclear envelope organization	10/721	58/18614	0.172413793103448	4.45119326605768	5.2841524085318	6.91852007952045e-05	0.00266300127424451	0.00241784070147452	UBE2I/CHMP4A/SIRT2/DCTN1/CHMP2B/CHMP3/NSFL1C/CHMP5/CHMP2A/CHMP4B	10
GO:0051156	BP	GO:0051156	glucose 6-phosphate metabolic process	7/721	28/18614	0.25	6.45423023578363	5.79767352394357	7.37947975542841e-05	0.00281483939499855	0.00255570033824794	GPI/RPIA/TALDO1/TKT/PGLS/DERA/TP53	7
GO:0007098	BP	GO:0007098	centrosome cycle	16/721	136/18614	0.117647058823529	3.03728481683936	4.78660909219571	7.50097782011293e-05	0.00283563750806769	0.00257458374051245	KIF3B/DCTN1/CHMP2B/RANBP1/CKAP5/FBXW5/CHMP3/ARL2/NSFL1C/HAUS1/CHMP5/CHMP2A/NDEL1/CHMP4B/CCP110/CETN2	16
GO:0006413	BP	GO:0006413	translational initiation	15/721	123/18614	0.121951219512195	3.14840499306519	4.7986906025317	8.26863023250665e-05	0.00307403743304059	0.00279103614983076	RBM4/PPP1CA/SH3BGRL/EIF3J/EIF3H/NCBP2/EIF2S2/EIF2S1/RPS3A/MCTS1/CDC123/EIF4E2/SLBP/PAIP2/EIF3F	15
GO:0048193	BP	GO:0048193	Golgi vesicle transport	26/721	294/18614	0.0884353741496599	2.28312906299829	4.45159363224289	8.27681311683108e-05	0.00307403743304059	0.00279103614983076	PDCD6/RAB1B/CNST/IER3IP1/KIF1C/CREB3L2/VAMP3/DNM2/ARL3/SNAP23/VTI1B/RAB12/NAPA/COMMD1/RAB31/GABARAPL2/SEC13/VAPB/SNX1/TRAPPC2L/TMED5/GGA1/GGA2/TRAPPC10/STX6/SCFD1	26
GO:0031023	BP	GO:0031023	microtubule organizing center organization	17/721	152/18614	0.111842105263158	2.88741878969268	4.69013058747025	8.57257449275221e-05	0.00315619829585329	0.00286563313936211	KIF3B/DCTN1/CHMP2B/RANBP1/CKAP5/FBXW5/E2F4/CHMP3/ARL2/NSFL1C/HAUS1/CHMP5/CHMP2A/NDEL1/CHMP4B/CCP110/CETN2	17
GO:0009165	BP	GO:0009165	nucleotide biosynthetic process	26/721	295/18614	0.088135593220339	2.27538964244576	4.43238271360603	8.75229556385002e-05	0.00317773516241073	0.00288518728417174	SDHD/DUT/ATP5F1E/TMSB4X/SDHC/NDUFB7/STOML2/PINK1/UPP1/RFK/NDUFA12/NDUFB6/NDUFA1/UQCC3/AK2/DIP2A/NDUFV1/NDUFA3/NDUFS4/PNP/PDHA1/NAMPT/PAPSS1/NDUFA2/NDUFB1/NDUFA13	26
GO:0072594	BP	GO:0072594	establishment of protein localization to organelle	35/721	453/18614	0.0772626931567329	1.99468484108103	4.30228286903971	8.78117652343068e-05	0.00317773516241073	0.00288518728417174	CCT4/RAB7A/IPO11/UBE2L3/CCT3/BAX/ELAVL1/TSG101/AKT1/MVB12A/MAPK14/DNAJC19/CSNK2A2/CCT5/SRP19/PINK1/VPS25/CHMP4A/GET3/SRP54/NXT1/SUMO1/SEC13/MON1B/RPAIN/NUP153/NUTF2/KPNA2/CHMP4B/NUP58/BAP1/TP53/TOMM5/TIMM10B/NDUFA13	35
GO:0007032	BP	GO:0007032	endosome organization	13/721	97/18614	0.134020618556701	3.45999971402834	4.87606908928969	9.21848656653013e-05	0.00329082732052924	0.00298786797965661	RAB7A/ATP6V1D/TSG101/MVB12A/VPS25/CHMP4A/CHMP2B/CHMP3/CHMP5/CHMP2A/CHMP4B/WASHC5/STX6	13
GO:0001778	BP	GO:0001778	plasma membrane repair	7/721	29/18614	0.241379310344828	6.23167057248075	5.65968611334133	9.40458445403963e-05	0.00329082732052924	0.00298786797965661	CHMP4A/CHMP2B/CHMP3/CHMP5/CHMP2A/CHMP4B/ANXA6	7
GO:0009264	BP	GO:0009264	deoxyribonucleotide catabolic process	7/721	29/18614	0.241379310344828	6.23167057248075	5.65968611334133	9.40458445403963e-05	0.00329082732052924	0.00298786797965661	DUT/TDG/MBD4/UPP1/DCTPP1/PNP/DERA	7
GO:0046386	BP	GO:0046386	deoxyribose phosphate catabolic process	7/721	29/18614	0.241379310344828	6.23167057248075	5.65968611334133	9.40458445403963e-05	0.00329082732052924	0.00298786797965661	DUT/TDG/MBD4/UPP1/DCTPP1/PNP/DERA	7
GO:1901293	BP	GO:1901293	nucleoside phosphate biosynthetic process	26/721	297/18614	0.0875420875420875	2.26006715327104	4.39419153158003	9.77728855043562e-05	0.00339319997725774	0.00308081602986979	SDHD/DUT/ATP5F1E/TMSB4X/SDHC/NDUFB7/STOML2/PINK1/UPP1/RFK/NDUFA12/NDUFB6/NDUFA1/UQCC3/AK2/DIP2A/NDUFV1/NDUFA3/NDUFS4/PNP/PDHA1/NAMPT/PAPSS1/NDUFA2/NDUFB1/NDUFA13	26
GO:0017004	BP	GO:0017004	cytochrome complex assembly	8/721	39/18614	0.205128205128205	5.29577865500196	5.39068590802011	0.000103259200734377	0.00355446712121426	0.00322723663741503	PET100/UQCC3/COA3/COA6/UQCRFS1/COA8/COX20/COX16	8
GO:0032786	BP	GO:0032786	positive regulation of DNA-templated transcription, elongation	10/721	61/18614	0.163934426229508	4.23228212182533	5.07576311411409	0.000107698629614647	0.00366492592902089	0.00332752641344114	MED10/EAPP/HMGN1/SUPT4H1/NCBP2/LEO1/MED15/KAT7/MED19/MED21	10
GO:0042177	BP	GO:0042177	negative regulation of protein catabolic process	14/721	112/18614	0.125	3.22711511789182	4.74544100949354	0.000108199277545492	0.00366492592902089	0.00332752641344114	CAMLG/TLK2/CTSA/RPL11/SVIP/UBXN1/EIF3H/SIRT2/ATP13A2/NQO1/PIN1/GABARAPL2/PSMF1/IRAK3	14
GO:0009152	BP	GO:0009152	purine ribonucleotide biosynthetic process	21/721	217/18614	0.0967741935483871	2.49841170417431	4.45678577708385	0.000111974970212478	0.00376271447523517	0.00341631237440242	SDHD/ATP5F1E/TMSB4X/SDHC/NDUFB7/STOML2/PINK1/NDUFA12/NDUFB6/NDUFA1/UQCC3/AK2/DIP2A/NDUFV1/NDUFA3/NDUFS4/PDHA1/PAPSS1/NDUFA2/NDUFB1/NDUFA13	21
GO:0032434	BP	GO:0032434	regulation of proteasomal ubiquitin-dependent protein catabolic process	16/721	141/18614	0.113475177304965	2.92957968149044	4.61676531609075	0.000115595025642029	0.00385377431943584	0.00349898908947112	RAD23A/RAD23B/CAMLG/TLK2/AKT1/NUB1/RPL11/SVIP/UBXN1/EIF3H/SIRT2/COMMD1/SUMO1/RBX1/DDA1/UBQLN1	16
GO:0048284	BP	GO:0048284	organelle fusion	17/721	156/18614	0.108974358974359	2.81338241046979	4.56555540228726	0.000118376437955298	0.00391186177263639	0.00355172890974519	RAB7A/BAX/VAMP3/STOML2/SNAP23/VTI1B/RAB12/CHMP4A/ATP13A2/CHMP2B/AFG3L2/CHMP3/CHMP5/CHMP2A/CHMP4B/STX6/SNAP29	17
GO:0061640	BP	GO:0061640	cytoskeleton-dependent cytokinesis	14/721	113/18614	0.123893805309735	3.19855657702552	4.7055837385946	0.000119185207527183	0.00391186177263639	0.00355172890974519	ARL3/SEPTIN11/CHMP4A/CHMP2B/ACTR3/CHMP3/CHMP5/CHMP2A/CHMP4B/WASHC5/RAB35/STAMBP/CFL1/MITD1	14
GO:0006122	BP	GO:0006122	mitochondrial electron transport, ubiquinol to cytochrome c	5/721	14/18614	0.357142857142857	9.22032890826233	6.17633694407264	0.000128598481504121	0.00418835362068038	0.00380276643281823	CYCS/UQCRC2/UQCRC1/UQCC3/UQCRFS1	5
GO:0009895	BP	GO:0009895	negative regulation of catabolic process	28/721	337/18614	0.0830860534124629	2.14502607242661	4.2580632705119	0.000131643386387331	0.00423182376617346	0.00384223464039616	CAMLG/ELAVL1/TLK2/AKT1/CTSA/MAPK14/CSNK2A2/RPL11/SVIP/PINK1/UBXN1/EIF3H/CHMP4A/SIRT2/ATP13A2/NQO1/PIN1/GABARAPL2/HNRNPAB/RPS7/PSMF1/IRAK3/CHMP4B/TP53/PDCL3/SCFD1/DAP/MYD88	28
GO:2000059	BP	GO:2000059	negative regulation of ubiquitin-dependent protein catabolic process	9/721	51/18614	0.176470588235294	4.55592722525904	5.10444007903885	0.000131932153314808	0.00423182376617346	0.00384223464039616	CAMLG/TLK2/CSNK2A2/RPL11/SVIP/UBXN1/EIF3H/RPS7/PDCL3	9
GO:0006354	BP	GO:0006354	DNA-templated transcription elongation	15/721	129/18614	0.116279069767442	3.00196755152727	4.58011520195263	0.000142362146856965	0.00453204007362698	0.00411481250749216	MED10/TCEA1/EAPP/LARP7/HMGN1/POLR2I/SUPT4H1/NCBP2/ELOA/NELFB/LEO1/MED15/KAT7/MED19/MED21	15
GO:0006740	BP	GO:0006740	NADPH regeneration	6/721	22/18614	0.272727272727273	7.04097843903669	5.69101605503533	0.000144938694052561	0.00454570689347068	0.00412722113590606	RPIA/TALDO1/TKT/PGLS/DERA/TP53	6
GO:1902774	BP	GO:1902774	late endosome to lysosome transport	6/721	22/18614	0.272727272727273	7.04097843903669	5.69101605503533	0.000144938694052561	0.00454570689347068	0.00412722113590606	CHMP4A/CHMP2B/CHMP3/CHMP5/CHMP2A/CHMP4B	6
GO:0007052	BP	GO:0007052	mitotic spindle organization	15/721	130/18614	0.115384615384615	2.9788754934386	4.54492170947624	0.000155292367150918	0.00483461678321315	0.0043895334739563	LSM14A/KIF3B/KIF2A/SBDS/MAP1S/CHMP4A/DCTN1/CHMP2B/CKAP5/CHMP3/DCTN2/DCTN6/CHMP5/CHMP2A/CHMP4B	15
GO:1901673	BP	GO:1901673	regulation of mitotic spindle assembly	6/721	23/18614	0.260869565217391	6.73484894168727	5.52419201182842	0.000189707327692751	0.00586292573321977	0.00532317449661104	CHMP4A/CHMP2B/CHMP3/CHMP5/CHMP2A/CHMP4B	6
GO:0050000	BP	GO:0050000	chromosome localization	12/721	92/18614	0.130434782608696	3.36742447084364	4.56941229774014	0.000220749076554288	0.00677283760964389	0.00614931828814845	MAP1S/CHMP4A/MAPRE1/CHMP2B/UBE2B/ACTR3/CHMP3/DCTN2/CHMP5/CHMP2A/NDEL1/CHMP4B	12
GO:0006906	BP	GO:0006906	vesicle fusion	14/721	120/18614	0.116666666666667	3.01197411003236	4.43845503386972	0.000226864976385317	0.00686104507153879	0.00622940521623441	RAB7A/VAMP3/SNAP23/VTI1B/RAB12/CHMP4A/ATP13A2/CHMP2B/CHMP3/CHMP5/CHMP2A/CHMP4B/STX6/SNAP29	14
GO:0007006	BP	GO:0007006	mitochondrial membrane organization	14/721	120/18614	0.116666666666667	3.01197411003236	4.43845503386972	0.000226864976385317	0.00686104507153879	0.00622940521623441	BAX/PINK1/MICOS13/HEBP2/UQCC3/AFG3L2/SLC25A4/MICOS10/BAD/ALKBH7/TP53/TOMM5/TIMM10B/NDUFA13	14
GO:0007034	BP	GO:0007034	vacuolar transport	17/721	165/18614	0.103030303030303	2.65992518808053	4.29910756870758	0.00023409404913518	0.0070294624399883	0.00638231778605208	RAB7A/TSG101/MVB12A/PINK1/VPS25/VTI1B/RAB12/CHMP4A/ATP13A2/CHMP2B/UBXN6/CHMP3/CHMP5/CHMP2A/MON1B/DENND3/CHMP4B	17
GO:0006403	BP	GO:0006403	RNA localization	19/721	197/18614	0.0964467005076142	2.48995684223125	4.22018605424337	0.000244091515765269	0.00727805266021231	0.00660802235414946	CCT4/SSB/CCT3/CCT5/NCBP2/NXT1/HNRNPAB/CKAP5/SEC13/FUBP3/SMG6/NUP42/NUP153/NUTF2/SLBP/NUP58/RTRAF/CETN2/EIF4A3	19
GO:0007051	BP	GO:0007051	spindle organization	19/721	198/18614	0.095959595959596	2.47738130262402	4.19528800599273	0.000260455471486037	0.00771166759630685	0.00700171793792423	LSM14A/KIF3B/KIF2A/SBDS/EZR/MAP1S/CHMP4A/MAPRE1/DCTN1/CHMP2B/CKAP5/CHMP3/DCTN2/DCTN6/HAUS1/CHMP5/CHMP2A/CHMP4B/WASHC5	19
GO:0090174	BP	GO:0090174	organelle membrane fusion	14/721	122/18614	0.114754098360656	2.96259748527773	4.36569559998572	0.000269942513232101	0.00793705972933829	0.00720636007546514	RAB7A/VAMP3/SNAP23/VTI1B/RAB12/CHMP4A/ATP13A2/CHMP2B/CHMP3/CHMP5/CHMP2A/CHMP4B/STX6/SNAP29	14
GO:0097193	BP	GO:0097193	intrinsic apoptotic signaling pathway	25/721	301/18614	0.0830564784053156	2.14426253680519	4.01756969564505	0.000297776901900643	0.00869508553549878	0.00789460069503557	EIF5A/CYCS/ERP29/BAX/STK25/CASP4/AKT1/JMY/RPL11/TPT1/PINK1/PDCD10/SELENOK/RPS7/URI1/HRAS/BAD/STK11/COA8/UBQLN1/QRICH1/RPL26/TP53/NDUFA13/PTPMT1	25
GO:0006081	BP	GO:0006081	cellular aldehyde metabolic process	10/721	69/18614	0.144927536231884	3.74158274538182	4.57980223521689	0.000307471791506746	0.00891668195369563	0.00809579655791375	GLO1/PNKD/AKR7A2/IDH2/ALDH2/ADH5/TALDO1/TKT/IDH1/GRHPR	10
GO:0000910	BP	GO:0000910	cytokinesis	18/721	185/18614	0.0972972972972973	2.51191663230498	4.14855702243475	0.0003163533492551	0.00911183728398702	0.00827298554586197	KIF3B/ARL3/SEPTIN11/CHMP4A/PIN1/CHMP2B/ACTR3/CHMP3/CHMP5/CHMP2A/CHMP4B/CCP110/WASHC5/RAB35/CETN2/STAMBP/CFL1/MITD1	18
GO:0031330	BP	GO:0031330	negative regulation of cellular catabolic process	22/721	251/18614	0.0876494023904383	2.26283769222693	4.0434010506647	0.000322154141005138	0.00921622049334969	0.00836775905370387	CAMLG/ELAVL1/TLK2/AKT1/CTSA/MAPK14/CSNK2A2/RPL11/SVIP/PINK1/UBXN1/EIF3H/CHMP4A/SIRT2/HNRNPAB/RPS7/CHMP4B/TP53/PDCL3/SCFD1/DAP/MYD88	22
GO:0006368	BP	GO:0006368	transcription elongation by RNA polymerase II	13/721	110/18614	0.118181818181818	3.0510906569159	4.33094460682686	0.000331065538582962	0.00940759389503532	0.00854151428403376	MED10/TCEA1/EAPP/LARP7/POLR2I/SUPT4H1/NCBP2/ELOA/NELFB/LEO1/MED15/MED19/MED21	13
GO:0140014	BP	GO:0140014	mitotic nuclear division	24/721	286/18614	0.0839160839160839	2.16645490431898	3.99050327869006	0.000335812119488422	0.00947885675942654	0.00860621656401206	LSM14A/KIF3B/KIF2A/UBE2I/PSMG2/CDKN1B/CHMP4A/MAPRE1/SIRT2/PPP1R9B/PIN1/CHMP2B/RANBP1/FBXW5/CHMP3/DCTN2/NSFL1C/CHMP5/CHMP2A/NAA10/NDEL1/CHMP4B/ANAPC5/DAPK3	24
GO:0072522	BP	GO:0072522	purine-containing compound biosynthetic process	23/721	271/18614	0.0848708487084871	2.19110399148374	3.96491044566198	0.000377545089610366	0.0105802995928681	0.00960625863639068	SDHD/ATP5F1E/TMSB4X/SDHC/NDUFB7/STOML2/PINK1/NDUFA12/NDUFB6/NDUFA1/UQCC3/AK2/DIP2A/NDUFV1/NDUFA3/NDUFS4/PNP/PDHA1/NAMPT/PAPSS1/NDUFA2/NDUFB1/NDUFA13	23
GO:0045727	BP	GO:0045727	positive regulation of translation	15/721	141/18614	0.106382978723404	2.74648095139729	4.17867826810661	0.000379831256050059	0.0105802995928681	0.00960625863639068	RBM4/EIF5A/FXR1/SSB/C1QBP/ELAVL1/SERP1/SH3BGRL/PINK1/PLXNB2/CDC123/COA3/METTL5/RPL26/EIF4A3	15
GO:0000281	BP	GO:0000281	mitotic cytokinesis	11/721	84/18614	0.130952380952381	3.38078726636286	4.38992160282015	0.000386132940058016	0.0106161484948418	0.00963880722550836	ARL3/CHMP4A/CHMP2B/CHMP3/CHMP5/CHMP2A/CHMP4B/RAB35/STAMBP/CFL1/MITD1	11
GO:0051303	BP	GO:0051303	establishment of chromosome localization	11/721	84/18614	0.130952380952381	3.38078726636286	4.38992160282015	0.000386132940058016	0.0106161484948418	0.00963880722550836	MAP1S/CHMP4A/MAPRE1/CHMP2B/UBE2B/CHMP3/DCTN2/CHMP5/CHMP2A/NDEL1/CHMP4B	11
GO:0019693	BP	GO:0019693	ribose phosphate metabolic process	34/721	473/18614	0.0718816067653277	1.85576175912595	3.78431321492616	0.000422728160781247	0.0115472969854697	0.0104842325512605	SDHD/ATP5F1E/TMSB4X/SDHC/GAPDH/NDUFB7/PGK1/STOML2/PINK1/UPP1/RFK/NDUFA12/NDUFB6/NDUFA1/UQCC3/GPI/AK2/RPIA/DIP2A/NDUFV1/NDUFA3/ITPA/NDUFS4/PNP/PDHA1/ARL2/TKT/PAPSS1/BAD/NDUFA2/NUDT14/NUDT5/NDUFB1/NDUFA13	34
GO:0042255	BP	GO:0042255	ribosome assembly	9/721	60/18614	0.15	3.87253814147018	4.47359735623743	0.000470145090653413	0.0127602199604266	0.0115854917075996	RPS27/C1QBP/SBDS/RPL11/MRTO4/RPL6/RPF2/MRPL22/MRPS2	9
GO:1903146	BP	GO:1903146	regulation of autophagy of mitochondrion	7/721	37/18614	0.189189189189189	4.88428234059302	4.74742488473511	0.000473884492666115	0.0127797894391613	0.0116032595857637	CTTN/VDAC1/CSNK2A2/PINK1/ATP13A2/SLC25A4/TP53	7
GO:0042407	BP	GO:0042407	cristae formation	5/721	18/18614	0.277777777777778	7.17136692864848	5.25826043946087	0.000483728997949055	0.0129627125146601	0.0117693424417718	PINK1/MICOS13/UQCC3/AFG3L2/MICOS10	5
GO:0032511	BP	GO:0032511	late endosome to vacuole transport via multivesicular body sorting pathway	6/721	27/18614	0.222222222222222	5.73709354291879	4.94451197981467	0.000487405741822281	0.0129790937790914	0.0117842156182388	TSG101/MVB12A/VPS25/CHMP4A/CHMP5/CHMP4B	6
GO:0016050	BP	GO:0016050	vesicle organization	28/721	368/18614	0.0760869565217391	1.96433094132545	3.7505971200591	0.000552808362581453	0.0146286912948117	0.0132819482904439	RAB7A/PDCD6/ATP6V1D/BLOC1S1/PICALM/VAMP3/TSG101/MVB12A/SNAP23/VPS25/VTI1B/RAB12/CHMP4A/ATP13A2/CHMP2B/ATP6V1E1/SEC13/VAPB/CHMP3/TRAPPC2L/CHMP5/CHMP2A/CHMP4B/TRAPPC10/WASHC5/STX6/AP1B1/SNAP29	28
GO:0006164	BP	GO:0006164	purine nucleotide biosynthetic process	22/721	262/18614	0.083969465648855	2.16783305629374	3.82141276102667	0.000579435669556673	0.0152380784155463	0.0138352341629354	SDHD/ATP5F1E/TMSB4X/SDHC/NDUFB7/STOML2/PINK1/NDUFA12/NDUFB6/NDUFA1/UQCC3/AK2/DIP2A/NDUFV1/NDUFA3/NDUFS4/PDHA1/NAMPT/PAPSS1/NDUFA2/NDUFB1/NDUFA13	22
GO:0000338	BP	GO:0000338	protein deneddylation	4/721	11/18614	0.363636363636364	9.38797125204892	5.58593686724784	0.000592401959461976	0.0152940847339147	0.0138860844413038	COPS2/COPS6/COPS8/COPS3	4
GO:1904869	BP	GO:1904869	regulation of protein localization to Cajal body	4/721	11/18614	0.363636363636364	9.38797125204892	5.58593686724784	0.000592401959461976	0.0152940847339147	0.0138860844413038	CCT4/CCT3/LARP7/CCT5	4
GO:1904871	BP	GO:1904871	positive regulation of protein localization to Cajal body	4/721	11/18614	0.363636363636364	9.38797125204892	5.58593686724784	0.000592401959461976	0.0152940847339147	0.0138860844413038	CCT4/CCT3/LARP7/CCT5	4
GO:0007041	BP	GO:0007041	lysosomal transport	14/721	132/18614	0.106060606060606	2.7381582818476	4.02287042891001	0.000606378307401264	0.0155259981673078	0.0140966475168456	RAB7A/TSG101/MVB12A/PINK1/RAB12/CHMP4A/ATP13A2/CHMP2B/UBXN6/CHMP3/CHMP5/CHMP2A/DENND3/CHMP4B	14
GO:0071479	BP	GO:0071479	cellular response to ionizing radiation	10/721	75/18614	0.133333333333333	3.44225612575127	4.25415125582071	0.000608718870045607	0.0155259981673078	0.0140966475168456	XRCC6/MGMT/DNM2/TLK2/MAPK14/HRAS/TNKS1BP1/RPL26/TANK/TP53	10
GO:0009223	BP	GO:0009223	pyrimidine deoxyribonucleotide catabolic process	5/721	19/18614	0.263157894736842	6.79392656398277	5.07207813926295	0.000635697367678802	0.0160314206323813	0.0145555399024082	DUT/TDG/MBD4/UPP1/DCTPP1	5
GO:0031333	BP	GO:0031333	negative regulation of protein-containing complex assembly	15/721	148/18614	0.101351351351351	2.61657982531769	3.96347238562508	0.000636107384563076	0.0160314206323813	0.0145555399024082	TMSB10/AIDA/TMSB4X/CAPZA1/SVIP/LMO4/TMOD2/MAPRE1/SIRT2/MAP2/CAPZA2/PMEPA1/TWF2/PFN1/ULK1	15
GO:0043254	BP	GO:0043254	regulation of protein-containing complex assembly	30/721	409/18614	0.0733496332518337	1.8936616828705	3.66837470145984	0.000651930140842674	0.0163329716942478	0.0148293296440825	TMSB10/NCKAP1/AIDA/DUT/CTTN/TMSB4X/CAPZA1/BAX/VASP/SVIP/LMO4/PINK1/CDKN1B/NAPA/TMOD2/MAPRE1/SIRT2/DCTN1/MAP2/SUMO1/CAPZA2/NCLN/CKAP5/ARL2/PMEPA1/TWF2/PFN1/ULK1/TP53/MYD88	30
GO:0034655	BP	GO:0034655	nucleobase-containing compound catabolic process	32/721	447/18614	0.0715883668903803	1.84819120845706	3.6436794244529	0.00066157508083845	0.016477111131	0.0149601993512199	RNH1/DUT/TDG/FXR1/RC3H2/SSB/BAX/ELAVL1/MBD4/CARHSP1/AKT1/APEX1/MAPK14/MRTO4/UPP1/CNOT7/NCBP2/HNRNPAB/ITPA/DCTPP1/SMG6/PNP/SND1/TNKS1BP1/DERA/NUDT5/LSM2/RNASEH2C/MTREX/EIF4A3/MYD88/LSM7	32
GO:1901799	BP	GO:1901799	negative regulation of proteasomal protein catabolic process	8/721	51/18614	0.156862745098039	4.04971308911914	4.37778299035215	0.000709929870919063	0.0175780296694229	0.0159597653960998	CAMLG/TLK2/RPL11/SVIP/UBXN1/EIF3H/GABARAPL2/PSMF1	8
GO:0032784	BP	GO:0032784	regulation of DNA-templated transcription elongation	12/721	105/18614	0.114285714285714	2.95050525064395	4.02331962490815	0.000752070647936834	0.0185131809497939	0.0168088250077437	MED10/EAPP/LARP7/HMGN1/SUPT4H1/NCBP2/NELFB/LEO1/MED15/KAT7/MED19/MED21	12
GO:0007007	BP	GO:0007007	inner mitochondrial membrane organization	7/721	40/18614	0.175	4.51796116504854	4.47097823883982	0.000775963469977265	0.0188817777694468	0.0171434881570295	PINK1/MICOS13/UQCC3/AFG3L2/MICOS10/TIMM10B/NDUFA13	7
GO:0032506	BP	GO:0032506	cytokinetic process	7/721	40/18614	0.175	4.51796116504854	4.47097823883982	0.000775963469977265	0.0188817777694468	0.0171434881570295	CHMP4A/CHMP2B/CHMP3/CHMP5/CHMP2A/CHMP4B/MITD1	7
GO:0007059	BP	GO:0007059	chromosome segregation	31/721	435/18614	0.071264367816092	1.83982654997051	3.55781591807844	0.000859201257755621	0.0206070255852463	0.0187099066298684	LSM14A/KIF3B/KIF2A/BCL7C/UBE2I/PLSCR1/TLK2/CSNK2A2/SMARCD1/PSMG2/MAP1S/CHMP4A/MAPRE1/SIRT2/CHMP2B/UBE2B/ACTL6A/ACTR3/CHMP3/DCTN2/SMARCB1/HAUS1/CENPX/CHMP5/CHMP2A/NAA10/NDEL1/CHMP4B/WASHC5/CIAO2B/ANAPC5	31
GO:1903405	BP	GO:1903405	protein localization to nuclear body	4/721	12/18614	0.333333333333333	8.60564031437818	5.2903064010955	0.00086146516971861	0.0206070255852463	0.0187099066298684	CCT4/CCT3/LARP7/CCT5	4
GO:1904867	BP	GO:1904867	protein localization to Cajal body	4/721	12/18614	0.333333333333333	8.60564031437818	5.2903064010955	0.00086146516971861	0.0206070255852463	0.0187099066298684	CCT4/CCT3/LARP7/CCT5	4
GO:0008535	BP	GO:0008535	respiratory chain complex IV assembly	6/721	30/18614	0.2	5.16338418862691	4.58112094450572	0.000885664319787682	0.0210668692695564	0.0191274162972479	PET100/COA3/COA6/COA8/COX20/COX16	6
GO:0034250	BP	GO:0034250	positive regulation of amide metabolic process	16/721	169/18614	0.0946745562130177	2.44420553307783	3.78588368743542	0.000897720192284032	0.0212343424253106	0.0192794715802487	RBM4/EIF5A/FXR1/SSB/PICALM/C1QBP/ELAVL1/SERP1/SH3BGRL/PINK1/PLXNB2/CDC123/COA3/METTL5/RPL26/EIF4A3	16
GO:0061912	BP	GO:0061912	selective autophagy	11/721	93/18614	0.118279569892473	3.05361430510193	3.98531248162034	0.00092583072518204	0.0217775960578931	0.0197727123296188	RAB7A/VDAC1/MAP1LC3B/TEX264/PINK1/SLC25A4/WIPI2/UBQLN1/ULK1/TP53/UFC1	11
GO:0045862	BP	GO:0045862	positive regulation of proteolysis	27/721	365/18614	0.073972602739726	1.9097448368894	3.52355241437117	0.00105010147066917	0.0245642520818413	0.0223028239074371	RAD23A/PDCD6/CYCS/PICALM/BAX/PSMC4/AKT1/LGALS9/NUB1/PINK1/LGMN/IFT57/SIRT2/ADAM9/PSMC1/TNIP1/SUMO1/RBX1/BCL10/BAD/DDA1/UBQLN1/TANK/CLEC3B/NDUFA13/MTCH1/DAP	27
GO:0034612	BP	GO:0034612	response to tumor necrosis factor	21/721	257/18614	0.0817120622568093	2.10955385138453	3.59540926332507	0.00108284323128633	0.0251909793476171	0.0228718535607731	COL1A1/EIF5A/TMSB4X/ILK/CASP4/ADAMTS7/ASAH1/AKT1/TNFRSF14/MAPK14/NUB1/IGBP1/CPNE1/MAP4K3/ADAM9/CCL4/NKIRAS2/TANK/TP53/COMMD7/TXNDC17	21
GO:1901524	BP	GO:1901524	regulation of mitophagy	4/721	13/18614	0.307692307692308	7.94366798250293	5.02720640105808	0.00120638833320926	0.0279117388131586	0.0253421351330471	VDAC1/PINK1/SLC25A4/TP53	4
GO:0060236	BP	GO:0060236	regulation of mitotic spindle organization	7/721	43/18614	0.162790697674419	4.20275457213818	4.22060279986105	0.00121300980460359	0.0279124103950631	0.0253427448879423	CHMP4A/DCTN1/CHMP2B/CHMP3/CHMP5/CHMP2A/CHMP4B	7
GO:0006900	BP	GO:0006900	vesicle budding from membrane	10/721	82/18614	0.121951219512195	3.14840499306519	3.91377787258612	0.00123304988152565	0.0282201794507006	0.025622180183964	RAB7A/PDCD6/PICALM/CHMP4A/SEC13/VAPB/TRAPPC2L/CHMP5/CHMP4B/TRAPPC10	10
GO:0032271	BP	GO:0032271	regulation of protein polymerization	17/721	191/18614	0.0890052356020942	2.29784113106433	3.61903081738481	0.00125302867165979	0.0285232440634814	0.0258973441363981	TMSB10/NCKAP1/CTTN/TMSB4X/CAPZA1/VASP/PINK1/CDKN1B/TMOD2/MAPRE1/DCTN1/MAP2/CAPZA2/CKAP5/ARL2/TWF2/PFN1	17
GO:0000470	BP	GO:0000470	maturation of LSU-rRNA	5/721	22/18614	0.227272727272727	5.86748203253058	4.58550194712245	0.0013074225441062	0.0292640055579321	0.0265699098271059	GTPBP4/RPL35/NIFK/RPF2/NSA2	5
GO:0006244	BP	GO:0006244	pyrimidine nucleotide catabolic process	5/721	22/18614	0.227272727272727	5.86748203253058	4.58550194712245	0.0013074225441062	0.0292640055579321	0.0265699098271059	DUT/TDG/MBD4/UPP1/DCTPP1	5
GO:0031668	BP	GO:0031668	cellular response to extracellular stimulus	21/721	261/18614	0.0804597701149425	2.07722352416025	3.51808874346734	0.00131412798137239	0.0292640055579321	0.0265699098271059	COL1A1/SIPA1/WDR45B/MAP1LC3B/JMY/KANK2/GSDMD/UPP1/MAP1LC3A/PPP1R9B/EIF2S1/PLIN2/GABARAPL2/MAX/DCTPP1/GAS2L1/USF2/WIPI2/ULK1/TP53/DAP	21
GO:0042147	BP	GO:0042147	retrograde transport, endosome to Golgi	11/721	97/18614	0.11340206185567	2.92769206571629	3.82095966991641	0.00131426060328408	0.0292640055579321	0.0265699098271059	RAB7A/VAMP3/SNX6/SNX5/VTI1B/DCTN1/SNX1/GGA1/TRAPPC10/ARFIP1/STX6	11
GO:0008154	BP	GO:0008154	actin polymerization or depolymerization	17/721	192/18614	0.0885416666666667	2.2858732085067	3.59513011680463	0.00132657801999599	0.0292640055579321	0.0265699098271059	TMSB10/NCKAP1/CTTN/TMSB4X/CAPZA1/VASP/TMOD2/PPP1R9B/CFL2/CAPZA2/TWF2/WASHC5/WASHC3/PFN1/WIPF1/ARHGAP6/CFL1	17
GO:0045732	BP	GO:0045732	positive regulation of protein catabolic process	18/721	209/18614	0.0861244019138756	2.22346687548527	3.57052179038926	0.00133085812302364	0.0292640055579321	0.0265699098271059	RAB7A/RAD23A/PSMC4/AKT1/NUB1/EZR/CDKN1B/SIRT2/ADAM9/PSMC1/SUMO1/RBX1/SNX1/GGA1/DDA1/UBQLN1/NDUFA13/TNFSF12	18
GO:0010212	BP	GO:0010212	response to ionizing radiation	14/721	143/18614	0.0979020979020979	2.52753072170548	3.68084057956298	0.00133395207196053	0.0292640055579321	0.0265699098271059	XRCC6/MGMT/BAX/DNM2/TLK2/MAPK14/BABAM1/HRAS/TNKS1BP1/STK11/RPL26/TRIM13/TANK/TP53	14
GO:0009262	BP	GO:0009262	deoxyribonucleotide metabolic process	7/721	44/18614	0.159090909090909	4.1072374227714	4.14218093309439	0.00139505503612704	0.0302905796049327	0.0275019756649714	DUT/TDG/MBD4/UPP1/DCTPP1/PNP/DERA	7
GO:0019692	BP	GO:0019692	deoxyribose phosphate metabolic process	7/721	44/18614	0.159090909090909	4.1072374227714	4.14218093309439	0.00139505503612704	0.0302905796049327	0.0275019756649714	DUT/TDG/MBD4/UPP1/DCTPP1/PNP/DERA	7
GO:0016482	BP	GO:0016482	cytosolic transport	16/721	177/18614	0.0903954802259887	2.33373296661103	3.57885935455961	0.00146466074702204	0.0316396612392414	0.0287268584754269	RAB7A/KIF1C/VAMP3/SNX6/EZR/SNX5/VTI1B/DCTN1/MAP2/CHMP3/SNX1/MAP2K2/GGA1/TRAPPC10/ARFIP1/STX6	16
GO:0090169	BP	GO:0090169	regulation of spindle assembly	6/721	33/18614	0.181818181818182	4.69398562602446	4.26335865821033	0.00149686938415829	0.0319779318842821	0.0290339873309793	CHMP4A/CHMP2B/CHMP3/CHMP5/CHMP2A/CHMP4B	6
GO:1901185	BP	GO:1901185	negative regulation of ERBB signaling pathway	6/721	33/18614	0.181818181818182	4.69398562602446	4.26335865821033	0.00149686938415829	0.0319779318842821	0.0290339873309793	RAB7A/SNX6/TSG101/SNX5/VPS25/LGMN	6
GO:0007080	BP	GO:0007080	mitotic metaphase plate congression	8/721	57/18614	0.140350877192982	3.62342750079081	3.98186792591653	0.00150297790386682	0.0319779318842821	0.0290339873309793	CHMP4A/MAPRE1/CHMP2B/CHMP3/DCTN2/CHMP5/CHMP2A/CHMP4B	8
GO:0032781	BP	GO:0032781	positive regulation of ATP-dependent activity	7/721	45/18614	0.155555555555556	4.01596548004315	4.06604897402721	0.00159773959353377	0.0334936864524438	0.0304101988723677	PLSCR1/DNM2/SUMO1/GABARAPL2/PFN1/AHSA1/SSBP1	7
GO:1902903	BP	GO:1902903	regulation of supramolecular fiber organization	27/721	376/18614	0.0718085106382979	1.85387464219317	3.35763646805699	0.00161776632107723	0.0334936864524438	0.0304101988723677	TMSB10/RNH1/NCKAP1/CTTN/TMSB4X/CAPZA1/PFDN2/SORBS3/VASP/CDKN1B/ACTG1/MAP1S/TMOD2/MAPRE1/CFL2/DCTN1/MAP2/CAPZA2/CKAP5/ARL2/TWF2/WASHC5/ARFIP1/WASHC3/PFN1/DAPK3/ARHGAP6	27
GO:0007100	BP	GO:0007100	mitotic centrosome separation	4/721	14/18614	0.285714285714286	7.37626312660987	4.79079972997497	0.00163750427389132	0.0334936864524438	0.0304101988723677	KIF3B/RANBP1/NSFL1C/NDEL1	4
GO:0048308	BP	GO:0048308	organelle inheritance	4/721	14/18614	0.285714285714286	7.37626312660987	4.79079972997497	0.00163750427389132	0.0334936864524438	0.0304101988723677	STK25/PDCD10/YWHAZ/MAP2K2	4
GO:0048313	BP	GO:0048313	Golgi inheritance	4/721	14/18614	0.285714285714286	7.37626312660987	4.79079972997497	0.00163750427389132	0.0334936864524438	0.0304101988723677	STK25/PDCD10/YWHAZ/MAP2K2	4
GO:0051645	BP	GO:0051645	Golgi localization	4/721	14/18614	0.285714285714286	7.37626312660987	4.79079972997497	0.00163750427389132	0.0334936864524438	0.0304101988723677	STK25/PDCD10/YWHAZ/STK11	4
GO:0072350	BP	GO:0072350	tricarboxylic acid metabolic process	4/721	14/18614	0.285714285714286	7.37626312660987	4.79079972997497	0.00163750427389132	0.0334936864524438	0.0304101988723677	IDH2/IDH3B/IDH3G/IDH1	4
GO:1990173	BP	GO:1990173	protein localization to nucleoplasm	4/721	14/18614	0.285714285714286	7.37626312660987	4.79079972997497	0.00163750427389132	0.0334936864524438	0.0304101988723677	CCT4/CCT3/LARP7/CCT5	4
GO:0006893	BP	GO:0006893	Golgi to plasma membrane transport	8/721	58/18614	0.137931034482759	3.56095461284614	3.92110016518136	0.00168540830580195	0.0343077825325261	0.0311493478379995	CNST/VAMP3/DNM2/ARL3/COMMD1/RAB31/GGA1/GGA2	8
GO:0051100	BP	GO:0051100	negative regulation of binding	15/721	163/18614	0.0920245398773006	2.3757902708406	3.54136199119022	0.00170442125017788	0.0345288017859001	0.0313500196708618	PPP1CA/TDG/TMSB4X/BAX/GTPBP4/AKT1/CPNE1/PIN1/MAP2/SUMO1/CTSZ/CRMP1/SYMPK/EIF4A3/MITD1	15
GO:0016242	BP	GO:0016242	negative regulation of macroautophagy	6/721	34/18614	0.176470588235294	4.55592722525904	4.16585076503656	0.0017589366414213	0.035463513046561	0.0321986797717825	AKT1/PINK1/CHMP4A/CHMP4B/TP53/SCFD1	6
GO:0051310	BP	GO:0051310	metaphase plate congression	9/721	72/18614	0.125	3.22711511789182	3.8007111582226	0.00179359959917045	0.0358212297306023	0.0325234644298436	MAP1S/CHMP4A/MAPRE1/CHMP2B/CHMP3/DCTN2/CHMP5/CHMP2A/CHMP4B	9
GO:0090307	BP	GO:0090307	mitotic spindle assembly	9/721	72/18614	0.125	3.22711511789182	3.8007111582226	0.00179359959917045	0.0358212297306023	0.0325234644298436	LSM14A/KIF3B/KIF2A/CHMP4A/CHMP2B/CHMP3/CHMP5/CHMP2A/CHMP4B	9
GO:0034314	BP	GO:0034314	Arp2/3 complex-mediated actin nucleation	7/721	46/18614	0.152173913043478	3.92866188265091	3.99208543384516	0.00182261393574788	0.0359880609778423	0.032674936899555	RNH1/NCKAP1/JMY/ACTR3/WASHC5/ARFIP1/WASHC3	7
GO:0007040	BP	GO:0007040	lysosome organization	11/721	101/18614	0.108910891089109	2.81174386509386	3.66482571234862	0.00182745231701372	0.0359880609778423	0.032674936899555	RAB7A/ATP6V1D/CHMP4A/CHMP2B/CHMP3/CHMP5/CHMP2A/CHMP4B/WASHC5/PI4KB/SPNS1	11
GO:0080171	BP	GO:0080171	lytic vacuole organization	11/721	101/18614	0.108910891089109	2.81174386509386	3.66482571234862	0.00182745231701372	0.0359880609778423	0.032674936899555	RAB7A/ATP6V1D/CHMP4A/CHMP2B/CHMP3/CHMP5/CHMP2A/CHMP4B/WASHC5/PI4KB/SPNS1	11
GO:0010507	BP	GO:0010507	negative regulation of autophagy	10/721	87/18614	0.114942528735632	2.96746217737179	3.69230618539255	0.00194045601434178	0.0378612477637009	0.0343756748211311	TLK2/AKT1/CTSA/PINK1/CHMP4A/SIRT2/CHMP4B/TP53/SCFD1/DAP	10
GO:0034243	BP	GO:0034243	regulation of transcription elongation by RNA polymerase II	10/721	87/18614	0.114942528735632	2.96746217737179	3.69230618539255	0.00194045601434178	0.0378612477637009	0.0343756748211311	MED10/EAPP/LARP7/SUPT4H1/NCBP2/NELFB/LEO1/MED15/MED19/MED21	10
GO:0043462	BP	GO:0043462	regulation of ATP-dependent activity	9/721	73/18614	0.123287671232877	3.18290806148234	3.75115092368673	0.0019770566710332	0.0380918369842293	0.0345850355931694	PLSCR1/DNM2/MNAT1/SUMO1/GABARAPL2/PFN1/TP53/AHSA1/SSBP1	9
GO:0006892	BP	GO:0006892	post-Golgi vesicle-mediated transport	11/721	102/18614	0.107843137254902	2.78417774876941	3.62698512071773	0.00197843882244536	0.0380918369842293	0.0345850355931694	CNST/VAMP3/DNM2/ARL3/SNAP23/VTI1B/COMMD1/RAB31/GGA1/GGA2/SCFD1	11
GO:0009219	BP	GO:0009219	pyrimidine deoxyribonucleotide metabolic process	5/721	24/18614	0.208333333333333	5.37852519648636	4.30851906739962	0.00197926408515126	0.0380918369842293	0.0345850355931694	DUT/TDG/MBD4/UPP1/DCTPP1	5
GO:0061025	BP	GO:0061025	membrane fusion	16/721	183/18614	0.087431693989071	2.25721713164018	3.43080177209978	0.00206561353506414	0.0395035100260879	0.0358667475363034	RAB7A/VAMP3/SNAP23/VTI1B/RAB12/NAPA/CHMP4A/ATP13A2/CHMP2B/CHMP3/NSFL1C/CHMP5/CHMP2A/CHMP4B/STX6/SNAP29	16
GO:0090224	BP	GO:0090224	regulation of spindle organization	7/721	47/18614	0.148936170212766	3.84507333195621	3.92017780218753	0.00207127520684731	0.0395035100260879	0.0358667475363034	CHMP4A/DCTN1/CHMP2B/CHMP3/CHMP5/CHMP2A/CHMP4B	7
GO:0090150	BP	GO:0090150	establishment of protein localization to membrane	21/721	271/18614	0.0774907749077491	2.00057320961559	3.33067742096349	0.00208436139212201	0.0395748257141013	0.0359314977768684	RAB7A/CNST/ATG3/BAX/VAMP3/CAMLG/SRP19/CHMP4A/GET3/SRP54/RAB31/EMC6/GET1/HRAS/GGA1/GGA2/CHMP4B/NACA/TOMM5/TIMM10B/NDUFA13	21
GO:0032273	BP	GO:0032273	positive regulation of protein polymerization	10/721	88/18614	0.113636363636364	2.93374101626529	3.64991756100784	0.00211504879601234	0.0396831385796456	0.0360298391698446	NCKAP1/CTTN/VASP/PINK1/CDKN1B/MAPRE1/DCTN1/CKAP5/ARL2/PFN1	10
GO:1900180	BP	GO:1900180	regulation of protein localization to nucleus	13/721	134/18614	0.0970149253731343	2.50462665866231	3.50884680993188	0.00212044112818178	0.0396831385796456	0.0360298391698446	CCT4/CCT3/LARP7/AKT1/MAPK14/CCT5/ATP13A2/PIN1/SUMO1/KAT7/NUP58/CARD10/STK11	13
GO:0071496	BP	GO:0071496	cellular response to external stimulus	24/721	327/18614	0.073394495412844	1.89481988573464	3.27697034227275	0.00215582277638033	0.0396831385796456	0.0360298391698446	COL1A1/SIPA1/WDR45B/MAP1LC3B/JMY/KANK2/GSDMD/UPP1/MAP1LC3A/PPP1R9B/EIF2S1/PLIN2/GABARAPL2/MAX/DCTPP1/GAS2L1/USF2/BCL10/BAD/WIPI2/ULK1/TP53/DAP/MYD88	24
GO:1901214	BP	GO:1901214	regulation of neuron death	24/721	327/18614	0.073394495412844	1.89481988573464	3.27697034227275	0.00215582277638033	0.0396831385796456	0.0360298391698446	PICALM/HDGF/SNCG/BAX/SNX6/AKT1/PINK1/CHMP4A/LGMN/ATP13A2/NENF/NQO1/EIF2S1/GPI/PSMC1/CTSZ/UBE2M/HRAS/BAD/CHMP4B/NAE1/TP53/STAMBP/INPP5A	24
GO:0000463	BP	GO:0000463	maturation of LSU-rRNA from tricistronic rRNA transcript (SSU-rRNA, 5.8S rRNA, LSU-rRNA)	4/721	15/18614	0.266666666666667	6.88451225150254	4.57662726725754	0.0021650460585494	0.0396831385796456	0.0360298391698446	GTPBP4/RPL35/NIFK/RPF2	4
GO:0051299	BP	GO:0051299	centrosome separation	4/721	15/18614	0.266666666666667	6.88451225150254	4.57662726725754	0.0021650460585494	0.0396831385796456	0.0360298391698446	KIF3B/RANBP1/NSFL1C/NDEL1	4
GO:1902902	BP	GO:1902902	negative regulation of autophagosome assembly	4/721	15/18614	0.266666666666667	6.88451225150254	4.57662726725754	0.0021650460585494	0.0396831385796456	0.0360298391698446	PINK1/CHMP4A/CHMP4B/SCFD1	4
GO:1903543	BP	GO:1903543	positive regulation of exosomal secretion	4/721	15/18614	0.266666666666667	6.88451225150254	4.57662726725754	0.0021650460585494	0.0396831385796456	0.0360298391698446	RAB7A/TSG101/ATP13A2/CHMP2A	4
GO:0051298	BP	GO:0051298	centrosome duplication	9/721	74/18614	0.121621621621622	3.13989579038123	3.7024385519412	0.00217518099243283	0.0396970531118991	0.0360424727058289	CHMP2B/CKAP5/FBXW5/CHMP3/CHMP5/CHMP2A/CHMP4B/CCP110/CETN2	9
GO:0006913	BP	GO:0006913	nucleocytoplasmic transport	24/721	328/18614	0.0731707317073171	1.88904299583911	3.26087813709004	0.00224354732667638	0.0405947836801188	0.036857556621782	RBM4/IPO11/SSB/UBE2I/RSRC1/ELAVL1/AKT1/MAPK14/CDKN1B/NCBP2/RANBP1/NXT1/SUMO1/SEC13/SMG6/NUP42/RPAIN/NUP153/NUTF2/KPNA2/TXN/NUP58/TP53/EIF4A3	24
GO:0051169	BP	GO:0051169	nuclear transport	24/721	328/18614	0.0731707317073171	1.88904299583911	3.26087813709004	0.00224354732667638	0.0405947836801188	0.036857556621782	RBM4/IPO11/SSB/UBE2I/RSRC1/ELAVL1/AKT1/MAPK14/CDKN1B/NCBP2/RANBP1/NXT1/SUMO1/SEC13/SMG6/NUP42/RPAIN/NUP153/NUTF2/KPNA2/TXN/NUP58/TP53/EIF4A3	24
GO:0009259	BP	GO:0009259	ribonucleotide metabolic process	31/721	464/18614	0.0668103448275862	1.72483739059735	3.17391654994916	0.00237106056875826	0.0427194487154148	0.038786621263629	SDHD/ATP5F1E/TMSB4X/SDHC/GAPDH/NDUFB7/PGK1/STOML2/PINK1/UPP1/RFK/NDUFA12/NDUFB6/NDUFA1/UQCC3/GPI/AK2/DIP2A/NDUFV1/NDUFA3/ITPA/NDUFS4/PNP/PDHA1/ARL2/PAPSS1/BAD/NDUFA2/NUDT5/NDUFB1/NDUFA13	31
GO:0033617	BP	GO:0033617	mitochondrial cytochrome c oxidase assembly	5/721	25/18614	0.2	5.16338418862691	4.18140966980439	0.0023962004803194	0.0429894611596286	0.0390317758881644	PET100/COA3/COA8/COX20/COX16	5
GO:0022406	BP	GO:0022406	membrane docking	10/721	90/18614	0.111111111111111	2.86854677145939	3.56690942795112	0.00250214129399936	0.0447007014295075	0.0405854763743533	RAB7A/VAMP3/STXBP3/EZR/VTI1B/RAB12/VAPB/STX6/PACS2/SNAP29	10
GO:0044270	BP	GO:0044270	cellular nitrogen compound catabolic process	32/721	486/18614	0.065843621399177	1.69987956827223	3.13834543055033	0.00255000582391055	0.045364389321165	0.0411880639934601	RNH1/DUT/TDG/FXR1/RC3H2/SSB/BAX/ELAVL1/MBD4/CARHSP1/AKT1/APEX1/MAPK14/MRTO4/UPP1/CNOT7/NCBP2/HNRNPAB/ITPA/DCTPP1/SMG6/PNP/SND1/TNKS1BP1/DERA/NUDT5/LSM2/RNASEH2C/MTREX/EIF4A3/MYD88/LSM7	32
GO:0009615	BP	GO:0009615	response to virus	28/721	408/18614	0.0686274509803922	1.77174947648963	3.16397756943227	0.00258425685143793	0.0457813535940929	0.0415666418033532	LSM14A/EIF5A/PLSCR1/BAX/C1QBP/LGALS9/MAPK14/CCT5/IFNGR2/TPT1/CNOT7/SELENOK/NPC2/CHMP3/UFD1/URI1/CCL4/IRAK3/STAT2/PQBP1/PSMA2/UBQLN1/ODC1/TRIM13/TANK/RPS15A/CFL1/MYD88	28
GO:0032386	BP	GO:0032386	regulation of intracellular transport	24/721	332/18614	0.072289156626506	1.86628344167238	3.19706482942772	0.00262546888974366	0.0463176469965611	0.0420535630936134	RBM4/UBE2L3/MAPK14/CSNK2A2/EZR/SVIP/PINK1/UBE2J1/PDCD10/ATP13A2/NCBP2/MAP2/SUMO1/CHMP3/MAP2K2/NDEL1/NUP153/HRAS/TXN/NUP58/ARFIP1/BAP1/STK11/SCFD1	24
GO:0032968	BP	GO:0032968	positive regulation of transcription elongation by RNA polymerase II	7/721	49/18614	0.142857142857143	3.68813156330493	3.78212016930203	0.00264656222355073	0.0464960350809702	0.0422155284577737	MED10/EAPP/NCBP2/LEO1/MED15/MED19/MED21	7
GO:0046700	BP	GO:0046700	heterocycle catabolic process	32/721	488/18614	0.0655737704918033	1.69291284873013	3.11366423219605	0.00271588856742765	0.0475168272499532	0.0431423447074632	RNH1/DUT/TDG/FXR1/RC3H2/SSB/BAX/ELAVL1/MBD4/CARHSP1/AKT1/APEX1/MAPK14/MRTO4/UPP1/CNOT7/NCBP2/HNRNPAB/ITPA/DCTPP1/SMG6/PNP/SND1/TNKS1BP1/DERA/NUDT5/LSM2/RNASEH2C/MTREX/EIF4A3/MYD88/LSM7	32
GO:0001732	BP	GO:0001732	formation of cytoplasmic translation initiation complex	4/721	16/18614	0.25	6.45423023578363	4.38121510476752	0.00279905206648366	0.0487703146069622	0.0442804338176233	EIF3J/EIF3H/EIF2S2/EIF3F	4
GO:0070507	BP	GO:0070507	regulation of microtubule cytoskeleton organization	14/721	155/18614	0.0903225806451613	2.33185092389602	3.34234765053351	0.00284517915217444	0.0493708546324041	0.0448256870739477	CDKN1B/MAP1S/CHMP4A/MAPRE1/DCTN1/CHMP2B/MAP2/CKAP5/CHMP3/GAS2L1/ARL2/CHMP5/CHMP2A/CHMP4B	14
GO:0044391	CC	GO:0044391	ribosomal subunit	48/747	185/19518	0.259459459459459	6.779290133507	15.7555607080914	1.04575281306641e-26	6.06536631578518e-24	4.37014596618279e-24	RPLP1/RPS12/RPS27/RPL14/MRPL42/RPL41/RPL32/RPL12/MRPS34/MRPL52/RPL19/RPS24/RPL11/MRPL11/MRPL14/RPL28/RPL30/RPS6/RPL35/RPS27A/CHCHD1/DAP3/MRPL28/GADD45GIP1/MRPS26/RPS3A/MRPL4/MRPS24/RPL7A/RPL6/RPS7/MRPL41/MRPL9/MRPS18C/RPS18/MRPL40/MRPL22/MRPS16/RPL21/RPL29/MRPL27/RPL26/MRPL15/RPL15/MRPL2/RPS15A/MRPS2/RPL13	48
GO:0005840	CC	GO:0005840	ribosome	52/747	229/19518	0.22707423580786	5.9331123621122	14.9798346405837	7.53881339681636e-26	2.18625588507674e-23	1.57521522028216e-23	RPLP1/RPS12/RPS27/RPL14/MRPL42/RPL41/RPL32/RPL12/SERP1/MRPS34/APEX1/MRPL52/RPL19/RPS24/RPL11/MRPL11/MRPL14/RPL28/RPL30/RPS6/RPL35/EIF3H/RPS27A/CHCHD1/DAP3/MRPL28/GADD45GIP1/MRPS26/RPS3A/MRPL4/MRPS24/RPL7A/RPL6/RPS7/MRPL41/FUBP3/MRPL9/MRPS18C/RPS18/MRPL40/MRPL22/MRPS16/RPL21/RPL29/MRPL27/RPL26/MRPL15/RPL15/MRPL2/RPS15A/MRPS2/RPL13	52
GO:0098798	CC	GO:0098798	mitochondrial protein-containing complex	55/747	300/19518	0.183333333333333	4.79022757697456	13.1975995653427	1.7852582355527e-22	3.45149925540188e-20	2.48683340180499e-20	SDHD/ATP5F1E/MRPL42/VDAC1/COX7A2L/UQCRC2/SDHC/UQCRC1/BAX/NDUFB7/MRPS34/MRPL52/DNAJC19/HSD17B10/MRPL11/MRPL14/IDH3B/MICOS13/NDUFA12/NDUFB6/CHCHD1/ISCU/NDUFA1/DAP3/MRPL28/GADD45GIP1/MRPS26/MRPL4/AFG3L2/SLC25A4/NDUFV1/NDUFA3/MRPS24/IDH3G/MICOS10/MRPL41/MRPL9/NDUFS4/PDHA1/MRPS18C/MRPL40/COX8A/UQCRFS1/MRPL22/MRPS16/SMDT1/NDUFA2/MRPL27/NDUFB1/MRPL15/TOMM5/TIMM10B/MRPL2/NDUFA13/MRPS2	55
GO:0015934	CC	GO:0015934	large ribosomal subunit	31/747	114/19518	0.271929824561404	7.1051222433594	13.0414020567482	2.4714924952328e-18	3.58366411808756e-16	2.58205926475637e-16	RPLP1/RPL14/MRPL42/RPL41/RPL32/RPL12/MRPL52/RPL19/RPL11/MRPL11/MRPL14/RPL28/RPL30/RPL35/MRPL28/GADD45GIP1/MRPL4/RPL7A/RPL6/MRPL41/MRPL9/MRPL40/MRPL22/RPL21/RPL29/MRPL27/RPL26/MRPL15/RPL15/MRPL2/RPL13	31
GO:0005743	CC	GO:0005743	mitochondrial inner membrane	64/747	497/19518	0.128772635814889	3.36463762494647	10.652443619753	1.22839583061572e-17	1.42493916351423e-15	1.02668030474619e-15	SDHD/ACADVL/ATP5F1E/MRPL42/CYCS/COX7A2L/UQCRC2/SDHC/UQCRC1/NDUFB7/MRPS34/MRPL52/TMEM65/PET100/STOML2/DNAJC19/MRPL11/MRPL14/PINK1/MICOS13/NDUFA12/NDUFB6/CHCHD1/NDUFA1/DAP3/MRPL28/GADD45GIP1/UQCC3/MRPS26/MRPL4/AFG3L2/SLC25A4/NDUFV1/NDUFA3/MRPS24/SLC25A11/NDUFAF3/MICOS10/MRPL41/MRPL9/NDUFS4/MRPS18C/COA3/MRPL40/COX8A/UQCRFS1/MRPL22/MRPS16/SMDT1/NDUFA2/PGS1/COA8/MRPL27/COX20/NDUFB1/MRPL15/COX16/TIMM10…	64
GO:0022626	CC	GO:0022626	cytosolic ribosome	26/747	100/19518	0.26	6.79341365461847	11.5865840755243	4.47236301787096e-15	4.3232842506086e-13	3.11496161069258e-13	RPLP1/RPS12/RPS27/RPL14/RPL41/RPL32/RPL12/RPL19/RPS24/RPL11/RPL28/RPL30/RPS6/RPL35/RPS27A/RPS3A/RPL7A/RPL6/RPS7/RPS18/RPL21/RPL29/RPL26/RPL15/RPS15A/RPL13	26
GO:0000313	CC	GO:0000313	organellar ribosome	22/747	89/19518	0.247191011235955	6.4587338116511	10.2963861868789	1.7580346447417e-12	1.27457511743773e-10	9.18341781529548e-11	MRPL42/MRPS34/MRPL52/MRPL11/MRPL14/CHCHD1/DAP3/MRPL28/GADD45GIP1/MRPS26/MRPL4/MRPS24/MRPL41/MRPL9/MRPS18C/MRPL40/MRPL22/MRPS16/MRPL27/MRPL15/MRPL2/MRPS2	22
GO:0005761	CC	GO:0005761	mitochondrial ribosome	22/747	89/19518	0.247191011235955	6.4587338116511	10.2963861868789	1.7580346447417e-12	1.27457511743773e-10	9.18341781529548e-11	MRPL42/MRPS34/MRPL52/MRPL11/MRPL14/CHCHD1/DAP3/MRPL28/GADD45GIP1/MRPS26/MRPL4/MRPS24/MRPL41/MRPL9/MRPS18C/MRPL40/MRPL22/MRPS16/MRPL27/MRPL15/MRPL2/MRPS2	22
GO:0022625	CC	GO:0022625	cytosolic large ribosomal subunit	17/747	58/19518	0.293103448275862	7.65835756820385	10.130545231019	3.07678675501646e-11	1.98281813101061e-09	1.42863665700764e-09	RPLP1/RPL14/RPL41/RPL32/RPL12/RPL19/RPL11/RPL28/RPL30/RPL35/RPL7A/RPL6/RPL21/RPL29/RPL26/RPL15/RPL13	17
GO:0015935	CC	GO:0015935	small ribosomal subunit	18/747	74/19518	0.243243243243243	6.35558450016281	9.20774019487214	2.46334074351637e-10	1.42873763123949e-08	1.02941713176421e-08	RPS12/RPS27/MRPL42/MRPS34/RPS24/RPS6/RPS27A/CHCHD1/DAP3/MRPS26/RPS3A/MRPS24/RPS7/MRPS18C/RPS18/MRPS16/RPS15A/MRPS2	18
GO:0005844	CC	GO:0005844	polysome	17/747	67/19518	0.253731343283582	6.6296229694899	9.20807549956926	3.80208685326621e-10	2.00473670444946e-08	1.44442916817865e-08	FXR1/RPL41/RPL32/RWDD1/LARP7/RPL19/HDLBP/RPL11/RPL30/RPS6/EIF3H/EIF2S1/PSMA6/RPL7A/RPL6/FUBP3/PSMA1	17
GO:0000502	CC	GO:0000502	proteasome complex	16/747	60/19518	0.266666666666667	6.96760374832664	9.23527072226924	5.60421459487315e-10	2.70870372085536e-08	1.951643152776e-08	RAD23A/PSMD7/RAD23B/PSMB5/PSMC4/PSMB7/PSMB2/PSMB3/PSMB6/PSMA3/PSMA6/PSMC1/PSMF1/PSMA1/PSMA2/UBQLN1	16
GO:0005839	CC	GO:0005839	proteasome core complex	10/747	20/19518	0.5	13.0642570281125	10.7682138841958	8.29040477302981e-10	3.69879597565946e-08	2.66501270841525e-08	PSMB5/PSMB7/PSMB2/PSMB3/PSMB6/PSMA3/PSMA6/PSMF1/PSMA1/PSMA2	10
GO:0000421	CC	GO:0000421	autophagosome membrane	14/747	51/19518	0.274509803921569	7.17253327033625	8.80485361925163	4.44853448296820e-09	1.84296428580111e-07	1.32787081935216e-07	RAB7A/MAP1LC3B/JMY/TEX264/CHMP4A/MAP1LC3A/ATP13A2/CHMP2B/GABARAPL2/CHMP3/CHMP5/CHMP2A/CHMP4B/SNAP29	14
GO:0005759	CC	GO:0005759	mitochondrial matrix	47/747	484/19518	0.0971074380165289	2.53727305917886	6.83174726592035	5.05487606004651e-09	1.95455207655132e-07	1.40827073392173e-07	ARL2BP/ACADVL/ATP5F1E/MRPL42/VDAC1/BLOC1S1/C1QBP/MRPS34/MRPL52/PIN4/IDH2/DNAJC19/HSD17B10/MRPL11/MRPL14/IDH3B/DECR1/ALDH2/CHCHD1/MDH2/ISCU/DAP3/MRPL28/GADD45GIP1/MRPS26/MRPL4/MRPS24/IDH3G/MRPL41/MRPL9/ETFB/PDHA1/ARL2/MRPS18C/MRPL40/MRPL22/MRPS16/MPG/SDHAF2/SMDT1/ALKBH7/MRPL27/MRPL15/TP53/SSBP1/MRPL2/MRPS2	47
GO:0098800	CC	GO:0098800	inner mitochondrial membrane protein complex	24/747	158/19518	0.151898734177215	3.96888821107214	7.47468403764964	7.97538601316469e-09	2.75610429590452e-07	1.98579565421796e-07	SDHD/ATP5F1E/COX7A2L/UQCRC2/SDHC/UQCRC1/NDUFB7/DNAJC19/MICOS13/NDUFA12/NDUFB6/NDUFA1/AFG3L2/NDUFV1/NDUFA3/MICOS10/NDUFS4/COX8A/UQCRFS1/SMDT1/NDUFA2/NDUFB1/TIMM10B/NDUFA13	24
GO:0070469	CC	GO:0070469	respirasome	19/747	101/19518	0.188118811881188	4.91526502047795	7.8696227354339	8.07823672937531e-09	2.75610429590452e-07	1.98579565421796e-07	SDHD/CYCS/COX7A2L/UQCRC2/SDHC/UQCRC1/NDUFB7/NDUFA12/NDUFB6/NDUFA1/NDUFV1/NDUFA3/NDUFS4/COA6/COX8A/UQCRFS1/NDUFA2/NDUFB1/NDUFA13	19
GO:0098803	CC	GO:0098803	respiratory chain complex	18/747	91/19518	0.197802197802198	5.1682775056269	7.9505574091542	8.69799863027469e-09	2.80268844753295e-07	2.01935991591757e-07	SDHD/COX7A2L/UQCRC2/SDHC/UQCRC1/NDUFB7/NDUFA12/NDUFB6/NDUFA1/NDUFV1/NDUFA3/NDUFS4/COA6/COX8A/UQCRFS1/NDUFA2/NDUFB1/NDUFA13	18
GO:0000315	CC	GO:0000315	organellar large ribosomal subunit	14/747	56/19518	0.25	6.53212851405623	8.27019342310712	1.67246989699667e-08	4.85016270129033e-07	3.49458183740882e-07	MRPL42/MRPL52/MRPL11/MRPL14/MRPL28/GADD45GIP1/MRPL4/MRPL41/MRPL9/MRPL40/MRPL22/MRPL27/MRPL15/MRPL2	14
GO:0005762	CC	GO:0005762	mitochondrial large ribosomal subunit	14/747	56/19518	0.25	6.53212851405623	8.27019342310712	1.67246989699667e-08	4.85016270129033e-07	3.49458183740882e-07	MRPL42/MRPL52/MRPL11/MRPL14/MRPL28/GADD45GIP1/MRPL4/MRPL41/MRPL9/MRPL40/MRPL22/MRPL27/MRPL15/MRPL2	14
GO:0005776	CC	GO:0005776	autophagosome	20/747	117/19518	0.170940170940171	4.46641265918374	7.50212441522021	1.82048274628125e-08	5.02799996591964e-07	3.62271503896569e-07	FTL/FTH1/RAB7A/MAP1LC3B/JMY/TEX264/RAB12/CHMP4A/MAP1LC3A/TMEM230/ATP13A2/CHMP2B/GABARAPL2/CHMP3/CHMP5/CHMP2A/CHMP4B/UBQLN1/ULK1/SNAP29	20
GO:0005746	CC	GO:0005746	mitochondrial respirasome	17/747	94/19518	0.180851063829787	4.72536956335982	7.22249219570659	9.03012127179143e-08	2.38066833529047e-06	1.71529097842163e-06	SDHD/COX7A2L/UQCRC2/SDHC/UQCRC1/NDUFB7/NDUFA12/NDUFB6/NDUFA1/NDUFV1/NDUFA3/NDUFS4/COX8A/UQCRFS1/NDUFA2/NDUFB1/NDUFA13	17
GO:0005643	CC	GO:0005643	nuclear pore	17/747	97/19518	0.175257731958763	4.57922411294663	7.04956132218178	1.4556667975879e-07	3.63771178299905e-06	2.62100104873071e-06	EIF5A/UBE2I/CHMP4A/CHMP2B/RANBP1/NXT1/SUMO1/SEC13/CHMP3/NUP42/CHMP5/CHMP2A/NUP153/NUTF2/CHMP4B/NUP58/CETN2	17
GO:0005681	CC	GO:0005681	spliceosomal complex	25/747	197/19518	0.126903553299492	3.31580127617067	6.51692508884443	1.50526004813754e-07	3.63771178299905e-06	2.62100104873071e-06	PRPF31/SNRPD1/HNRNPR/SNRPB2/LUC7L/HNRNPH3/HNRNPH1/ZCRB1/BUD31/CWF19L2/SNRNP200/CLNS1A/SNU13/SNRPN/DDX23/MFAP1/SNRPC/BCAS2/ISY1/LSM2/SNRPE/MTREX/AKAP17A/EIF4A3/LSM7	25
GO:1904813	CC	GO:1904813	ficolin-1-rich granule lumen	19/747	124/19518	0.153225806451613	4.00356263764736	6.69324877858936	2.48445063847388e-07	5.7639254812594e-06	4.15295538304897e-06	XRCC6/FTH1/PAFAH1B2/PSMD7/DBNL/PSMB7/CTSB/ASAH1/MAPK14/GSDMD/GPI/CTSZ/YPEL5/PNP/PDAP1/IDH1/DERA/PSMA2/CSNK2B	19
GO:1905369	CC	GO:1905369	endopeptidase complex	16/747	90/19518	0.177777777777778	4.64506916555109	6.91410718665129	2.75434531422988e-07	6.14430877789743e-06	4.42702465485532e-06	RAD23A/PSMD7/RAD23B/PSMB5/PSMC4/PSMB7/PSMB2/PSMB3/PSMB6/PSMA3/PSMA6/PSMC1/PSMF1/PSMA1/PSMA2/UBQLN1	16
GO:0005684	CC	GO:0005684	U2-type spliceosomal complex	16/747	92/19518	0.173913043478261	4.54408940108259	6.79719950637451	3.76713244644928e-07	7.81142086935277e-06	5.6281925320019e-06	PRPF31/SNRPD1/SNRPB2/LUC7L/BUD31/SNRNP200/SNU13/SNRPN/MFAP1/SNRPC/BCAS2/ISY1/LSM2/SNRPE/EIF4A3/LSM7	16
GO:0005925	CC	GO:0005925	focal adhesion	39/747	422/19518	0.0924170616113744	2.4147204933478	5.86109545269229	3.77103076451513e-07	7.81142086935277e-06	5.6281925320019e-06	RPLP1/NCKAP1/CTTN/ILK/YWHAG/SORBS3/RPL12/DNM2/VASP/RPL19/EZR/GNB2/RPL30/SNAP23/ACTG1/GIT2/TNS3/MAPRE1/PDLIM1/RRAS/RPS3A/ADAM9/SH3KBP1/FHL3/RPL7A/RPL6/ACTR3/KLF11/RPS7/ARL2/RPS18/YWHAZ/MAP2K2/PACSIN2/CSRP1/PFN1/ANXA6/RND3/CFL1	39
GO:1990204	CC	GO:1990204	oxidoreductase complex	19/747	128/19518	0.1484375	3.87845130522088	6.51775594291712	4.12741544153822e-07	8.25483088307644e-06	5.94767306820571e-06	SDHD/UQCRC2/SDHC/UQCRC1/NDUFB7/IDH3B/NDUFA12/NDUFB6/NDUFA1/NDUFV1/NDUFA3/IDH3G/NDUFS4/ETFB/PDHA1/UQCRFS1/NDUFA2/NDUFB1/NDUFA13	19
GO:0030055	CC	GO:0030055	cell-substrate junction	39/747	432/19518	0.0902777777777778	2.35882418563141	5.69732257092236	6.82831419327874e-07	1.32014074403389e-05	9.51172187625144e-06	RPLP1/NCKAP1/CTTN/ILK/YWHAG/SORBS3/RPL12/DNM2/VASP/RPL19/EZR/GNB2/RPL30/SNAP23/ACTG1/GIT2/TNS3/MAPRE1/PDLIM1/RRAS/RPS3A/ADAM9/SH3KBP1/FHL3/RPL7A/RPL6/ACTR3/KLF11/RPS7/ARL2/RPS18/YWHAZ/MAP2K2/PACSIN2/CSRP1/PFN1/ANXA6/RND3/CFL1	39
GO:0005819	CC	GO:0005819	spindle	38/747	421/19518	0.0902612826603325	2.35839319272339	5.62091603058051	9.52889473217351e-07	1.78282546601956e-05	1.28454030854767e-05	LSM14A/ARL2BP/CTTN/MAP7D1/KIF3B/KIF2A/SNCG/TUBB6/ARL3/AKT1/PIN4/SBDS/MAPK14/YEATS2/TPT1/MAP1S/CHMP4A/MAPRE1/SIRT2/DCTN1/CHMP2B/FRY/CBX1/CKAP5/CHMP3/YPEL5/RASSF1/HAUS1/CHMP5/CHMP2A/NUBP2/NDEL1/CHMP4B/CIAO2B/CRMP1/KATNAL1/ANAPC5/RTRAF	38
GO:0071013	CC	GO:0071013	catalytic step 2 spliceosome	15/747	88/19518	0.170454545454545	4.45372398685652	6.47762331995063	1.13391373974572e-06	2.05521865328912e-05	1.48080182460214e-05	SNRPD1/HNRNPR/SNRPB2/HNRNPH1/BUD31/SNRNP200/SNRPN/DDX23/BCAS2/ISY1/LSM2/SNRPE/MTREX/EIF4A3/LSM7	15
GO:0000314	CC	GO:0000314	organellar small ribosomal subunit	9/747	32/19518	0.28125	7.34864457831325	7.16997731222545	2.13268391423442e-06	3.63810785369402e-05	2.62128642090113e-05	MRPL42/MRPS34/CHCHD1/DAP3/MRPS26/MRPS24/MRPS18C/MRPS16/MRPS2	9
GO:0005763	CC	GO:0005763	mitochondrial small ribosomal subunit	9/747	32/19518	0.28125	7.34864457831325	7.16997731222545	2.13268391423442e-06	3.63810785369402e-05	2.62128642090113e-05	MRPL42/MRPS34/CHCHD1/DAP3/MRPS26/MRPS24/MRPS18C/MRPS16/MRPS2	9
GO:1904930	CC	GO:1904930	amphisome membrane	6/747	12/19518	0.5	13.0642570281125	8.33931198026142	2.33608068523827e-06	3.871219421252e-05	2.78924520914164e-05	CHMP4A/CHMP2B/CHMP3/CHMP5/CHMP2A/CHMP4B	6
GO:1905368	CC	GO:1905368	peptidase complex	17/747	125/19518	0.136	3.55347791164659	5.71330935704842	5.6660433860979e-06	9.12862545537995e-05	6.57724919380371e-05	RAD23A/PSMD7/RAD23B/PSMB5/PSMC4/PSMB7/PSMB2/PSMB3/PSMB6/PSMA3/PSMA6/AFG3L2/PSMC1/PSMF1/PSMA1/PSMA2/UBQLN1	17
GO:0036452	CC	GO:0036452	ESCRT complex	8/747	28/19518	0.285714285714286	7.46528973034997	6.82942617935747	6.97504781088874e-06	0.000108492188206597	7.81695076552066e-05	TSG101/MVB12A/VPS25/CHMP4A/CHMP2B/CHMP3/CHMP2A/CHMP4B	8
GO:0044753	CC	GO:0044753	amphisome	6/747	14/19518	0.428571428571429	11.197934595525	7.61443218432906	7.10810888250115e-06	0.000108492188206597	7.81695076552066e-05	CHMP4A/CHMP2B/CHMP3/CHMP5/CHMP2A/CHMP4B	6
GO:0000776	CC	GO:0000776	kinetochore	19/747	159/19518	0.119496855345912	3.12227526458033	5.36021169180337	1.11477974794098e-05	0.000165787757386095	0.000119451433180181	ANAPC16/SUGT1/CFDP1/SMARCD1/CHMP4A/DCTN1/CHMP2B/ACTL6A/CKAP5/SEC13/CHMP3/DCTN2/DCTN6/SMARCB1/CENPX/CHMP5/CHMP2A/NDEL1/CHMP4B	19
GO:0005747	CC	GO:0005747	mitochondrial respiratory chain complex I	10/747	49/19518	0.204081632653061	5.33234980739284	6.05721320181467	1.34735143104043e-05	0.000186062816667489	0.000134059778978209	NDUFB7/NDUFA12/NDUFB6/NDUFA1/NDUFV1/NDUFA3/NDUFS4/NDUFA2/NDUFB1/NDUFA13	10
GO:0030964	CC	GO:0030964	NADH dehydrogenase complex	10/747	49/19518	0.204081632653061	5.33234980739284	6.05721320181467	1.34735143104043e-05	0.000186062816667489	0.000134059778978209	NDUFB7/NDUFA12/NDUFB6/NDUFA1/NDUFV1/NDUFA3/NDUFS4/NDUFA2/NDUFB1/NDUFA13	10
GO:0045271	CC	GO:0045271	respiratory chain complex I	10/747	49/19518	0.204081632653061	5.33234980739284	6.05721320181467	1.34735143104043e-05	0.000186062816667489	0.000134059778978209	NDUFB7/NDUFA12/NDUFB6/NDUFA1/NDUFV1/NDUFA3/NDUFS4/NDUFA2/NDUFB1/NDUFA13	10
GO:0042788	CC	GO:0042788	polysomal ribosome	8/747	31/19518	0.258064516129032	6.7428423370903	6.38349282928279	1.59893895690515e-05	0.000215670836047672	0.000155392598749412	RPL41/RPL32/RPL19/RPL11/RPL30/EIF3H/RPL7A/RPL6	8
GO:0098687	CC	GO:0098687	chromosomal region	33/747	390/19518	0.0846153846153846	2.21087426629595	4.81858693407843	1.8848807114343e-05	0.000248461548325431	0.000179018574746272	XRCC6/PPP1CA/ANAPC16/SSB/SUGT1/APEX1/CFDP1/NSMCE4A/SMARCD1/CHMP4A/SIRT2/DCTN1/CHMP2B/NSMCE1/CBX1/ACTL6A/CKAP5/SEC13/CHMP3/DCTN2/SMG6/DCTN6/SMARCB1/CENPX/CHMP5/CHMP2A/KAT7/NDEL1/NGDN/MCM3/CHMP4B/TINF2/GAR1	33
GO:0022627	CC	GO:0022627	cytosolic small ribosomal subunit	9/747	41/19518	0.219512195121951	5.73552747575668	6.05511483737042	1.95598844039019e-05	0.000252105176761402	0.000181643838791791	RPS12/RPS27/RPS24/RPS6/RPS27A/RPS3A/RPS7/RPS18/RPS15A	9
GO:0000779	CC	GO:0000779	condensed chromosome, centromeric region	19/747	170/19518	0.111764705882353	2.9202456886369	5.01633286757112	2.89190484649333e-05	0.000364631480644812	0.000262719959738639	ANAPC16/SUGT1/CFDP1/SMARCD1/CHMP4A/DCTN1/CHMP2B/ACTL6A/CKAP5/SEC13/CHMP3/DCTN2/DCTN6/SMARCB1/CENPX/CHMP5/CHMP2A/NDEL1/CHMP4B	19
GO:0000815	CC	GO:0000815	ESCRT III complex	5/747	11/19518	0.454545454545455	11.876597298284	7.19809007443541	3.08850518367781e-05	0.000373194376361068	0.000268889596035107	CHMP4A/CHMP2B/CHMP3/CHMP2A/CHMP4B	5
GO:0019774	CC	GO:0019774	proteasome core complex, beta-subunit complex	5/747	11/19518	0.454545454545455	11.876597298284	7.19809007443541	3.08850518367781e-05	0.000373194376361068	0.000268889596035107	PSMB5/PSMB7/PSMB2/PSMB3/PSMB6	5
GO:0120114	CC	GO:0120114	Sm-like protein family complex	15/747	117/19518	0.128205128205128	3.34980949438781	5.08553507969075	4.03888127163054e-05	0.000478071660723615	0.000344454535947867	PRPF31/SNRPD1/SNRPB2/LARP7/LUC7L/STRAP/SNRNP200/CLNS1A/SNU13/SNRPN/DDX23/SNRPC/LSM2/SNRPE/LSM7	15
GO:0046540	CC	GO:0046540	U4/U6 x U5 tri-snRNP complex	9/747	45/19518	0.2	5.22570281124498	5.66124437853358	4.31435546589678e-05	0.000500465234044027	0.000360589288412847	PRPF31/SNRPD1/SNRNP200/SNU13/SNRPN/DDX23/LSM2/SNRPE/LSM7	9
GO:0005874	CC	GO:0005874	microtubule	36/747	461/19518	0.0780911062906725	2.04040456838199	4.50970956551981	4.44680399897347e-05	0.00050571496458914	0.000364371762144988	CCT4/KIF3B/KIF1C/KIF2A/CCT3/CEP57/DNM2/TUBB6/ARL3/SERP1/MAP1LC3B/KIFC3/CCT5/TPT1/MAP1S/CHMP4A/MAPRE1/SIRT2/MAP1LC3A/DCTN1/CHMP2B/MAP2/CKAP5/CHMP3/DCTN2/GAS2L1/RASSF1/HAUS1/CHMP5/CHMP2A/BCL10/MAP2K2/NDEL1/CHMP4B/KATNAL1/TPGS2	36
GO:0097526	CC	GO:0097526	spliceosomal tri-snRNP complex	9/747	46/19518	0.195652173913043	5.11210057621792	5.57006791983097	5.18345338710677e-05	0.000578154416254216	0.000416564978680443	PRPF31/SNRPD1/SNRNP200/SNU13/SNRPN/DDX23/LSM2/SNRPE/LSM7	9
GO:0005876	CC	GO:0005876	spindle microtubule	12/747	81/19518	0.148148148148148	3.87089097129258	5.16496899360395	5.665900764067e-05	0.000620041970407332	0.000446745303542125	KIF3B/KIF2A/ARL3/MAP1S/CHMP4A/MAPRE1/CHMP2B/CHMP3/HAUS1/CHMP5/CHMP2A/CHMP4B	12
GO:0032585	CC	GO:0032585	multivesicular body membrane	7/747	29/19518	0.241379310344828	6.3068827032267	5.70514697206918	8.73172860445368e-05	0.000937852331589469	0.000675730264321269	CHMP4A/ATP13A2/CHMP2B/CHMP3/CHMP5/CHMP2A/CHMP4B	7
GO:0101002	CC	GO:0101002	ficolin-1-rich granule	19/747	185/19518	0.102702702702703	2.68346901117985	4.58949068018835	9.21726824549172e-05	0.000972002833160945	0.00070033597960961	XRCC6/FTH1/PAFAH1B2/PSMD7/DBNL/PSMB7/CTSB/ASAH1/MAPK14/GSDMD/GPI/CTSZ/YPEL5/PNP/PDAP1/IDH1/DERA/PSMA2/CSNK2B	19
GO:0031902	CC	GO:0031902	late endosome membrane	17/747	155/19518	0.109677419354839	2.86570799326338	4.6520709073058	9.49653433733103e-05	0.000983569627795	0.000708669949609101	RAB7A/TSG101/MVB12A/PLD3/VTI1B/OSBPL9/CHMP4A/ATP13A2/CHMP2B/UBXN6/CHMP3/LAMTOR2/CHMP5/CHMP2A/CHMP4B/ANXA6/MITD1	17
GO:0005828	CC	GO:0005828	kinetochore microtubule	6/747	21/19518	0.285714285714286	7.46528973034997	5.91339473680818	0.000102063642199527	0.0010282072033576	0.000740831687355659	CHMP4A/CHMP2B/CHMP3/CHMP5/CHMP2A/CHMP4B	6
GO:0071005	CC	GO:0071005	U2-type precatalytic spliceosome	9/747	50/19518	0.18	4.70313253012048	5.23018096339523	0.00010282072033576	0.0010282072033576	0.000740831687355659	PRPF31/SNRPD1/SNRPB2/SNRNP200/SNU13/MFAP1/LSM2/SNRPE/LSM7	9
GO:0000793	CC	GO:0000793	condensed chromosome	24/747	270/19518	0.0888888888888889	2.32253458277555	4.36535172450027	0.000119097465727801	0.0011707886461377	0.000843562781336964	ANAPC16/UBE2I/HMGB2/SUGT1/CFDP1/NSMCE4A/SMARCD1/CHMP4A/NIFK/DCTN1/CHMP2B/NSMCE1/ACTL6A/CKAP5/SEC13/CHMP3/DCTN2/DCTN6/SMARCB1/CENPX/CHMP5/CHMP2A/NDEL1/CHMP4B	24
GO:0140288	CC	GO:0140288	GBAF complex	5/747	14/19518	0.357142857142857	9.33161216293746	6.22091612831655	0.000121587177561412	0.00117534271642698	0.000846844026173342	BCL7C/SMARCD1/SS18/BRD9/ACTL6A	5
GO:0071011	CC	GO:0071011	precatalytic spliceosome	9/747	53/19518	0.169811320754717	4.43691748124574	4.99807723479709	0.000164175946475372	0.00156101719599534	0.00112472563849392	PRPF31/SNRPD1/SNRPB2/SNRNP200/SNU13/MFAP1/LSM2/SNRPE/LSM7	9
GO:0005665	CC	GO:0005665	RNA polymerase II, core complex	5/747	15/19518	0.333333333333333	8.7095046854083	5.95860398858219	0.000176649120920562	0.00165252403441816	0.00119065706291109	POLR2I/POLR2K/POLR2E/POLR2H/POLR2J	5
GO:0030532	CC	GO:0030532	small nuclear ribonucleoprotein complex	13/747	106/19518	0.122641509433962	3.20444040312192	4.53982676165688	0.000204171105690024	0.00187967049682879	0.0013543179441761	PRPF31/SNRPD1/SNRPB2/LARP7/LUC7L/SNRNP200/SNU13/SNRPN/DDX23/SNRPC/LSM2/SNRPE/LSM7	13
GO:0031970	CC	GO:0031970	organelle envelope lumen	12/747	94/19518	0.127659574468085	3.33555498590105	4.5280145691373	0.00024324285336336	0.00219026897723279	0.00157810668595539	ARL2BP/CYCS/BLOC1S1/FKBP10/NDUFB7/STOML2/PINK1/AK2/CACYBP/ARL2/COA6/TIMM10B	12
GO:0000775	CC	GO:0000775	chromosome, centromeric region	22/747	249/19518	0.0883534136546185	2.30854341059015	4.14554226368942	0.000245461178482985	0.00219026897723279	0.00157810668595539	ANAPC16/SUGT1/CFDP1/SMARCD1/CHMP4A/DCTN1/CHMP2B/CBX1/ACTL6A/CKAP5/SEC13/CHMP3/DCTN2/DCTN6/SMARCB1/CENPX/CHMP5/CHMP2A/KAT7/NDEL1/NGDN/CHMP4B	22
GO:0034774	CC	GO:0034774	secretory granule lumen	26/747	322/19518	0.0807453416149068	2.10975579335977	4.00565104943615	0.000295339267821276	0.00256942093741526	0.00185128876978922	FTL/XRCC6/PAFAH1B2/TMSB4X/PSMD7/DBNL/CREG1/PSMB7/CTSA/TEX264/MAPK14/VTI1B/GSDMD/HEBP2/GPI/NPC2/CTSZ/PNP/S100A11/IDH1/DERA/PSMA2/ACAA1/CSNK2B/CLEC3B/CPPED1	26
GO:0097525	CC	GO:0097525	spliceosomal snRNP complex	12/747	96/19518	0.125	3.26606425702811	4.44001042066712	0.000296812418632452	0.00256942093741526	0.00185128876978922	PRPF31/SNRPD1/SNRPB2/LUC7L/SNRNP200/SNU13/SNRPN/DDX23/SNRPC/LSM2/SNRPE/LSM7	12
GO:0030496	CC	GO:0030496	midbody	19/747	203/19518	0.0935960591133005	2.44552594614913	4.12999647695174	0.000309374651080399	0.00263878378862693	0.00190126527057149	ARL2BP/KIF3B/DNM2/ARL3/TSG101/SSNA1/CHMP4A/SIRT2/PIN1/CHMP2B/CHMP3/YPEL5/CHMP5/CHMP2A/CCDC124/CHMP4B/CIAO2B/CRMP1/MITD1	19
GO:0035770	CC	GO:0035770	ribonucleoprotein granule	23/747	271/19518	0.0848708487084871	2.21754916344344	4.0263614196713	0.000320782575108762	0.00269643324004466	0.00194280217113926	RBM4/LSM14A/FXR1/RC3H2/SSB/SNRPB2/TIAL1/ELAVL1/CARHSP1/RPL28/RPS6/CNOT7/EIF2S1/PSMA6/RPL6/SUMO1/HNRNPAB/EIF4E2/PQBP1/PSMA2/LSM2/UBAP2L/SYMPK	23
GO:0060205	CC	GO:0060205	cytoplasmic vesicle lumen	26/747	325/19518	0.08	2.09028112449799	3.95395633911784	0.000340803501503649	0.00278985438749385	0.00201011287084403	FTL/XRCC6/PAFAH1B2/TMSB4X/PSMD7/DBNL/CREG1/PSMB7/CTSA/TEX264/MAPK14/VTI1B/GSDMD/HEBP2/GPI/NPC2/CTSZ/PNP/S100A11/IDH1/DERA/PSMA2/ACAA1/CSNK2B/CLEC3B/CPPED1	26
GO:0008180	CC	GO:0008180	COP9 signalosome	5/747	17/19518	0.294117647058824	7.68485707536026	5.5006153063173	0.00034151665777942	0.00278985438749385	0.00201011287084403	COPS2/COPS6/COPS9/COPS8/COPS3	5
GO:0005758	CC	GO:0005758	mitochondrial intermembrane space	11/747	84/19518	0.130952380952381	3.4215911264104	4.4369290850729	0.000349518745696416	0.00281556767366557	0.00202863950353037	ARL2BP/CYCS/BLOC1S1/FKBP10/NDUFB7/STOML2/PINK1/AK2/ARL2/COA6/TIMM10B	11
GO:0031983	CC	GO:0031983	vesicle lumen	26/747	327/19518	0.0795107033639144	2.07749653046437	3.91980155753114	0.000374442446301727	0.00297502217609592	0.00214352777479143	FTL/XRCC6/PAFAH1B2/TMSB4X/PSMD7/DBNL/CREG1/PSMB7/CTSA/TEX264/MAPK14/VTI1B/GSDMD/HEBP2/GPI/NPC2/CTSZ/PNP/S100A11/IDH1/DERA/PSMA2/ACAA1/CSNK2B/CLEC3B/CPPED1	26
GO:0005770	CC	GO:0005770	late endosome	24/747	296/19518	0.0810810810810811	2.11852816672094	3.86826858832885	0.000468347507207232	0.00367083181324587	0.00264486430101381	RAB7A/TSG101/MVB12A/PLD3/TPT1/VTI1B/OSBPL9/CHMP4A/LGMN/MAP1LC3A/TMEM230/ATP13A2/CHMP2B/CCZ1/UBXN6/CHMP3/LAMTOR2/CHMP5/CHMP2A/MON1B/MAP2K2/CHMP4B/ANXA6/MITD1	24
GO:0034045	CC	GO:0034045	phagophore assembly site membrane	5/747	19/19518	0.263157894736842	6.87592475163813	5.11175444658931	0.00060218056919704	0.00465686306845711	0.00335530787328035	RAB7A/RAB1B/WDR45B/WIPI2/ULK1	5
GO:0030684	CC	GO:0030684	preribosome	10/747	76/19518	0.131578947368421	3.43796237581907	4.2480190230369	0.000618130862432669	0.00471731447645984	0.0033988636064511	MRTO4/NOP56/EBNA1BP2/UTP11/SNU13/BMS1/RPS7/UTP3/NSA2/NGDN	10
GO:0005884	CC	GO:0005884	actin filament	12/747	105/19518	0.114285714285714	2.98611589213999	4.0707650376833	0.000678525979973904	0.00511097491408914	0.00368249916677566	NCKAP1/CTTN/EZR/ACTG1/PDLIM1/GAS2L1/TWF2/WIPF1/TFPT/PDLIM4/ARHGAP6/DUSP22	12
GO:0036464	CC	GO:0036464	cytoplasmic ribonucleoprotein granule	21/747	253/19518	0.08300395256917	2.16876994142578	3.73274149723616	0.000765892866768032	0.00569510080417254	0.00410336664111887	RBM4/LSM14A/FXR1/RC3H2/SSB/SNRPB2/TIAL1/ELAVL1/CARHSP1/RPL28/RPS6/CNOT7/EIF2S1/PSMA6/RPL6/HNRNPAB/EIF4E2/PQBP1/PSMA2/LSM2/UBAP2L	21
GO:0000151	CC	GO:0000151	ubiquitin ligase complex	24/747	307/19518	0.0781758957654723	2.04261999136612	3.67318986003539	0.000785574085282226	0.00576750594257837	0.0041555351346708	PDCD6/ELOC/ANAPC16/MED10/UBE2L3/ATG3/SUGT1/CDKN1B/UBE2D2/COMMD1/UBE2B/CACYBP/UBAC1/FBXW5/DCAF8/YPEL5/RBX1/CBX6/DCAF10/PHC2/DDA1/ANAPC5/RING1/ANAPC13	24
GO:0016514	CC	GO:0016514	SWI/SNF complex	6/747	30/19518	0.2	5.22570281124498	4.62060740066346	0.000832489925915391	0.00603555196288659	0.00434866448142645	BCL7C/SMARCD1/SS18/BRD9/ACTL6A/SMARCB1	6
GO:0005774	CC	GO:0005774	vacuolar membrane	32/747	460/19518	0.0695652173913043	1.81763576043304	3.54016300482325	0.000881701562375271	0.00631341859478589	0.00454886965903811	RAB7A/ATP6V1D/BLOC1S1/CTSA/MAP1LC3B/JMY/TEX264/PLD3/GNB2/CPNE1/VTI1B/RAB12/CHMP4A/MAP1LC3A/ATP13A2/CHMP2B/ATP6V1E1/GABARAPL2/CCZ1/UBXN6/SEC13/CHMP3/LAMTOR2/CHMP5/COL6A1/CHMP2A/CHMP4B/PLEKHM2/ANXA6/AP1B1/SNAP29/SPNS1	32
GO:0101031	CC	GO:0101031	chaperone complex	7/747	42/19518	0.166666666666667	4.35475234270415	4.34168543091747	0.000979943543223802	0.00687752283974866	0.00495531137455575	CCT4/PFDN2/CCT3/CCT5/PSMG2/STIP1/URI1	7
GO:0005771	CC	GO:0005771	multivesicular body	9/747	67/19518	0.134328358208955	3.5098003956123	4.10514729972066	0.000984197233964032	0.00687752283974866	0.00495531137455575	TSG101/TPT1/CHMP4A/ATP13A2/CHMP2B/CHMP3/CHMP5/CHMP2A/CHMP4B	9
GO:0005687	CC	GO:0005687	U4 snRNP	4/747	13/19518	0.307692307692308	8.03954278653074	5.0648463964509	0.00115401184904465	0.00796817705292733	0.00574113664249029	PRPF31/SNRPD1/SNRPN/SNRPE	4
GO:0005685	CC	GO:0005685	U1 snRNP	6/747	33/19518	0.181818181818182	4.75063891931362	4.30165075632087	0.00140861527009352	0.00961172772534399	0.00692532832479413	SNRPD1/SNRPB2/LUC7L/SNRPN/SNRPC/SNRPE	6
GO:0071564	CC	GO:0071564	npBAF complex	4/747	14/19518	0.285714285714286	7.46528973034997	4.82740007230404	0.00156698171763794	0.0105680162352326	0.00761434200614763	SMARCD1/SS18/ACTL6A/SMARCB1	4
GO:0033290	CC	GO:0033290	eukaryotic 48S preinitiation complex	4/747	15/19518	0.266666666666667	6.96760374832664	4.61230506343144	0.00207255720735335	0.0138170480490224	0.00995529596272573	EIF3J/EIF3H/EIF2S1/EIF3F	4
GO:0080008	CC	GO:0080008	Cul4-RING E3 ubiquitin ligase complex	6/747	36/19518	0.166666666666667	4.35475234270415	4.01900061678597	0.0022476688685936	0.0148141811793669	0.0106737385266945	CDKN1B/FBXW5/DCAF8/RBX1/DCAF10/DDA1	6
GO:0005682	CC	GO:0005682	U5 snRNP	5/747	25/19518	0.2	5.22570281124498	4.21747717075037	0.00227498030631941	0.0148257143557894	0.010682048274498	SNRPD1/SNRNP200/SNRPN/DDX23/SNRPE	5
GO:0030427	CC	GO:0030427	site of polarized growth	15/747	172/19518	0.0872093023255814	2.27864948164752	3.36003085695675	0.00257510778783132	0.0165951390771352	0.0119569332370647	CTTN/FXR1/DNM2/SYAP1/PINK1/SIRT2/PPP1R9B/MAP2/FRY/DCTN2/TWF2/NDRG2/CRMP1/CYTH2/CFL1	15
GO:0005875	CC	GO:0005875	microtubule associated complex	14/747	156/19518	0.0897435897435897	2.34486664607147	3.36425991657914	0.00271474784488282	0.0173027884618905	0.0124668003981316	KIF3B/KIF1C/KIF2A/PEA15/KIFC3/FNTA/MAP1S/DCTN1/MAP2/DCTN2/DCTN6/HAUS1/NDEL1/KATNAL1	14
GO:0070603	CC	GO:0070603	SWI/SNF superfamily-type complex	10/747	93/19518	0.10752688172043	2.80951764045429	3.48936908446587	0.00292926931065186	0.0184671326106313	0.0133057198664621	BCL7C/CFDP1/GATAD2A/SMARCD1/SS18/BRD9/ZNHIT1/ACTL6A/SMARCB1/TFPT	10
GO:0031941	CC	GO:0031941	filamentous actin	5/747	27/19518	0.185185185185185	4.83861371411572	3.98164337652133	0.00324533317584872	0.0202397122794866	0.0145828779944758	NCKAP1/ACTG1/PDLIM1/PDLIM4/DUSP22	5
GO:0071004	CC	GO:0071004	U2-type prespliceosome	4/747	17/19518	0.235294117647059	6.14788566028821	4.23592282361947	0.0034001226088435	0.0206436304897187	0.0148739043637356	LUC7L/SNRPN/SNRPC/LSM7	4
GO:0071010	CC	GO:0071010	prespliceosome	4/747	17/19518	0.235294117647059	6.14788566028821	4.23592282361947	0.0034001226088435	0.0206436304897187	0.0148739043637356	LUC7L/SNRPN/SNRPC/LSM7	4
GO:0032040	CC	GO:0032040	small-subunit processome	6/747	39/19518	0.153846153846154	4.01977139326537	3.76570390317843	0.00341687677071206	0.0206436304897187	0.0148739043637356	NOP56/UTP11/SNU13/RPS7/UTP3/NGDN	6
GO:0045277	CC	GO:0045277	respiratory chain complex IV	5/747	28/19518	0.178571428571429	4.66580608146873	3.87227070485443	0.00382828835985327	0.0228907963785041	0.01649300573914	COX7A2L/UQCRC2/COA6/COX8A/UQCRFS1	5
GO:0005666	CC	GO:0005666	RNA polymerase III complex	4/747	18/19518	0.222222222222222	5.80633645693887	4.06964234336794	0.00424071437966931	0.0248445892950323	0.017900729492065	POLR3GL/POLR2K/POLR2E/POLR2H	4
GO:0070993	CC	GO:0070993	translation preinitiation complex	4/747	18/19518	0.222222222222222	5.80633645693887	4.06964234336794	0.00424071437966931	0.0248445892950323	0.017900729492065	EIF3J/EIF3H/EIF2S1/EIF3F	4
GO:1904949	CC	GO:1904949	ATPase complex	13/747	147/19518	0.0884353741496599	2.3106849165369	3.18202857610386	0.00429273455190117	0.0248978604010268	0.0179391117589975	ATP5F1E/ATP6V1D/BCL7C/CFDP1/GATAD2A/SMARCD1/SS18/BRD9/ZNHIT1/ATP6V1E1/ACTL6A/SMARCB1/TFPT	13
GO:0030027	CC	GO:0030027	lamellipodium	16/747	202/19518	0.0792079207920792	2.06958527178019	3.04828541070842	0.00489157753164458	0.0280902472114243	0.0202392525280135	RNH1/NCKAP1/CTTN/ILK/DBNL/DNM2/VASP/AKT1/PPP1R9B/PLEKHG5/ACTR3/SNX1/TWF2/PDLIM4/DUSP22/CFL1	16
GO:0070069	CC	GO:0070069	cytochrome complex	6/747	42/19518	0.142857142857143	3.73264486517499	3.53656043338158	0.00498715273226346	0.0282035314080549	0.0203208747168744	COX7A2L/UQCRC2/UQCRC1/COA6/COX8A/UQCRFS1	6
GO:0030426	CC	GO:0030426	growth cone	14/747	167/19518	0.0838323353293413	2.19041435201885	3.08196576686315	0.00500855816384424	0.0282035314080549	0.0203208747168744	CTTN/FXR1/DNM2/SYAP1/PINK1/SIRT2/PPP1R9B/MAP2/DCTN2/TWF2/NDRG2/CRMP1/CYTH2/CFL1	14
GO:0071007	CC	GO:0071007	U2-type catalytic step 2 spliceosome	5/747	30/19518	0.166666666666667	4.35475234270415	3.66826400116031	0.00521251430141786	0.0289541813875094	0.0208617241576066	SNRPD1/SNRPB2/BUD31/BCAS2/SNRPE	5
GO:0055029	CC	GO:0055029	nuclear DNA-directed RNA polymerase complex	11/747	117/19518	0.094017094017094	2.45652696255106	3.15226361126718	0.00525677556660805	0.0289541813875094	0.0208617241576066	TCEA1/POLR3GL/POLR2I/POLR2K/MNAT1/POLR2E/TAF11/LEO1/POLR2H/POLR2J/MCM3	11
GO:0005765	CC	GO:0005765	lysosomal membrane	27/747	415/19518	0.0650602409638554	1.69992742052548	2.8750764379367	0.00534154725597156	0.0289541813875094	0.0208617241576066	RAB7A/ATP6V1D/BLOC1S1/CTSA/PLD3/GNB2/CPNE1/VTI1B/RAB12/CHMP4A/ATP13A2/CHMP2B/ATP6V1E1/CCZ1/UBXN6/SEC13/CHMP3/LAMTOR2/CHMP5/COL6A1/CHMP2A/CHMP4B/PLEKHM2/ANXA6/AP1B1/SNAP29/SPNS1	27
GO:0098852	CC	GO:0098852	lytic vacuole membrane	27/747	415/19518	0.0650602409638554	1.69992742052548	2.8750764379367	0.00534154725597156	0.0289541813875094	0.0208617241576066	RAB7A/ATP6V1D/BLOC1S1/CTSA/PLD3/GNB2/CPNE1/VTI1B/RAB12/CHMP4A/ATP13A2/CHMP2B/ATP6V1E1/CCZ1/UBXN6/SEC13/CHMP3/LAMTOR2/CHMP5/COL6A1/CHMP2A/CHMP4B/PLEKHM2/ANXA6/AP1B1/SNAP29/SPNS1	27
GO:0031901	CC	GO:0031901	early endosome membrane	15/747	187/19518	0.0802139037433155	2.09587011146189	3.00383347089543	0.00563367605922933	0.0302549269847501	0.0217989219835677	VAMP3/SNX6/TSG101/PLD3/SNX5/VTI1B/RAB31/UBXN6/SNX1/PMEPA1/GGA1/GGA2/WASHC5/WASHC3/PDLIM4	15
GO:0000152	CC	GO:0000152	nuclear ubiquitin ligase complex	6/747	44/19518	0.136363636363636	3.56297918948521	3.3952125098337	0.00629267682348164	0.0334725068761388	0.0241172145731889	ANAPC16/CBX6/PHC2/ANAPC5/RING1/ANAPC13	6
GO:0000428	CC	GO:0000428	DNA-directed RNA polymerase complex	11/747	120/19518	0.0916666666666667	2.39511378848728	3.05805226537001	0.00634823406271597	0.0334725068761388	0.0241172145731889	TCEA1/POLR3GL/POLR2I/POLR2K/MNAT1/POLR2E/TAF11/LEO1/POLR2H/POLR2J/MCM3	11
GO:0005769	CC	GO:0005769	early endosome	27/747	423/19518	0.0638297872340425	1.66777749295053	2.76990743984605	0.00683543973320066	0.0357167121194269	0.025734182779333	BLOC1S1/DBNL/PICALM/VAMP3/SNX6/TSG101/PLD3/SNX5/VTI1B/SNX17/TMEM230/COMMD1/RAB31/UBXN6/CHMP3/SNX1/PMEPA1/MAP2K2/PACSIN2/GGA1/GGA2/WASHC5/WASHC3/STX6/PDLIM4/AP1B1/STAMBP	27
GO:0000109	CC	GO:0000109	nucleotide-excision repair complex	3/747	11/19518	0.272727272727273	7.12595837897043	4.05413558990808	0.00731755475354163	0.0375591305933995	0.0270616603368051	RAD23B/XPA/CETN2	3
GO:0005832	CC	GO:0005832	chaperonin-containing T-complex	3/747	11/19518	0.272727272727273	7.12595837897043	4.05413558990808	0.00731755475354163	0.0375591305933995	0.0270616603368051	CCT4/CCT3/CCT5	3
GO:0008023	CC	GO:0008023	transcription elongation factor complex	6/747	46/19518	0.130434782608696	3.40806705081194	3.26186015636471	0.00783027949752032	0.0398382641101911	0.0287037946492665	ELOC/SSRP1/SUPT4H1/ELOA/NELFB/LEO1	6
GO:0030880	CC	GO:0030880	RNA polymerase complex	11/747	124/19518	0.0887096774193548	2.31785205337479	2.93674969053464	0.00807123706662532	0.0407071086838495	0.0293298042604142	TCEA1/POLR3GL/POLR2I/POLR2K/MNAT1/POLR2E/TAF11/LEO1/POLR2H/POLR2J/MCM3	11
GO:0090575	CC	GO:0090575	RNA polymerase II transcription regulator complex	18/747	254/19518	0.0708661417322835	1.85162698036239	2.72531158583795	0.0091847667729381	0.0447125873146418	0.0322157843265205	FOSL2/MED10/TCEA1/LMO4/DRAP1/STAT6/MNAT1/HNRNPAB/TAF11/E2F4/MAX/MED15/TFDP1/STAT2/MAF/MED19/MED21/RFXANK	18
GO:0016591	CC	GO:0016591	RNA polymerase II, holoenzyme	9/747	93/19518	0.0967741935483871	2.52856587640886	2.94759796393667	0.00922435658544333	0.0447125873146418	0.0322157843265205	TCEA1/POLR2I/POLR2K/MNAT1/POLR2E/TAF11/LEO1/POLR2H/POLR2J	9
GO:0030904	CC	GO:0030904	retromer complex	3/747	12/19518	0.25	6.53212851405623	3.82403537044278	0.00948215213741541	0.0447125873146418	0.0322157843265205	SNX6/SNX5/SNX1	3
GO:0044754	CC	GO:0044754	autolysosome	3/747	12/19518	0.25	6.53212851405623	3.82403537044278	0.00948215213741541	0.0447125873146418	0.0322157843265205	FTL/FTH1/MAP1LC3A	3
GO:0071006	CC	GO:0071006	U2-type catalytic step 1 spliceosome	3/747	12/19518	0.25	6.53212851405623	3.82403537044278	0.00948215213741541	0.0447125873146418	0.0322157843265205	SNRNP200/ISY1/EIF4A3	3
GO:0071012	CC	GO:0071012	catalytic step 1 spliceosome	3/747	12/19518	0.25	6.53212851405623	3.82403537044278	0.00948215213741541	0.0447125873146418	0.0322157843265205	SNRNP200/ISY1/EIF4A3	3
GO:0071203	CC	GO:0071203	WASH complex	3/747	12/19518	0.25	6.53212851405623	3.82403537044278	0.00948215213741541	0.0447125873146418	0.0322157843265205	CAPZA1/WASHC5/WASHC3	3
GO:1990062	CC	GO:1990062	RPAP3/R2TP/prefoldin-like complex	3/747	12/19518	0.25	6.53212851405623	3.82403537044278	0.00948215213741541	0.0447125873146418	0.0322157843265205	PFDN2/POLR2E/URI1	3
GO:0031201	CC	GO:0031201	SNARE complex	6/747	48/19518	0.125	3.26606425702811	3.13568905926609	0.00962119655253175	0.0450023709715195	0.032424575817955	VAMP3/SNAP23/VTI1B/NAPA/STX6/SNAP29	6
GO:0003735	MF	GO:0003735	structural constituent of ribosome	44/750	177/18369	0.248587570621469	6.08840677966102	14.03457195141	1.1783613415633e-22	8.50776888608699e-20	7.5787239967913e-20	RPLP1/RPS12/RPS27/RPL14/MRPL42/RPL41/RPL32/RPL12/MRPS34/MRPL52/RPL19/RPS24/RPL11/MRPL11/MRPL14/RPL28/RPL30/RPS6/RPL35/RPS27A/DAP3/MRPL28/RPS3A/MRPL4/MRPS24/RPL7A/RPL6/RPS7/MRPL41/MRPL9/MRPS18C/RPS18/MRPL22/MRPS16/RPL21/RPL29/MRPL27/RPL26/MRPL15/RPL15/MRPL2/RPS15A/MRPS2/RPL13	44
GO:0009055	MF	GO:0009055	electron transfer activity	22/750	122/18369	0.180327868852459	4.41659016393443	7.81174404194686	4.05390726501032e-09	1.46346052266873e-06	1.30365123101121e-06	SDHD/CYCS/CYB5A/COX7A2L/SDHC/UQCRC1/NDUFB7/AKR7A2/IDH3B/NDUFA12/ALDH2/NDUFB6/ADH5/NDUFA1/NDUFV1/NDUFA3/NDUFS4/ETFB/COX8A/UQCRFS1/NDUFA2/NDUFB1	22
GO:0045296	MF	GO:0045296	cadherin binding	37/750	333/18369	0.111111111111111	2.72133333333333	6.54015319996294	3.4868536463629e-08	8.39169444224671e-06	7.47532483483414e-06	PPP1CA/RPL14/CTTN/CAPZA1/DBNL/PICALM/VASP/GLOD4/HDLBP/EZR/SNX5/PSMB6/MAPRE1/NOP56/PDLIM1/CHMP2B/RANBP1/RPL7A/RPL6/CKAP5/VAPB/SNX1/EFHD2/S100A11/CHMP5/YWHAZ/PACSIN2/CCS/TWF2/SND1/CHMP4B/IDH1/TNKS1BP1/RPL29/PFN1/AHSA1/RPL15	37
GO:0015453	MF	GO:0015453	oxidoreduction-driven active transmembrane transporter activity	14/750	71/18369	0.197183098591549	4.82940845070422	6.67006388191962	8.78631763970531e-07	0.000158593033396681	0.000141274738891051	CYB5A/COX7A2L/UQCRC1/NDUFB7/NDUFA12/NDUFB6/NDUFA1/NDUFV1/NDUFA3/NDUFS4/COX8A/UQCRFS1/NDUFA2/NDUFB1	14
GO:0043021	MF	GO:0043021	ribonucleoprotein complex binding	21/750	161/18369	0.130434782608696	3.19460869565217	5.77045223627984	2.58323563087747e-06	0.000373019225098707	0.000332285677992871	RPLP1/PPP1CA/EIF5A/PRPF31/SNRPD1/SNRPB2/C1QBP/GTPBP4/SBDS/SRP19/STRAP/SRP54/EIF2S1/NCLN/CKAP5/SMG6/RBM23/NAA10/SND1/PQBP1/EIF4A3	21
GO:0008017	MF	GO:0008017	microtubule binding	28/750	268/18369	0.104477611940299	2.55886567164179	5.30390510771024	5.3490264620937e-06	0.000517790943638088	0.000461248383966864	KIF3B/KIF1C/KIF2A/KRIT1/CEP57/DNM2/GAPDH/ARL3/MAP1LC3B/JMY/SBDS/SSNA1/KIFC3/EZR/SVBP/FNTA/MAP1S/MAPRE1/MAP1LC3A/DCTN1/MAP2/GABARAPL2/CKAP5/VAPB/GAS2L1/NDEL1/KATNAL1/CETN2	28
GO:0050136	MF	GO:0050136	NADH dehydrogenase (quinone) activity	10/750	42/18369	0.238095238095238	5.83142857142857	6.46733649428463	5.44414190803038e-06	0.000517790943638088	0.000461248383966864	NDUFB7/NDUFA12/NDUFB6/NDUFA1/NQO1/NDUFV1/NDUFA3/NDUFS4/NDUFA2/NDUFB1	10
GO:0051287	MF	GO:0051287	NAD binding	11/750	52/18369	0.211538461538462	5.181	6.22910434560952	6.38050808939492e-06	0.000517790943638088	0.000461248383966864	GAPDH/IDH2/GLYR1/IDH3B/SIRT2/ALDH2/NDUFV1/IDH3G/CTBP1/IDH1/GRHPR	11
GO:0031625	MF	GO:0031625	ubiquitin protein ligase binding	30/750	301/18369	0.0996677740863787	2.44106312292359	5.20094367829756	6.45445774618116e-06	0.000517790943638088	0.000461248383966864	UBE2L3/UQCRC1/CAMLG/TSG101/TNFRSF14/MAP1LC3B/RPL11/PINK1/UBE2J1/CDKN1B/ACTG1/UBXN1/RPS27A/MAP1LC3A/BAG1/PSMA3/UBE2D2/GPI/UBE2B/SH3KBP1/SUMO1/GABARAPL2/CACYBP/RBX1/YWHAZ/BCL10/EIF4E2/NAE1/TANK/TP53	30
GO:0044389	MF	GO:0044389	ubiquitin-like protein ligase binding	31/750	320/18369	0.096875	2.3726625	5.11073220613748	8.10722124770142e-06	0.000559622636611852	0.000498512073144542	UBE2L3/UQCRC1/CAMLG/TSG101/TNFRSF14/MAP1LC3B/RPL11/PINK1/UBE2J1/CDKN1B/ACTG1/UBXN1/RPS27A/MAP1LC3A/BAG1/PSMA3/UBE2D2/GPI/UBE2B/SH3KBP1/SUMO1/GABARAPL2/CACYBP/RBX1/YWHAZ/BCL10/EIF4E2/STAT2/NAE1/TANK/TP53	31
GO:0003954	MF	GO:0003954	NADH dehydrogenase activity	10/750	44/18369	0.227272727272727	5.56636363636364	6.25670644257846	8.52610665198112e-06	0.000559622636611852	0.000498512073144542	NDUFB7/NDUFA12/NDUFB6/NDUFA1/NQO1/NDUFV1/NDUFA3/NDUFS4/NDUFA2/NDUFB1	10
GO:0003955	MF	GO:0003955	NAD(P)H dehydrogenase (quinone) activity	10/750	45/18369	0.222222222222222	5.44266666666667	6.15617254827175	1.05645241729803e-05	0.000635632204407645	0.000566221427165871	NDUFB7/NDUFA12/NDUFB6/NDUFA1/NQO1/NDUFV1/NDUFA3/NDUFS4/NDUFA2/NDUFB1	10
GO:0061650	MF	GO:0061650	ubiquitin-like protein conjugating enzyme activity	9/750	37/18369	0.243243243243243	5.95751351351351	6.22774445511985	1.33595023484685e-05	0.000741966207353405	0.000660943800397915	UBE2L3/UBE2I/UBE2J1/UBE2D2/UBE2B/UBE2M/UBE2Q1/UBE2E3/UFC1	9
GO:0008137	MF	GO:0008137	NADH dehydrogenase (ubiquinone) activity	9/750	41/18369	0.219512195121951	5.37629268292683	5.78777566028606	3.24998570856282e-05	0.00167606405827311	0.0014930385473172	NDUFB7/NDUFA12/NDUFB6/NDUFA1/NDUFV1/NDUFA3/NDUFS4/NDUFA2/NDUFB1	9
GO:0016655	MF	GO:0016655	oxidoreductase activity, acting on NAD(P)H, quinone or similar compound as acceptor	10/750	57/18369	0.175438596491228	4.29684210526316	5.14326173163541	9.18846763683007e-05	0.00442271575586087	0.00393975700077416	NDUFB7/NDUFA12/NDUFB6/NDUFA1/NQO1/NDUFV1/NDUFA3/NDUFS4/NDUFA2/NDUFB1	10
GO:0015631	MF	GO:0015631	tubulin binding	30/750	374/18369	0.0802139037433155	1.96459893048128	3.88845959834619	0.000351630963219983	0.0158673472153017	0.0141346393768032	KIF3B/KIF1C/KIF2A/KRIT1/CEP57/DNM2/GAPDH/ARL3/MAP1LC3B/JMY/SBDS/SSNA1/KIFC3/CCT5/EZR/SVBP/FNTA/MAP1S/MAPRE1/MAP1LC3A/DCTN1/MAP2/GABARAPL2/CKAP5/CACYBP/VAPB/GAS2L1/NDEL1/KATNAL1/CETN2	30
GO:0035091	MF	GO:0035091	phosphatidylinositol binding	24/750	275/18369	0.0872727272727273	2.13748363636364	3.92116530141405	0.000403682119359096	0.017144617069251	0.0152724318841119	AIDA/PICALM/KRIT1/PXDC1/SNX6/AKT1/WDR45B/SNX5/GSDMD/SNX17/ATP13A2/COMMD1/CHMP3/SNX1/TWF2/GGA1/GGA2/WIPI2/ARFIP1/PHLDA1/PFN1/RAB35/ZCCHC14/MITD1	24
GO:0005522	MF	GO:0005522	profilin binding	4/750	10/18369	0.4	9.7968	5.74078320556064	0.000475333856125216	0.0190661691179115	0.01698415123348	CTTN/VASP/ACTG1/WIPF1	4
GO:0005543	MF	GO:0005543	phospholipid binding	35/750	475/18369	0.0736842105263158	1.80467368421053	3.66592711441873	0.000577191105767706	0.0208328766591869	0.0185579350324584	AIDA/VDAC1/PICALM/KRIT1/PXDC1/SNX6/AKT1/WDR45B/STOML2/SNX5/CPNE1/GSDMD/SNX17/MAP1LC3A/ATP13A2/COMMD1/UQCC3/PEBP1/CHMP3/SNX1/CHMP2A/PACSIN2/TWF2/BAD/GGA1/GGA2/WIPI2/ARFIP1/PHLDA1/PFN1/RAB35/ZCCHC14/ANXA6/PLA2G4C/MITD1	35
GO:0003713	MF	GO:0003713	transcription coactivator activity	24/750	282/18369	0.0851063829787234	2.08442553191489	3.78627329446223	0.000579681375387836	0.0208328766591869	0.0185579350324584	ARL2BP/UBE2L3/HMGB2/TSG101/APEX1/JMY/SMARCD1/DRAP1/BUD31/PDLIM1/SS18/CITED4/ACTL6A/TAF11/SMARCB1/NCOA6/YAF2/BCL10/CCDC124/PQBP1/CTBP1/SSBP3/TRIM13/MED21	24
GO:0015399	MF	GO:0015399	primary active transmembrane transporter activity	17/750	170/18369	0.1	2.4492	3.9165165206859	0.000605942395904329	0.0208328766591869	0.0185579350324584	ATP6V1D/CYB5A/COX7A2L/UQCRC1/NDUFB7/NDUFA12/NDUFB6/ATP13A2/NDUFA1/NDUFV1/NDUFA3/ATP6V1E1/NDUFS4/COX8A/UQCRFS1/NDUFA2/NDUFB1	17
GO:0001055	MF	GO:0001055	RNA polymerase II activity	4/750	11/18369	0.363636363636364	8.90618181818182	5.41154652605527	0.000722880797353641	0.023723633440424	0.0211330223532572	POLR2K/POLR2E/POLR2H/POLR2J	4
GO:0070300	MF	GO:0070300	phosphatidic acid binding	5/750	20/18369	0.25	6.123	4.72937871707476	0.00104060480124508	0.0326659420216933	0.0290988344879059	GSDMD/ATP13A2/COMMD1/UQCC3/PACSIN2	5
GO:1902936	MF	GO:1902936	phosphatidylinositol bisphosphate binding	12/750	107/18369	0.11214953271028	2.74676635514019	3.73872461397387	0.00139731189384681	0.0407409698714793	0.0362920725929054	PICALM/KRIT1/WDR45B/SNX5/GSDMD/ATP13A2/COMMD1/CHMP3/TWF2/WIPI2/PFN1/RAB35	12
GO:0017069	MF	GO:0017069	snRNA binding	8/750	54/18369	0.148148148148148	3.62844444444444	3.99082937064783	0.00146668257359162	0.0407409698714793	0.0362920725929054	EIF5A/PRPF31/SNRPB2/LARP7/NCBP2/SNU13/LSM2/LSM7	8
GO:0019104	MF	GO:0019104	DNA N-glycosylase activity	4/750	13/18369	0.307692307692308	7.536	4.86368717993828	0.00146712633886213	0.0407409698714793	0.0362920725929054	TDG/MBD4/APEX1/MPG	4
